# Supplementary material for: A genomic platform for surveillance and antigen discovery in Plasmodium spp. using long-read amplicon sequencing
Source: Cell Rep Methods. 2023 Aug 29;3(9):100574. doi: 10.1016/j.crmeth.2023.100574 (PMC10545912; doi:10.1016/j.crmeth.2023.100574)
Supplement: Table S5. MHC class II epitope prediction for MSP2 and CSP variants from Tanzania, related to Figure 5 [file mmc3.xlsx]

## Sheet: All_MSP2_binders
#ID	allele	seq_num	start	end	length	method	peptide	percentile_rank	adjusted_rank	comblib_core	comblib_score	comblib_rank	comblib_adjusted_rank	smm_align_core	smm_align_ic50	smm_align_rank	smm_align_adjusted_rank	nn_align_core	nn_align_ic50	nn_align_rank	nn_align_adjusted_rank	netmhciipan_core	netmhciipan_ic50	netmhciipan_rank	netmhciipan_adjusted_rank	sturniolo_core	sturniolo_score	sturniolo_rank	sturniolo_adjusted_rank
FC27R_220._-0	HLA-DRB1*07:01	1	218	232	15	Consensus (comb.lib./smm/nn)	VLISATLVLSFAIFI	0.95	0.95	ATLVLSFAI	0.02	0.95	0.95	ISATLVLSF	14	0.47	0.47	ATLVLSFAI	71.1	8.2	8.2	-	-	-	-	-	-	-	-
FC27R_220._-0	HLA-DRB1*07:01	1	216	230	15	Consensus (comb.lib./smm/nn)	FVVLISATLVLSFAI	1.3	1.3	ATLVLSFAI	0.02	0.95	0.95	FVVLISATL	24	1.3	1.3	ATLVLSFAI	42.7	5.2	5.2	-	-	-	-	-	-	-	-
FC27R_220._-0	HLA-DRB4*01:01	1	1	15	15	Consensus (comb.lib./smm/nn)	MKVIKTLSIINFFIF	1.5	1.5	TLSIINFFI	1.06	11	11	IKTLSIINF	96	1.5	1.5	VIKTLSIIN	8.7	0.09	0.09	-	-	-	-	-	-	-	-
FC27R_220._-0	HLA-DRB4*01:01	1	2	16	15	Consensus (comb.lib./smm/nn)	KVIKTLSIINFFIFV	1.9	1.9	TLSIINFFI	1.06	11	11	IKTLSIINF	113	1.9	1.9	VIKTLSIIN	14.3	0.25	0.25	-	-	-	-	-	-	-	-
FC27R_220._-0	HLA-DRB1*07:01	1	1	15	15	Consensus (comb.lib./smm/nn)	MKVIKTLSIINFFIF	2.4	2.4	KVIKTLSII	0.38	5.4	5.4	MKVIKTLSI	37	2.4	2.4	MKVIKTLSI	9.2	0.64	0.64	-	-	-	-	-	-	-	-
FC27R_220._-0	HLA-DRB1*15:01	1	7	21	15	Consensus (smm/nn/sturniolo)	LSIINFFIFVTFNIK	2.7	2.7	-	-	-	-	FFIFVTFNI	102	2.7	2.7	FFIFVTFNI	456	23	23	-	-	-	-	FFIFVTFNI	5.76	0.85	0.85
FC27R_220._-0	HLA-DRB1*15:01	1	6	20	15	Consensus (smm/nn/sturniolo)	TLSIINFFIFVTFNI	2.7	2.7	-	-	-	-	IINFFIFVT	103	2.7	2.7	FFIFVTFNI	281.1	17	17	-	-	-	-	FFIFVTFNI	5.76	0.85	0.85
FC27R_220._-0	HLA-DRB1*03:01	1	218	232	15	Consensus (smm/nn/sturniolo)	VLISATLVLSFAIFI	2.7	2.7	-	-	-	-	ISATLVLSF	184	2.4	2.4	ISATLVLSF	1304	29	29	-	-	-	-	LVLSFAIFI	4.8	2.7	2.7
FC27R_220._-0	HLA-DRB1*15:01	1	218	232	15	Consensus (smm/nn/sturniolo)	VLISATLVLSFAIFI	2.8	2.8	-	-	-	-	ATLVLSFAI	105	2.8	2.8	ATLVLSFAI	230.4	15	15	-	-	-	-	LVLSFAIFI	5	2.3	2.3
FC27R_220._-0	HLA-DRB1*07:01	1	217	231	15	Consensus (comb.lib./smm/nn)	VVLISATLVLSFAIF	2.8	2.8	ATLVLSFAI	0.02	0.95	0.95	VVLISATLV	41	2.8	2.8	ATLVLSFAI	57.3	6.8	6.8	-	-	-	-	-	-	-	-
FC27R_220._-0	HLA-DRB1*15:01	1	8	22	15	Consensus (smm/nn/sturniolo)	SIINFFIFVTFNIKN	2.9	2.9	-	-	-	-	FFIFVTFNI	110	2.9	2.9	FFIFVTFNI	274.4	16	16	-	-	-	-	FFIFVTFNI	5.76	0.85	0.85
FC27R_220._-0	HLA-DRB1*15:01	1	1	15	15	Consensus (smm/nn/sturniolo)	MKVIKTLSIINFFIF	3.2	3.2	-	-	-	-	TLSIINFFI	149	4.3	4.3	TLSIINFFI	32.3	2	2	-	-	-	-	MKVIKTLSI	4.76	3.2	3.2
FC27R_220._-0	HLA-DRB1*15:01	1	9	23	15	Consensus (smm/nn/sturniolo)	IINFFIFVTFNIKNE	3.3	3.3	-	-	-	-	FFIFVTFNI	121	3.3	3.3	FFIFVTFNI	240.8	15	15	-	-	-	-	FFIFVTFNI	5.76	0.85	0.85
FC27R_220._-0	HLA-DRB4*01:01	1	3	17	15	Consensus (comb.lib./smm/nn)	VIKTLSIINFFIFVT	3.4	3.4	IINFFIFVT	0.01	0.01	0.01	IKTLSIINF	300	8.6	8.6	VIKTLSIIN	63.5	3.4	3.4	-	-	-	-	-	-	-	-
FC27R_220._-0	HLA-DRB5*01:01	1	211	225	15	Consensus (smm/nn/sturniolo)	ASINKFVVLISATLV	3.6	3.6	-	-	-	-	FVVLISATL	13	0.29	0.29	FVVLISATL	312.9	24	24	-	-	-	-	FVVLISATL	4	3.6	3.6
FC27R_220._-0	HLA-DRB5*01:01	1	216	230	15	Consensus (smm/nn/sturniolo)	FVVLISATLVLSFAI	3.6	3.6	-	-	-	-	FVVLISATL	40	1.7	1.7	VVLISATLV	460.5	30	30	-	-	-	-	FVVLISATL	4	3.6	3.6
FC27R_220._-0	HLA-DRB5*01:01	1	210	224	15	Consensus (smm/nn/sturniolo)	IASINKFVVLISATL	3.6	3.6	-	-	-	-	IASINKFVV	14	0.35	0.35	FVVLISATL	783.8	37	37	-	-	-	-	FVVLISATL	4	3.6	3.6
FC27R_220._-0	HLA-DRB1*15:01	1	10	24	15	Consensus (smm/nn/sturniolo)	INFFIFVTFNIKNES	3.6	3.6	-	-	-	-	FFIFVTFNI	129	3.6	3.6	FFIFVTFNI	234.3	15	15	-	-	-	-	FFIFVTFNI	5.76	0.85	0.85
FC27R_220._-0	HLA-DRB5*01:01	1	213	227	15	Consensus (smm/nn/sturniolo)	INKFVVLISATLVLS	3.6	3.6	-	-	-	-	FVVLISATL	12	0.25	0.25	VVLISATLV	149	16	16	-	-	-	-	FVVLISATL	4	3.6	3.6
FC27R_220._-0	HLA-DRB5*01:01	1	215	229	15	Consensus (smm/nn/sturniolo)	KFVVLISATLVLSFA	3.6	3.6	-	-	-	-	FVVLISATL	37	1.6	1.6	VVLISATLV	224.4	21	21	-	-	-	-	FVVLISATL	4	3.6	3.6
FC27R_220._-0	HLA-DRB5*01:01	1	214	228	15	Consensus (smm/nn/sturniolo)	NKFVVLISATLVLSF	3.6	3.6	-	-	-	-	FVVLISATL	13	0.29	0.29	VVLISATLV	159.9	17	17	-	-	-	-	FVVLISATL	4	3.6	3.6
FC27R_220._-0	HLA-DRB5*01:01	1	212	226	15	Consensus (smm/nn/sturniolo)	SINKFVVLISATLVL	3.6	3.6	-	-	-	-	FVVLISATL	12	0.25	0.25	FVVLISATL	182.4	18	18	-	-	-	-	FVVLISATL	4	3.6	3.6
FC27R_220._-0	HLA-DRB1*15:01	1	4	18	15	Consensus (smm/nn/sturniolo)	IKTLSIINFFIFVTF	3.8	3.8	-	-	-	-	TLSIINFFI	137	3.8	3.8	TLSIINFFI	133.5	9.3	9.3	-	-	-	-	IINFFIFVT	5.25	1.8	1.8
FC27R_220._-0	HLA-DRB4*01:01	1	211	225	15	Consensus (comb.lib./smm/nn)	ASINKFVVLISATLV	4.1	4.1	INKFVVLIS	0.05	4.1	4.1	FVVLISATL	116	2.1	2.1	SINKFVVLI	741.6	33	33	-	-	-	-	-	-	-	-
FC27R_220._-0	HLA-DRB1*15:01	1	216	230	15	Consensus (smm/nn/sturniolo)	FVVLISATLVLSFAI	4.1	4.1	-	-	-	-	VVLISATLV	104	2.7	2.7	ATLVLSFAI	277.3	16	16	-	-	-	-	VLISATLVL	4.56	4.1	4.1
FC27R_220._-0	HLA-DRB1*15:01	1	213	227	15	Consensus (smm/nn/sturniolo)	INKFVVLISATLVLS	4.1	4.1	-	-	-	-	VVLISATLV	43	0.54	0.54	VVLISATLV	159	11	11	-	-	-	-	VLISATLVL	4.56	4.1	4.1
FC27R_220._-0	HLA-DRB4*01:01	1	213	227	15	Consensus (comb.lib./smm/nn)	INKFVVLISATLVLS	4.1	4.1	INKFVVLIS	0.05	4.1	4.1	VVLISATLV	119	2.2	2.2	KFVVLISAT	990	39	39	-	-	-	-	-	-	-	-
FC27R_220._-0	HLA-DRB1*15:01	1	215	229	15	Consensus (smm/nn/sturniolo)	KFVVLISATLVLSFA	4.1	4.1	-	-	-	-	VVLISATLV	61	0.93	0.93	VVLISATLV	184.5	13	13	-	-	-	-	VLISATLVL	4.56	4.1	4.1
FC27R_220._-0	HLA-DRB1*15:01	1	214	228	15	Consensus (smm/nn/sturniolo)	NKFVVLISATLVLSF	4.1	4.1	-	-	-	-	VVLISATLV	43	0.54	0.54	VVLISATLV	147.7	11	11	-	-	-	-	VLISATLVL	4.56	4.1	4.1
FC27R_220._-0	HLA-DRB1*15:01	1	212	226	15	Consensus (smm/nn/sturniolo)	SINKFVVLISATLVL	4.1	4.1	-	-	-	-	VVLISATLV	43	0.54	0.54	VVLISATLV	178.3	12	12	-	-	-	-	VLISATLVL	4.56	4.1	4.1
FC27R_220._-0	HLA-DRB4*01:01	1	212	226	15	Consensus (comb.lib./smm/nn)	SINKFVVLISATLVL	4.1	4.1	INKFVVLIS	0.05	4.1	4.1	VVLISATLV	117	2.1	2.1	KFVVLISAT	880.3	37	37	-	-	-	-	-	-	-	-
FC27R_220._-0	HLA-DRB1*15:01	1	217	231	15	Consensus (smm/nn/sturniolo)	VVLISATLVLSFAIF	4.1	4.1	-	-	-	-	VVLISATLV	144	4.1	4.1	ATLVLSFAI	267.4	16	16	-	-	-	-	VLISATLVL	4.56	4.1	4.1
FC27R_220._-0	HLA-DRB1*15:01	1	211	225	15	Consensus (smm/nn/sturniolo)	ASINKFVVLISATLV	4.2	4.2	-	-	-	-	FVVLISATL	47	0.64	0.64	VVLISATLV	289.8	17	17	-	-	-	-	INKFVVLIS	4.5	4.2	4.2
FC27R_220._-0	HLA-DRB1*15:01	1	210	224	15	Consensus (smm/nn/sturniolo)	IASINKFVVLISATL	4.2	4.2	-	-	-	-	IASINKFVV	72	1.4	1.4	FVVLISATL	479.8	24	24	-	-	-	-	INKFVVLIS	4.5	4.2	4.2
FC27R_220._-0	HLA-DRB1*15:01	1	3	17	15	Consensus (smm/nn/sturniolo)	VIKTLSIINFFIFVT	4.2	4.2	-	-	-	-	TLSIINFFI	146	4.2	4.2	TLSIINFFI	78.8	5.8	5.8	-	-	-	-	IINFFIFVT	5.25	1.8	1.8
FC27R_220._-0	HLA-DRB1*07:01	1	7	21	15	Consensus (comb.lib./smm/nn)	LSIINFFIFVTFNIK	4.4	4.4	FFIFVTFNI	0.01	0.01	0.01	FFIFVTFNI	64	4.4	4.4	FFIFVTFNI	320.2	25	25	-	-	-	-	-	-	-	-
FC27R_220._-0	HLA-DRB1*07:01	1	8	22	15	Consensus (comb.lib./smm/nn)	SIINFFIFVTFNIKN	4.4	4.4	FFIFVTFNI	0.01	0.01	0.01	FFIFVTFNI	65	4.4	4.4	IFVTFNIKN	179.7	18	18	-	-	-	-	-	-	-	-
FC27R_220._-0	HLA-DRB1*07:01	1	6	20	15	Consensus (comb.lib./smm/nn)	TLSIINFFIFVTFNI	4.4	4.4	FFIFVTFNI	0.01	0.01	0.01	INFFIFVTF	64	4.4	4.4	FFIFVTFNI	301.3	24	24	-	-	-	-	-	-	-	-
FC27R_220._-0	HLA-DRB1*07:01	1	9	23	15	Consensus (comb.lib./smm/nn)	IINFFIFVTFNIKNE	4.5	4.5	FFIFVTFNI	0.01	0.01	0.01	FFIFVTFNI	67	4.5	4.5	IFVTFNIKN	201.1	19	19	-	-	-	-	-	-	-	-
FC27R_220._-0	HLA-DRB3*01:01	1	218	232	15	Consensus (comb.lib./smm/nn)	VLISATLVLSFAIFI	4.5	4.5	ATLVLSFAI	0.01	0.01	0.01	ISATLVLSF	382	4.5	4.5	LVLSFAIFI	1424.3	27	27	-	-	-	-	-	-	-	-
FC27R_220._-0	HLA-DRB1*07:01	1	10	24	15	Consensus (comb.lib./smm/nn)	INFFIFVTFNIKNES	4.8	4.8	FFIFVTFNI	0.01	0.01	0.01	FFIFVTFNI	71	4.8	4.8	FFIFVTFNI	208.5	19	19	-	-	-	-	-	-	-	-
FC27R_220._-0	HLA-DRB5*01:01	1	218	232	15	Consensus (smm/nn/sturniolo)	VLISATLVLSFAIFI	4.9	4.9	-	-	-	-	VLISATLVL	88	4.9	4.9	ATLVLSFAI	2640.3	59	59	-	-	-	-	LVLSFAIFI	4	3.6	3.6
FC27R_220._-0	HLA-DRB1*07:01	1	2	16	15	Consensus (comb.lib./smm/nn)	KVIKTLSIINFFIFV	5.4	5.4	KVIKTLSII	0.38	5.4	5.4	TLSIINFFI	197	14	14	VIKTLSIIN	34.2	4.1	4.1	-	-	-	-	-	-	-	-
FC27R_220._-0	HLA-DRB1*03:01	1	216	230	15	Consensus (smm/nn/sturniolo)	FVVLISATLVLSFAI	5.5	5.5	-	-	-	-	VLISATLVL	170	2.3	2.3	ISATLVLSF	691.9	19	19	-	-	-	-	VLISATLVL	4.16	5.5	5.5
FC27R_220._-0	HLA-DRB1*03:01	1	213	227	15	Consensus (smm/nn/sturniolo)	INKFVVLISATLVLS	5.5	5.5	-	-	-	-	VLISATLVL	175	2.3	2.3	VLISATLVL	3237.2	49	49	-	-	-	-	VLISATLVL	4.16	5.5	5.5
FC27R_220._-0	HLA-DRB1*03:01	1	215	229	15	Consensus (smm/nn/sturniolo)	KFVVLISATLVLSFA	5.5	5.5	-	-	-	-	VLISATLVL	166	2.2	2.2	ISATLVLSF	764	20	20	-	-	-	-	VLISATLVL	4.16	5.5	5.5
FC27R_220._-0	HLA-DRB1*03:01	1	214	228	15	Consensus (smm/nn/sturniolo)	NKFVVLISATLVLSF	5.5	5.5	-	-	-	-	VLISATLVL	166	2.2	2.2	VLISATLVL	1368.6	30	30	-	-	-	-	VLISATLVL	4.16	5.5	5.5
FC27R_220._-0	HLA-DRB1*03:01	1	212	226	15	Consensus (smm/nn/sturniolo)	SINKFVVLISATLVL	5.5	5.5	-	-	-	-	VVLISATLV	175	2.3	2.3	VLISATLVL	4681.1	59	59	-	-	-	-	VLISATLVL	4.16	5.5	5.5
FC27R_220._-0	HLA-DRB1*15:01	1	207	221	15	Consensus (smm/nn/sturniolo)	SSNIASINKFVVLIS	5.5	5.5	-	-	-	-	IASINKFVV	182	5.5	5.5	IASINKFVV	142.2	9.8	9.8	-	-	-	-	INKFVVLIS	4.5	4.2	4.2
FC27R_220._-0	HLA-DRB1*15:01	1	2	16	15	Consensus (smm/nn/sturniolo)	KVIKTLSIINFFIFV	5.7	5.7	-	-	-	-	TLSIINFFI	187	5.7	5.7	TLSIINFFI	43	2.9	2.9	-	-	-	-	IKTLSIINF	2.75	22	22
FC27R_220._-0	HLA-DRB1*15:01	1	208	222	15	Consensus (smm/nn/sturniolo)	SNIASINKFVVLISA	5.9	5.9	-	-	-	-	IASINKFVV	192	5.9	5.9	IASINKFVV	171.6	12	12	-	-	-	-	INKFVVLIS	4.5	4.2	4.2
FC27R_220._-0	HLA-DRB1*15:01	1	5	19	15	Consensus (smm/nn/sturniolo)	KTLSIINFFIFVTFN	6	6	-	-	-	-	IINFFIFVT	196	6	6	TLSIINFFI	131.1	9.2	9.2	-	-	-	-	IINFFIFVT	5.25	1.8	1.8
FC27R_220._-0	HLA-DRB1*07:01	1	212	226	15	Consensus (comb.lib./smm/nn)	SINKFVVLISATLVL	6	6	FVVLISATL	0.52	6.1	6.1	FVVLISATL	10	0.21	0.21	VLISATLVL	50.9	6	6	-	-	-	-	-	-	-	-
FC27R_220._-0	HLA-DRB1*03:01	1	217	231	15	Consensus (smm/nn/sturniolo)	VVLISATLVLSFAIF	6	6	-	-	-	-	VLISATLVL	367	6	6	ISATLVLSF	818.6	21	21	-	-	-	-	VLISATLVL	4.16	5.5	5.5
FC27R_220._-0	HLA-DRB1*07:01	1	211	225	15	Consensus (comb.lib./smm/nn)	ASINKFVVLISATLV	6.1	6.1	FVVLISATL	0.52	6.1	6.1	FVVLISATL	10	0.21	0.21	VVLISATLV	89.7	11	11	-	-	-	-	-	-	-	-
FC27R_220._-0	HLA-DRB1*07:01	1	210	224	15	Consensus (comb.lib./smm/nn)	IASINKFVVLISATL	6.1	6.1	FVVLISATL	0.52	6.1	6.1	IASINKFVV	17	0.7	0.7	FVVLISATL	697.4	38	38	-	-	-	-	-	-	-	-
FC27R_220._-0	HLA-DRB1*07:01	1	213	227	15	Consensus (comb.lib./smm/nn)	INKFVVLISATLVLS	6.1	6.1	FVVLISATL	0.52	6.1	6.1	FVVLISATL	10	0.21	0.21	VVLISATLV	85.2	9.7	9.7	-	-	-	-	-	-	-	-
FC27R_220._-0	HLA-DRB1*07:01	1	215	229	15	Consensus (comb.lib./smm/nn)	KFVVLISATLVLSFA	6.1	6.1	FVVLISATL	0.52	6.1	6.1	VVLISATLV	15	0.58	0.58	VVLISATLV	97.7	11	11	-	-	-	-	-	-	-	-
FC27R_220._-0	HLA-DRB1*07:01	1	214	228	15	Consensus (comb.lib./smm/nn)	NKFVVLISATLVLSF	6.1	6.1	FVVLISATL	0.52	6.1	6.1	FVVLISATL	10	0.21	0.21	VVLISATLV	74.6	8.6	8.6	-	-	-	-	-	-	-	-
FC27R_220._-0	HLA-DRB5*01:01	1	9	23	15	Consensus (smm/nn/sturniolo)	IINFFIFVTFNIKNE	8.1	8.1	-	-	-	-	FIFVTFNIK	142	8.1	8.1	FIFVTFNIK	677.5	35	35	-	-	-	-	FIFVTFNIK	4.5	2	2
FC27R_220._-0	HLA-DRB5*01:01	1	10	24	15	Consensus (smm/nn/sturniolo)	INFFIFVTFNIKNES	8.2	8.2	-	-	-	-	FIFVTFNIK	143	8.2	8.2	FIFVTFNIK	566.4	32	32	-	-	-	-	FIFVTFNIK	4.5	2	2
FC27R_220._-0	HLA-DRB5*01:01	1	8	22	15	Consensus (smm/nn/sturniolo)	SIINFFIFVTFNIKN	8.2	8.2	-	-	-	-	FIFVTFNIK	143	8.2	8.2	FIFVTFNIK	857.1	38	38	-	-	-	-	FIFVTFNIK	4.5	2	2
FC27R_220._-0	HLA-DRB5*01:01	1	7	21	15	Consensus (smm/nn/sturniolo)	LSIINFFIFVTFNIK	8.4	8.4	-	-	-	-	FFIFVTFNI	146	8.4	8.4	FIFVTFNIK	1390.5	47	47	-	-	-	-	FIFVTFNIK	4.5	2	2
FC27R_220._-0	HLA-DRB4*01:01	1	4	18	15	Consensus (comb.lib./smm/nn)	IKTLSIINFFIFVTF	8.6	8.6	IINFFIFVT	0.01	0.01	0.01	IKTLSIINF	302	8.6	8.6	TLSIINFFI	343.3	19	19	-	-	-	-	-	-	-	-
FC27R_220._-0	HLA-DRB5*01:01	1	11	25	15	Consensus (smm/nn/sturniolo)	NFFIFVTFNIKNESK	8.7	8.7	-	-	-	-	FIFVTFNIK	153	8.7	8.7	FIFVTFNIK	372.8	27	27	-	-	-	-	FIFVTFNIK	4.5	2	2
FC27R_220._-0	HLA-DRB3*01:01	1	25	39	15	Consensus (comb.lib./smm/nn)	KYSNTFINNAYNMSI	9.8	9.8	INNAYNMSI	17.8	20	20	FINNAYNMS	808	9.8	9.8	FINNAYNMS	143.9	5.1	5.1	-	-	-	-	-	-	-	-
FC27R_220._-0	HLA-DRB3*01:01	1	26	40	15	Consensus (comb.lib./smm/nn)	YSNTFINNAYNMSIR	9.9	9.9	INNAYNMSI	17.8	20	20	FINNAYNMS	814	9.9	9.9	FINNAYNMS	153.7	5.3	5.3	-	-	-	-	-	-	-	-
FC27R_220._-0	HLA-DRB3*01:01	1	27	41	15	Consensus (comb.lib./smm/nn)	SNTFINNAYNMSIRR	10	10	INNAYNMSI	17.8	20	20	FINNAYNMS	820	10	10	FINNAYNMS	171.2	5.8	5.8	-	-	-	-	-	-	-	-
FC27R_220._-0	HLA-DRB4*01:01	1	216	230	15	Consensus (comb.lib./smm/nn)	FVVLISATLVLSFAI	11	11	FVVLISATL	1.03	11	11	VVLISATLV	275	7.6	7.6	VLISATLVL	988.7	39	39	-	-	-	-	-	-	-	-
FC27R_220._-0	HLA-DRB4*01:01	1	210	224	15	Consensus (comb.lib./smm/nn)	IASINKFVVLISATL	11	11	INKFVVLIS	0.05	4.1	4.1	INKFVVLIS	362	11	11	SINKFVVLI	675.9	31	31	-	-	-	-	-	-	-	-
FC27R_220._-0	HLA-DRB4*01:01	1	215	229	15	Consensus (comb.lib./smm/nn)	KFVVLISATLVLSFA	11	11	FVVLISATL	1.03	11	11	VVLISATLV	122	2.3	2.3	VLISATLVL	835.9	35	35	-	-	-	-	-	-	-	-
FC27R_220._-0	HLA-DRB1*03:01	1	33	47	15	Consensus (smm/nn/sturniolo)	NAYNMSIRRSMANEG	11	11	-	-	-	-	YNMSIRRSM	635	11	11	YNMSIRRSM	725.4	19	19	-	-	-	-	IRRSMANEG	3.91	7	7
FC27R_220._-0	HLA-DRB4*01:01	1	214	228	15	Consensus (comb.lib./smm/nn)	NKFVVLISATLVLSF	11	11	FVVLISATL	1.03	11	11	VVLISATLV	116	2.1	2.1	VLISATLVL	915.2	37	37	-	-	-	-	-	-	-	-
FC27R_220._-0	HLA-DRB1*15:01	1	206	220	15	Consensus (smm/nn/sturniolo)	NSSNIASINKFVVLI	11	11	-	-	-	-	IASINKFVV	234	7.4	7.4	IASINKFVV	156.4	11	11	-	-	-	-	IASINKFVV	2.2	32	32
FC27R_220._-0	HLA-DRB3*01:01	1	28	42	15	Consensus (comb.lib./smm/nn)	NTFINNAYNMSIRRS	11	11	AYNMSIRRS	10.77	19	19	FINNAYNMS	869	11	11	FINNAYNMS	256.1	7.7	7.7	-	-	-	-	-	-	-	-
FC27R_220._-0	HLA-DRB3*01:01	1	24	38	15	Consensus (comb.lib./smm/nn)	SKYSNTFINNAYNMS	11	11	TFINNAYNM	1269.03	41	41	TFINNAYNM	856	11	11	FINNAYNMS	258.8	7.8	7.8	-	-	-	-	-	-	-	-
FC27R_220._-0	HLA-DRB1*15:01	1	11	25	15	Consensus (smm/nn/sturniolo)	NFFIFVTFNIKNESK	12	12	-	-	-	-	FFIFVTFNI	356	12	12	FFIFVTFNI	232.1	15	15	-	-	-	-	FFIFVTFNI	5.76	0.85	0.85
FC27R_220._-0	HLA-DRB1*15:01	1	209	223	15	Consensus (smm/nn/sturniolo)	NIASINKFVVLISAT	12	12	-	-	-	-	INKFVVLIS	364	12	12	IASINKFVV	310.5	18	18	-	-	-	-	INKFVVLIS	4.5	4.2	4.2
FC27R_220._-0	HLA-DRB1*07:01	1	3	17	15	Consensus (comb.lib./smm/nn)	VIKTLSIINFFIFVT	12	12	LSIINFFIF	3.16	12	12	TLSIINFFI	225	15	15	VIKTLSIIN	66.5	7.8	7.8	-	-	-	-	-	-	-	-
FC27R_220._-0	HLA-DRB4*01:01	1	217	231	15	Consensus (comb.lib./smm/nn)	VVLISATLVLSFAIF	12	12	TLVLSFAIF	1.6	12	12	VVLISATLV	289	8.1	8.1	VLISATLVL	1099.1	42	42	-	-	-	-	-	-	-	-
FC27R_220._-0	HLA-DRB1*15:01	1	12	26	15	Consensus (smm/nn/sturniolo)	FFIFVTFNIKNESKY	13	13	-	-	-	-	FFIFVTFNI	376	13	13	IFVTFNIKN	436.2	22	22	-	-	-	-	FFIFVTFNI	5.76	0.85	0.85
FC27R_220._-0	HLA-DRB5*01:01	1	12	26	15	Consensus (smm/nn/sturniolo)	FFIFVTFNIKNESKY	14	14	-	-	-	-	FIFVTFNIK	241	14	14	FNIKNESKY	195	19	19	-	-	-	-	FIFVTFNIK	4.5	2	2
FC27R_220._-0	HLA-DRB5*01:01	1	13	27	15	Consensus (smm/nn/sturniolo)	FIFVTFNIKNESKYS	14	14	-	-	-	-	FNIKNESKY	245	14	14	FNIKNESKY	142.6	16	16	-	-	-	-	FIFVTFNIK	4.5	2	2
FC27R_220._-0	HLA-DRB1*07:01	1	11	25	15	Consensus (comb.lib./smm/nn)	NFFIFVTFNIKNESK	14	14	FFIFVTFNI	0.01	0.01	0.01	FFIFVTFNI	208	14	14	FFIFVTFNI	208.6	19	19	-	-	-	-	-	-	-	-
FC27R_220._-0	HLA-DRB1*07:01	1	12	26	15	Consensus (comb.lib./smm/nn)	FFIFVTFNIKNESKY	15	15	FFIFVTFNI	0.01	0.01	0.01	FFIFVTFNI	219	15	15	FFIFVTFNI	211.7	20	20	-	-	-	-	-	-	-	-
FC27R_220._-0	HLA-DRB1*03:01	1	14	28	15	Consensus (smm/nn/sturniolo)	IFVTFNIKNESKYSN	15	15	-	-	-	-	VTFNIKNES	2046	30	30	VTFNIKNES	484.3	15	15	-	-	-	-	VTFNIKNES	3.31	14	14
FC27R_220._-0	HLA-DRB1*15:01	1	205	219	15	Consensus (smm/nn/sturniolo)	NNSSNIASINKFVVL	15	15	-	-	-	-	IASINKFVV	252	8	8	IASINKFVV	243.8	15	15	-	-	-	-	IASINKFVV	2.2	32	32
FC27R_220._-0	HLA-DRB1*03:01	1	13	27	15	Consensus (smm/nn/sturniolo)	FIFVTFNIKNESKYS	16	16	-	-	-	-	VTFNIKNES	2115	31	31	VTFNIKNES	529.1	16	16	-	-	-	-	VTFNIKNES	3.31	14	14
FC27R_220._-0	HLA-DRB3*01:01	1	23	37	15	Consensus (comb.lib./smm/nn)	ESKYSNTFINNAYNM	17	17	ESKYSNTFI	7	17	17	YSNTFINNA	6836	55	55	TFINNAYNM	721.2	17	17	-	-	-	-	-	-	-	-
FC27R_220._-0	HLA-DRB1*03:01	1	30	44	15	Consensus (smm/nn/sturniolo)	FINNAYNMSIRRSMA	17	17	-	-	-	-	YNMSIRRSM	639	11	11	YNMSIRRSM	653.6	18	18	-	-	-	-	YNMSIRRSM	3.1	17	17
FC27R_220._-0	HLA-DRB1*03:01	1	15	29	15	Consensus (smm/nn/sturniolo)	FVTFNIKNESKYSNT	17	17	-	-	-	-	FNIKNESKY	2699	37	37	FNIKNESKY	617.4	17	17	-	-	-	-	VTFNIKNES	3.31	14	14
FC27R_220._-0	HLA-DRB1*07:01	1	4	18	15	Consensus (comb.lib./smm/nn)	IKTLSIINFFIFVTF	17	17	LSIINFFIF	3.16	12	12	TLSIINFFI	251	17	17	TLSIINFFI	432.7	30	30	-	-	-	-	-	-	-	-
FC27R_220._-0	HLA-DRB1*03:01	1	31	45	15	Consensus (smm/nn/sturniolo)	INNAYNMSIRRSMAN	17	17	-	-	-	-	YNMSIRRSM	637	11	11	YNMSIRRSM	618.5	17	17	-	-	-	-	YNMSIRRSM	3.1	17	17
FC27R_220._-0	HLA-DRB1*07:01	1	25	39	15	Consensus (comb.lib./smm/nn)	KYSNTFINNAYNMSI	17	17	INNAYNMSI	706.52	46	46	KYSNTFINN	71	4.8	4.8	INNAYNMSI	171.7	17	17	-	-	-	-	-	-	-	-
FC27R_220._-0	HLA-DRB1*03:01	1	32	46	15	Consensus (smm/nn/sturniolo)	NNAYNMSIRRSMANE	17	17	-	-	-	-	YNMSIRRSM	634	11	11	YNMSIRRSM	695.9	19	19	-	-	-	-	YNMSIRRSM	3.1	17	17
FC27R_220._-0	HLA-DRB1*03:01	1	29	43	15	Consensus (smm/nn/sturniolo)	TFINNAYNMSIRRSM	17	17	-	-	-	-	INNAYNMSI	637	11	11	YNMSIRRSM	718	19	19	-	-	-	-	YNMSIRRSM	3.1	17	17
FC27R_220._-0	HLA-DRB1*03:01	1	34	48	15	Consensus (smm/nn/sturniolo)	AYNMSIRRSMANEGS	18	18	-	-	-	-	YNMSIRRSM	1644	25	25	IRRSMANEG	669.6	18	18	-	-	-	-	IRRSMANEG	3.91	7	7
FC27R_220._-0	HLA-DRB1*07:01	1	33	47	15	Consensus (comb.lib./smm/nn)	NAYNMSIRRSMANEG	18	18	AYNMSIRRS	30.41	23	23	YNMSIRRSM	275	18	18	IRRSMANEG	142.5	15	15	-	-	-	-	-	-	-	-
FC27R_220._-0	HLA-DRB5*01:01	1	33	47	15	Consensus (smm/nn/sturniolo)	NAYNMSIRRSMANEG	18	18	-	-	-	-	YNMSIRRSM	551	27	27	YNMSIRRSM	184.4	18	18	-	-	-	-	IRRSMANEG	2.3	18	18
FC27R_220._-0	HLA-DRB5*01:01	1	14	28	15	Consensus (smm/nn/sturniolo)	IFVTFNIKNESKYSN	19	19	-	-	-	-	FNIKNESKY	346	19	19	FNIKNESKY	185.2	19	19	-	-	-	-	IFVTFNIKN	0.5	49	49
FC27R_220._-0	HLA-DRB1*15:01	1	204	218	15	Consensus (smm/nn/sturniolo)	LNNSSNIASINKFVV	19	19	-	-	-	-	NIASINKFV	273	8.8	8.8	IASINKFVV	535.2	25	25	-	-	-	-	LNNSSNIAS	2.9	19	19
FC27R_220._-0	HLA-DRB1*07:01	1	207	221	15	Consensus (comb.lib./smm/nn)	SSNIASINKFVVLIS	19	19	INKFVVLIS	13.43	19	19	NIASINKFV	398	24	24	NIASINKFV	156.7	16	16	-	-	-	-	-	-	-	-
FC27R_220._-0	HLA-DRB3*01:01	1	29	43	15	Consensus (comb.lib./smm/nn)	TFINNAYNMSIRRSM	19	19	AYNMSIRRS	10.77	19	19	FINNAYNMS	1537	19	19	FINNAYNMS	496.5	13	13	-	-	-	-	-	-	-	-
FC27R_220._-0	HLA-DRB4*01:01	1	218	232	15	Consensus (comb.lib./smm/nn)	VLISATLVLSFAIFI	19	19	TLVLSFAIF	1.6	12	12	ISATLVLSF	590	19	19	ATLVLSFAI	1343.6	46	46	-	-	-	-	-	-	-	-
FC27R_220._-0	HLA-DRB4*01:01	1	34	48	15	Consensus (comb.lib./smm/nn)	AYNMSIRRSMANEGS	20	20	RRSMANEGS	13.29	20	20	IRRSMANEG	716	23	23	SIRRSMANE	250.1	15	15	-	-	-	-	-	-	-	-
FC27R_220._-0	HLA-DRB5*01:01	1	30	44	15	Consensus (smm/nn/sturniolo)	FINNAYNMSIRRSMA	20	20	-	-	-	-	YNMSIRRSM	472	24	24	YNMSIRRSM	79.6	11	11	-	-	-	-	YNMSIRRSM	2.2	20	20
FC27R_220._-0	HLA-DRB5*01:01	1	15	29	15	Consensus (smm/nn/sturniolo)	FVTFNIKNESKYSNT	20	20	-	-	-	-	FNIKNESKY	343	19	19	FNIKNESKY	217	20	20	-	-	-	-	FVTFNIKNE	0.4	50	50
FC27R_220._-0	HLA-DRB3*01:01	1	216	230	15	Consensus (comb.lib./smm/nn)	FVVLISATLVLSFAI	20	20	ATLVLSFAI	0.01	0.01	0.01	ISATLVLSF	1667	20	20	ISATLVLSF	1761	31	31	-	-	-	-	-	-	-	-
FC27R_220._-0	HLA-DRB5*01:01	1	31	45	15	Consensus (smm/nn/sturniolo)	INNAYNMSIRRSMAN	20	20	-	-	-	-	YNMSIRRSM	482	25	25	YNMSIRRSM	91.6	12	12	-	-	-	-	YNMSIRRSM	2.2	20	20
FC27R_220._-0	HLA-DRB3*01:01	1	1	15	15	Consensus (comb.lib./smm/nn)	MKVIKTLSIINFFIF	20	20	TLSIINFFI	0.01	0.01	0.01	KTLSIINFF	2865	31	31	LSIINFFIF	916.5	20	20	-	-	-	-	-	-	-	-
FC27R_220._-0	HLA-DRB4*01:01	1	209	223	15	Consensus (comb.lib./smm/nn)	NIASINKFVVLISAT	20	20	INKFVVLIS	0.05	4.1	4.1	INKFVVLIS	627	20	20	SINKFVVLI	630.9	30	30	-	-	-	-	-	-	-	-
FC27R_220._-0	HLA-DRB4*01:01	1	36	50	15	Consensus (comb.lib./smm/nn)	NMSIRRSMANEGSNT	20	20	RRSMANEGS	13.29	20	20	IRRSMANEG	1012	32	32	SIRRSMANE	283.6	16	16	-	-	-	-	-	-	-	-
FC27R_220._-0	HLA-DRB5*01:01	1	32	46	15	Consensus (smm/nn/sturniolo)	NNAYNMSIRRSMANE	20	20	-	-	-	-	YNMSIRRSM	656	31	31	YNMSIRRSM	119.4	14	14	-	-	-	-	YNMSIRRSM	2.2	20	20
FC27R_220._-0	HLA-DRB1*07:01	1	208	222	15	Consensus (comb.lib./smm/nn)	SNIASINKFVVLISA	20	20	INKFVVLIS	13.43	19	19	IASINKFVV	533	29	29	NIASINKFV	214.7	20	20	-	-	-	-	-	-	-	-
FC27R_220._-0	HLA-DRB5*01:01	1	29	43	15	Consensus (smm/nn/sturniolo)	TFINNAYNMSIRRSM	20	20	-	-	-	-	NAYNMSIRR	420	22	22	NAYNMSIRR	111.6	13	13	-	-	-	-	YNMSIRRSM	2.2	20	20
FC27R_220._-0	HLA-DRB4*01:01	1	35	49	15	Consensus (comb.lib./smm/nn)	YNMSIRRSMANEGSN	20	20	RRSMANEGS	13.29	20	20	IRRSMANEG	938	30	30	SIRRSMANE	229.8	14	14	-	-	-	-	-	-	-	-
FC27R_220._-0	HLA-DRB3*01:01	1	30	44	15	Consensus (comb.lib./smm/nn)	FINNAYNMSIRRSMA	21	21	AYNMSIRRS	10.77	19	19	FINNAYNMS	1785	21	21	YNMSIRRSM	1437.2	27	27	-	-	-	-	-	-	-	-
FC27R_220._-0	HLA-DRB3*01:01	1	2	16	15	Consensus (comb.lib./smm/nn)	KVIKTLSIINFFIFV	21	21	TLSIINFFI	0.01	0.01	0.01	LSIINFFIF	2362	27	27	LSIINFFIF	972	21	21	-	-	-	-	-	-	-	-
FC27R_220._-0	HLA-DRB4*01:01	1	208	222	15	Consensus (comb.lib./smm/nn)	SNIASINKFVVLISA	21	21	INKFVVLIS	0.05	4.1	4.1	INKFVVLIS	638	21	21	SINKFVVLI	435.5	23	23	-	-	-	-	-	-	-	-
FC27R_220._-0	HLA-DRB1*07:01	1	26	40	15	Consensus (comb.lib./smm/nn)	YSNTFINNAYNMSIR	21	21	INNAYNMSI	706.52	46	46	INNAYNMSI	71	4.8	4.8	INNAYNMSI	241.4	21	21	-	-	-	-	-	-	-	-
FC27R_220._-0	HLA-DRB1*03:01	1	12	26	15	Consensus (smm/nn/sturniolo)	FFIFVTFNIKNESKY	22	22	-	-	-	-	VTFNIKNES	1907	28	28	VTFNIKNES	874	22	22	-	-	-	-	VTFNIKNES	3.31	14	14
FC27R_220._-0	HLA-DRB1*15:01	1	28	42	15	Consensus (smm/nn/sturniolo)	NTFINNAYNMSIRRS	22	22	-	-	-	-	INNAYNMSI	993	32	32	INNAYNMSI	436.6	22	22	-	-	-	-	INNAYNMSI	4.4	5.1	5.1
FC27R_220._-0	HLA-DRB1*07:01	1	29	43	15	Consensus (comb.lib./smm/nn)	TFINNAYNMSIRRSM	22	22	AYNMSIRRS	30.41	23	23	INNAYNMSI	67	4.5	4.5	YNMSIRRSM	256.8	22	22	-	-	-	-	-	-	-	-
FC27R_220._-0	HLA-DRB1*15:01	1	29	43	15	Consensus (smm/nn/sturniolo)	TFINNAYNMSIRRSM	22	22	-	-	-	-	INNAYNMSI	1107	35	35	INNAYNMSI	440.3	22	22	-	-	-	-	INNAYNMSI	4.4	5.1	5.1
FC27R_220._-0	HLA-DRB1*03:01	1	16	30	15	Consensus (smm/nn/sturniolo)	VTFNIKNESKYSNTF	22	22	-	-	-	-	FNIKNESKY	2722	37	37	IKNESKYSN	898.9	22	22	-	-	-	-	VTFNIKNES	3.31	14	14
FC27R_220._-0	HLA-DRB1*07:01	1	34	48	15	Consensus (comb.lib./smm/nn)	AYNMSIRRSMANEGS	23	23	AYNMSIRRS	30.41	23	23	YNMSIRRSM	649	33	33	IRRSMANEG	134.2	14	14	-	-	-	-	-	-	-	-
FC27R_220._-0	HLA-DRB1*07:01	1	30	44	15	Consensus (comb.lib./smm/nn)	FINNAYNMSIRRSMA	23	23	AYNMSIRRS	30.41	23	23	INNAYNMSI	152	11	11	YNMSIRRSM	349.5	27	27	-	-	-	-	-	-	-	-
FC27R_220._-0	HLA-DRB1*15:01	1	30	44	15	Consensus (smm/nn/sturniolo)	FINNAYNMSIRRSMA	23	23	-	-	-	-	INNAYNMSI	1563	44	44	NAYNMSIRR	466.8	23	23	-	-	-	-	INNAYNMSI	4.4	5.1	5.1
FC27R_220._-0	HLA-DRB1*07:01	1	31	45	15	Consensus (comb.lib./smm/nn)	INNAYNMSIRRSMAN	23	23	AYNMSIRRS	30.41	23	23	INNAYNMSI	156	11	11	YNMSIRRSM	412.2	29	29	-	-	-	-	-	-	-	-
FC27R_220._-0	HLA-DRB1*07:01	1	32	46	15	Consensus (comb.lib./smm/nn)	NNAYNMSIRRSMANE	23	23	AYNMSIRRS	30.41	23	23	YNMSIRRSM	289	19	19	MSIRRSMAN	632.8	36	36	-	-	-	-	-	-	-	-
FC27R_220._-0	HLA-DRB1*03:01	1	205	219	15	Consensus (smm/nn/sturniolo)	NNSSNIASINKFVVL	23	23	-	-	-	-	NIASINKFV	5419	56	56	IASINKFVV	753.3	20	20	-	-	-	-	IASINKFVV	2.8	23	23
FC27R_220._-0	HLA-DRB1*07:01	1	101	115	15	Consensus (comb.lib./smm/nn)	NSPSPPITTTESSSS	23	23	ITTTESSSS	29.15	23	23	NSPSPPITT	295	19	19	ITTTESSSS	2930.8	67	67	-	-	-	-	-	-	-	-
FC27R_220._-0	HLA-DRB1*03:01	1	206	220	15	Consensus (smm/nn/sturniolo)	NSSNIASINKFVVLI	23	23	-	-	-	-	NIASINKFV	4788	53	53	IASINKFVV	488	15	15	-	-	-	-	IASINKFVV	2.8	23	23
FC27R_220._-0	HLA-DRB1*07:01	1	28	42	15	Consensus (comb.lib./smm/nn)	NTFINNAYNMSIRRS	23	23	AYNMSIRRS	30.41	23	23	INNAYNMSI	71	4.8	4.8	INNAYNMSI	380	28	28	-	-	-	-	-	-	-	-
FC27R_220._-0	HLA-DRB1*07:01	1	105	119	15	Consensus (comb.lib./smm/nn)	PPITTTESSSSGNAP	23	23	ITTTESSSS	29.15	23	23	ITTTESSSS	317	20	20	ITTTESSSS	3233.8	69	69	-	-	-	-	-	-	-	-
FC27R_220._-0	HLA-DRB1*07:01	1	103	117	15	Consensus (comb.lib./smm/nn)	PSPPITTTESSSSGN	23	23	ITTTESSSS	29.15	23	23	ITTTESSSS	311	20	20	ITTTESSSS	3208.4	69	69	-	-	-	-	-	-	-	-
FC27R_220._-0	HLA-DRB1*03:01	1	208	222	15	Consensus (smm/nn/sturniolo)	SNIASINKFVVLISA	23	23	-	-	-	-	INKFVVLIS	3935	47	47	IASINKFVV	591.1	17	17	-	-	-	-	IASINKFVV	2.8	23	23
FC27R_220._-0	HLA-DRB1*15:01	1	27	41	15	Consensus (smm/nn/sturniolo)	SNTFINNAYNMSIRR	23	23	-	-	-	-	INNAYNMSI	954	31	31	INNAYNMSI	450.9	23	23	-	-	-	-	INNAYNMSI	4.4	5.1	5.1
FC27R_220._-0	HLA-DRB1*07:01	1	104	118	15	Consensus (comb.lib./smm/nn)	SPPITTTESSSSGNA	23	23	ITTTESSSS	29.15	23	23	ITTTESSSS	311	20	20	ITTTESSSS	2974.4	67	67	-	-	-	-	-	-	-	-
FC27R_220._-0	HLA-DRB1*07:01	1	102	116	15	Consensus (comb.lib./smm/nn)	SPSPPITTTESSSSG	23	23	ITTTESSSS	29.15	23	23	ITTTESSSS	311	20	20	ITTTESSSS	3347.5	70	70	-	-	-	-	-	-	-	-
FC27R_220._-0	HLA-DRB1*03:01	1	207	221	15	Consensus (smm/nn/sturniolo)	SSNIASINKFVVLIS	23	23	-	-	-	-	NIASINKFV	3343	42	42	IASINKFVV	428.3	14	14	-	-	-	-	IASINKFVV	2.8	23	23
FC27R_220._-0	HLA-DRB4*01:01	1	207	221	15	Consensus (comb.lib./smm/nn)	SSNIASINKFVVLIS	23	23	INKFVVLIS	0.05	4.1	4.1	SNIASINKF	719	23	23	NIASINKFV	483.1	25	25	-	-	-	-	-	-	-	-
FC27R_220._-0	HLA-DRB5*01:01	1	217	231	15	Consensus (smm/nn/sturniolo)	VVLISATLVLSFAIF	23	23	-	-	-	-	VVLISATLV	445	23	23	VVLISATLV	1193.9	44	44	-	-	-	-	VVLISATLV	3.5	6.5	6.5
FC27R_220._-0	HLA-DRB1*03:01	1	35	49	15	Consensus (smm/nn/sturniolo)	YNMSIRRSMANEGSN	23	23	-	-	-	-	YNMSIRRSM	1644	25	25	IRRSMANEG	927.3	23	23	-	-	-	-	IRRSMANEG	3.91	7	7
FC27R_220._-0	HLA-DRB5*01:01	1	34	48	15	Consensus (smm/nn/sturniolo)	AYNMSIRRSMANEGS	24	24	-	-	-	-	IRRSMANEG	1028	41	41	YNMSIRRSM	295.5	24	24	-	-	-	-	IRRSMANEG	2.3	18	18
FC27R_220._-0	HLA-DRB1*07:01	1	204	218	15	Consensus (comb.lib./smm/nn)	LNNSSNIASINKFVV	24	24	IASINKFVV	35.08	24	24	NIASINKFV	515	29	29	NIASINKFV	197.9	19	19	-	-	-	-	-	-	-	-
FC27R_220._-0	HLA-DRB1*03:01	1	1	15	15	Consensus (smm/nn/sturniolo)	MKVIKTLSIINFFIF	24	24	-	-	-	-	VIKTLSIIN	1526	24	24	VIKTLSIIN	1907.9	36	36	-	-	-	-	MKVIKTLSI	3.7	9	9
FC27R_220._-0	HLA-DRB5*01:01	1	1	15	15	Consensus (smm/nn/sturniolo)	MKVIKTLSIINFFIF	24	24	-	-	-	-	MKVIKTLSI	458	24	24	VIKTLSIIN	609.5	33	33	-	-	-	-	MKVIKTLSI	2.9	12	12
FC27R_220._-0	HLA-DRB4*01:01	1	33	47	15	Consensus (comb.lib./smm/nn)	NAYNMSIRRSMANEG	24	24	AYNMSIRRS	2900.94	53	53	NMSIRRSMA	726	24	24	SIRRSMANE	374.8	21	21	-	-	-	-	-	-	-	-
FC27R_220._-0	HLA-DRB1*07:01	1	205	219	15	Consensus (comb.lib./smm/nn)	NNSSNIASINKFVVL	24	24	IASINKFVV	35.08	24	24	IASINKFVV	489	28	28	NIASINKFV	142.3	15	15	-	-	-	-	-	-	-	-
FC27R_220._-0	HLA-DRB1*07:01	1	206	220	15	Consensus (comb.lib./smm/nn)	NSSNIASINKFVVLI	24	24	IASINKFVV	35.08	24	24	NIASINKFV	461	27	27	NIASINKFV	131	14	14	-	-	-	-	-	-	-	-
FC27R_220._-0	HLA-DRB1*07:01	1	27	41	15	Consensus (comb.lib./smm/nn)	SNTFINNAYNMSIRR	24	24	INNAYNMSI	706.52	46	46	INNAYNMSI	71	4.8	4.8	INNAYNMSI	294.5	24	24	-	-	-	-	-	-	-	-
FC27R_220._-0	HLA-DRB3*01:01	1	217	231	15	Consensus (comb.lib./smm/nn)	VVLISATLVLSFAIF	24	24	ATLVLSFAI	0.01	0.01	0.01	ISATLVLSF	2028	24	24	ISATLVLSF	1838.6	31	31	-	-	-	-	-	-	-	-
FC27R_220._-0	HLA-DRB1*15:01	1	199	213	15	Consensus (smm/nn/sturniolo)	AATSLLNNSSNIASI	25	25	-	-	-	-	LLNNSSNIA	734	25	25	LLNNSSNIA	1245.5	41	41	-	-	-	-	LNNSSNIAS	2.9	19	19
FC27R_220._-0	HLA-DRB1*15:01	1	198	212	15	Consensus (smm/nn/sturniolo)	GAATSLLNNSSNIAS	25	25	-	-	-	-	LLNNSSNIA	716	25	25	LLNNSSNIA	2199.8	53	53	-	-	-	-	LNNSSNIAS	2.9	19	19
FC27R_220._-0	HLA-DRB3*01:01	1	3	17	15	Consensus (comb.lib./smm/nn)	VIKTLSIINFFIFVT	25	25	TLSIINFFI	0.01	0.01	0.01	LSIINFFIF	2375	27	27	LSIINFFIF	1276.7	25	25	-	-	-	-	-	-	-	-
FC27R_220._-0	HLA-DRB1*03:01	1	211	225	15	Consensus (smm/nn/sturniolo)	ASINKFVVLISATLV	26	26	-	-	-	-	INKFVVLIS	1690	26	26	INKFVVLIS	7143.1	70	70	-	-	-	-	VVLISATLV	3.8	8.6	8.6
FC27R_220._-0	HLA-DRB1*15:01	1	200	214	15	Consensus (smm/nn/sturniolo)	ATSLLNNSSNIASIN	26	26	-	-	-	-	LLNNSSNIA	746	26	26	LLNNSSNIA	1087.2	38	38	-	-	-	-	LNNSSNIAS	2.9	19	19
FC27R_220._-0	HLA-DRB1*15:01	1	197	211	15	Consensus (smm/nn/sturniolo)	CGAATSLLNNSSNIA	26	26	-	-	-	-	SLLNNSSNI	738	25	25	LLNNSSNIA	4671.8	69	69	-	-	-	-	LLNNSSNIA	2.6	26	26
FC27R_220._-0	HLA-DRB5*01:01	1	16	30	15	Consensus (smm/nn/sturniolo)	VTFNIKNESKYSNTF	26	26	-	-	-	-	FNIKNESKY	363	20	20	FNIKNESKY	368.7	26	26	-	-	-	-	FNIKNESKY	-0.3	62	62
FC27R_220._-0	HLA-DRB3*01:01	1	214	228	15	Consensus (comb.lib./smm/nn)	NKFVVLISATLVLSF	27	27	VLISATLVL	290339	71	71	VVLISATLV	1339	17	17	ISATLVLSF	1471	27	27	-	-	-	-	-	-	-	-
FC27R_220._-0	HLA-DRB1*03:01	1	36	50	15	Consensus (smm/nn/sturniolo)	NMSIRRSMANEGSNT	27	27	-	-	-	-	IRRSMANEG	3478	44	44	IRRSMANEG	1171.6	27	27	-	-	-	-	IRRSMANEG	3.91	7	7
FC27R_220._-0	HLA-DRB1*15:01	1	26	40	15	Consensus (smm/nn/sturniolo)	YSNTFINNAYNMSIR	27	27	-	-	-	-	INNAYNMSI	788	27	27	INNAYNMSI	709.7	30	30	-	-	-	-	INNAYNMSI	4.4	5.1	5.1
FC27R_220._-0	HLA-DRB1*15:01	1	25	39	15	Consensus (smm/nn/sturniolo)	KYSNTFINNAYNMSI	28	28	-	-	-	-	NTFINNAYN	813	28	28	INNAYNMSI	863.9	34	34	-	-	-	-	INNAYNMSI	4.4	5.1	5.1
FC27R_220._-0	HLA-DRB4*01:01	1	37	51	15	Consensus (comb.lib./smm/nn)	MSIRRSMANEGSNTK	28	28	RRSMANEGS	13.29	20	20	IRRSMANEG	1112	34	34	SIRRSMANE	557.3	28	28	-	-	-	-	-	-	-	-
FC27R_220._-0	HLA-DRB4*01:01	1	32	46	15	Consensus (comb.lib./smm/nn)	NNAYNMSIRRSMANE	28	28	AYNMSIRRS	2900.94	53	53	AYNMSIRRS	733	24	24	NMSIRRSMA	566.4	28	28	-	-	-	-	-	-	-	-
FC27R_220._-0	HLA-DRB1*03:01	1	28	42	15	Consensus (smm/nn/sturniolo)	NTFINNAYNMSIRRS	28	28	-	-	-	-	INNAYNMSI	1852	28	28	NAYNMSIRR	1211.4	27	27	-	-	-	-	INNAYNMSI	2.4	29	29
FC27R_220._-0	HLA-DRB1*15:01	1	201	215	15	Consensus (smm/nn/sturniolo)	TSLLNNSSNIASINK	28	28	-	-	-	-	LLNNSSNIA	815	28	28	LLNNSSNIA	1191.1	40	40	-	-	-	-	LNNSSNIAS	2.9	19	19
FC27R_220._-0	HLA-DRB3*01:01	1	4	18	15	Consensus (comb.lib./smm/nn)	IKTLSIINFFIFVTF	29	29	TLSIINFFI	0.01	0.01	0.01	LSIINFFIF	2706	30	30	LSIINFFIF	1656.5	29	29	-	-	-	-	-	-	-	-
FC27R_220._-0	HLA-DRB5*01:01	1	39	53	15	Consensus (smm/nn/sturniolo)	IRRSMANEGSNTKSV	29	29	-	-	-	-	MANEGSNTK	828	36	36	MANEGSNTK	439.7	29	29	-	-	-	-	IRRSMANEG	2.3	18	18
FC27R_220._-0	HLA-DRB3*01:01	1	215	229	15	Consensus (comb.lib./smm/nn)	KFVVLISATLVLSFA	29	29	VLISATLVL	290339	71	71	ISATLVLSF	1373	17	17	ISATLVLSF	1637.1	29	29	-	-	-	-	-	-	-	-
FC27R_220._-0	HLA-DRB1*03:01	1	25	39	15	Consensus (smm/nn/sturniolo)	KYSNTFINNAYNMSI	29	29	-	-	-	-	FINNAYNMS	1877	28	28	TFINNAYNM	4068.7	55	55	-	-	-	-	INNAYNMSI	2.4	29	29
FC27R_220._-0	HLA-DRB4*01:01	1	204	218	15	Consensus (comb.lib./smm/nn)	LNNSSNIASINKFVV	29	29	IASINKFVV	68.04	29	29	SNIASINKF	910	29	29	NIASINKFV	1377.1	46	46	-	-	-	-	-	-	-	-
FC27R_220._-0	HLA-DRB1*15:01	1	33	47	15	Consensus (smm/nn/sturniolo)	NAYNMSIRRSMANEG	29	29	-	-	-	-	MSIRRSMAN	860	29	29	MSIRRSMAN	1771.1	48	48	-	-	-	-	IRRSMANEG	2.5	26	26
FC27R_220._-0	HLA-DRB1*03:01	1	209	223	15	Consensus (smm/nn/sturniolo)	NIASINKFVVLISAT	29	29	-	-	-	-	INKFVVLIS	4102	48	48	IASINKFVV	1316.5	29	29	-	-	-	-	IASINKFVV	2.8	23	23
FC27R_220._-0	HLA-DRB1*07:01	1	209	223	15	Consensus (comb.lib./smm/nn)	NIASINKFVVLISAT	29	29	KFVVLISAT	3.08	12	12	INKFVVLIS	730	36	36	NIASINKFV	403.7	29	29	-	-	-	-	-	-	-	-
FC27R_220._-0	HLA-DRB4*01:01	1	205	219	15	Consensus (comb.lib./smm/nn)	NNSSNIASINKFVVL	29	29	IASINKFVV	68.04	29	29	SNIASINKF	865	28	28	NIASINKFV	1117.1	42	42	-	-	-	-	-	-	-	-
FC27R_220._-0	HLA-DRB4*01:01	1	206	220	15	Consensus (comb.lib./smm/nn)	NSSNIASINKFVVLI	29	29	IASINKFVV	68.04	29	29	SNIASINKF	871	28	28	NIASINKFV	814.6	35	35	-	-	-	-	-	-	-	-
FC27R_220._-0	HLA-DRB5*01:01	1	28	42	15	Consensus (smm/nn/sturniolo)	NTFINNAYNMSIRRS	29	29	-	-	-	-	INNAYNMSI	590	29	29	NAYNMSIRR	217.9	20	20	-	-	-	-	INNAYNMSI	0.6	47	47
FC27R_220._-0	HLA-DRB1*03:01	1	27	41	15	Consensus (smm/nn/sturniolo)	SNTFINNAYNMSIRR	29	29	-	-	-	-	INNAYNMSI	1798	27	27	INNAYNMSI	1442.3	31	31	-	-	-	-	INNAYNMSI	2.4	29	29
FC27R_220._-0	HLA-DRB5*01:01	1	27	41	15	Consensus (smm/nn/sturniolo)	SNTFINNAYNMSIRR	29	29	-	-	-	-	INNAYNMSI	590	29	29	NAYNMSIRR	393.7	27	27	-	-	-	-	INNAYNMSI	0.6	47	47
FC27R_220._-0	HLA-DRB3*01:01	1	6	20	15	Consensus (comb.lib./smm/nn)	TLSIINFFIFVTFNI	29	29	FFIFVTFNI	0.01	0.01	0.01	SIINFFIFV	2583	29	29	LSIINFFIF	3239.5	44	44	-	-	-	-	-	-	-	-
FC27R_220._-0	HLA-DRB1*03:01	1	26	40	15	Consensus (smm/nn/sturniolo)	YSNTFINNAYNMSIR	29	29	-	-	-	-	INNAYNMSI	1842	28	28	INNAYNMSI	2346.8	41	41	-	-	-	-	INNAYNMSI	2.4	29	29
FC27R_220._-0	HLA-DRB1*07:01	1	199	213	15	Consensus (comb.lib./smm/nn)	AATSLLNNSSNIASI	30	30	NNSSNIASI	80.47	30	30	LNNSSNIAS	467	27	27	LLNNSSNIA	678.5	37	37	-	-	-	-	-	-	-	-
FC27R_220._-0	HLA-DRB1*07:01	1	200	214	15	Consensus (comb.lib./smm/nn)	ATSLLNNSSNIASIN	30	30	NNSSNIASI	80.47	30	30	LNNSSNIAS	472	27	27	LLNNSSNIA	792.4	40	40	-	-	-	-	-	-	-	-
FC27R_220._-0	HLA-DRB1*15:01	1	34	48	15	Consensus (smm/nn/sturniolo)	AYNMSIRRSMANEGS	30	30	-	-	-	-	IRRSMANEG	896	30	30	IRRSMANEG	1829.8	49	49	-	-	-	-	IRRSMANEG	2.5	26	26
FC27R_220._-0	HLA-DRB1*07:01	1	5	19	15	Consensus (comb.lib./smm/nn)	KTLSIINFFIFVTFN	30	30	LSIINFFIF	3.16	12	12	TLSIINFFI	550	30	30	TLSIINFFI	652.2	37	37	-	-	-	-	-	-	-	-
FC27R_220._-0	HLA-DRB3*01:01	1	5	19	15	Consensus (comb.lib./smm/nn)	KTLSIINFFIFVTFN	30	30	TLSIINFFI	0.01	0.01	0.01	SIINFFIFV	2748	30	30	LSIINFFIF	2578	39	39	-	-	-	-	-	-	-	-
FC27R_220._-0	HLA-DRB1*07:01	1	203	217	15	Consensus (comb.lib./smm/nn)	LLNNSSNIASINKFV	30	30	NNSSNIASI	80.47	30	30	LNNSSNIAS	637	33	33	NIASINKFV	237.9	21	21	-	-	-	-	-	-	-	-
FC27R_220._-0	HLA-DRB5*01:01	1	38	52	15	Consensus (smm/nn/sturniolo)	SIRRSMANEGSNTKS	30	30	-	-	-	-	MANEGSNTK	843	36	36	MANEGSNTK	458.2	30	30	-	-	-	-	IRRSMANEG	2.3	18	18
FC27R_220._-0	HLA-DRB1*07:01	1	202	216	15	Consensus (comb.lib./smm/nn)	SLLNNSSNIASINKF	30	30	NNSSNIASI	80.47	30	30	LNNSSNIAS	511	29	29	LLNNSSNIA	819.2	41	41	-	-	-	-	-	-	-	-
FC27R_220._-0	HLA-DRB1*07:01	1	201	215	15	Consensus (comb.lib./smm/nn)	TSLLNNSSNIASINK	30	30	NNSSNIASI	80.47	30	30	LNNSSNIAS	499	28	28	LLNNSSNIA	951	44	44	-	-	-	-	-	-	-	-
FC27R_220._-0	HLA-DRB3*01:01	1	31	45	15	Consensus (comb.lib./smm/nn)	INNAYNMSIRRSMAN	31	31	AYNMSIRRS	10.77	19	19	YNMSIRRSM	2798	31	31	YNMSIRRSM	2650	39	39	-	-	-	-	-	-	-	-
FC27R_220._-0	HLA-DRB4*01:01	1	31	45	15	Consensus (comb.lib./smm/nn)	INNAYNMSIRRSMAN	31	31	AYNMSIRRS	2900.94	53	53	AYNMSIRRS	700	23	23	NMSIRRSMA	690.2	31	31	-	-	-	-	-	-	-	-
FC27R_220._-0	HLA-DRB1*15:01	1	31	45	15	Consensus (smm/nn/sturniolo)	INNAYNMSIRRSMAN	32	32	-	-	-	-	NMSIRRSMA	1134	35	35	NAYNMSIRR	783.6	32	32	-	-	-	-	INNAYNMSI	4.4	5.1	5.1
FC27R_220._-0	HLA-DRB3*01:01	1	33	47	15	Consensus (comb.lib./smm/nn)	NAYNMSIRRSMANEG	32	32	AYNMSIRRS	10.77	19	19	YNMSIRRSM	3007	32	32	YNMSIRRSM	4143.4	51	51	-	-	-	-	-	-	-	-
FC27R_220._-0	HLA-DRB3*01:01	1	32	46	15	Consensus (comb.lib./smm/nn)	NNAYNMSIRRSMANE	32	32	AYNMSIRRS	10.77	19	19	YNMSIRRSM	2979	32	32	YNMSIRRSM	3327.2	45	45	-	-	-	-	-	-	-	-
FC27R_220._-0	HLA-DRB1*15:01	1	35	49	15	Consensus (smm/nn/sturniolo)	YNMSIRRSMANEGSN	32	32	-	-	-	-	IRRSMANEG	966	32	32	IRRSMANEG	2191.7	53	53	-	-	-	-	IRRSMANEG	2.5	26	26
FC27R_220._-0	HLA-DRB1*03:01	1	199	213	15	Consensus (smm/nn/sturniolo)	AATSLLNNSSNIASI	33	33	-	-	-	-	LLNNSSNIA	2349	33	33	LLNNSSNIA	4773.9	59	59	-	-	-	-	LNNSSNIAS	2.9	21	21
FC27R_220._-0	HLA-DRB1*03:01	1	200	214	15	Consensus (smm/nn/sturniolo)	ATSLLNNSSNIASIN	33	33	-	-	-	-	LLNNSSNIA	2341	33	33	LLNNSSNIA	4039.2	54	54	-	-	-	-	LNNSSNIAS	2.9	21	21
FC27R_220._-0	HLA-DRB1*07:01	1	13	27	15	Consensus (comb.lib./smm/nn)	FIFVTFNIKNESKYS	33	33	FIFVTFNIK	17.26	21	21	IFVTFNIKN	2456	64	64	IFVTFNIKN	523.1	33	33	-	-	-	-	-	-	-	-
FC27R_220._-0	HLA-DRB5*01:01	1	2	16	15	Consensus (smm/nn/sturniolo)	KVIKTLSIINFFIFV	33	33	-	-	-	-	TLSIINFFI	740	33	33	VIKTLSIIN	1221.7	44	44	-	-	-	-	LSIINFFIF	2.5	16	16
FC27R_220._-0	HLA-DRB5*01:01	1	37	51	15	Consensus (smm/nn/sturniolo)	MSIRRSMANEGSNTK	33	33	-	-	-	-	IRRSMANEG	713	33	33	MANEGSNTK	691.4	35	35	-	-	-	-	IRRSMANEG	2.3	18	18
FC27R_220._-0	HLA-DRB1*03:01	1	201	215	15	Consensus (smm/nn/sturniolo)	TSLLNNSSNIASINK	33	33	-	-	-	-	LLNNSSNIA	2346	33	33	LLNNSSNIA	4457.2	57	57	-	-	-	-	LNNSSNIAS	2.9	21	21
FC27R_220._-0	HLA-DRB5*01:01	1	3	17	15	Consensus (smm/nn/sturniolo)	VIKTLSIINFFIFVT	33	33	-	-	-	-	TLSIINFFI	742	33	33	LSIINFFIF	2227.1	55	55	-	-	-	-	LSIINFFIF	2.5	16	16
FC27R_220._-0	HLA-DRB1*03:01	1	198	212	15	Consensus (smm/nn/sturniolo)	GAATSLLNNSSNIAS	34	34	-	-	-	-	LLNNSSNIA	2463	34	34	LLNNSSNIA	7564.5	72	72	-	-	-	-	LNNSSNIAS	2.9	21	21
FC27R_220._-0	HLA-DRB1*07:01	1	198	212	15	Consensus (comb.lib./smm/nn)	GAATSLLNNSSNIAS	34	34	LLNNSSNIA	141.19	34	34	LLNNSSNIA	522	29	29	LLNNSSNIA	1168.2	48	48	-	-	-	-	-	-	-	-
FC27R_220._-0	HLA-DRB1*03:01	1	37	51	15	Consensus (smm/nn/sturniolo)	MSIRRSMANEGSNTK	34	34	-	-	-	-	IRRSMANEG	3418	43	43	IRRSMANEG	1739	34	34	-	-	-	-	IRRSMANEG	3.91	7	7
FC27R_220._-0	HLA-DRB1*07:01	1	35	49	15	Consensus (comb.lib./smm/nn)	YNMSIRRSMANEGSN	34	34	NMSIRRSMA	2661.96	56	56	YNMSIRRSM	657	34	34	IRRSMANEG	164.9	17	17	-	-	-	-	-	-	-	-
FC27R_220._-0	HLA-DRB5*01:01	1	4	18	15	Consensus (smm/nn/sturniolo)	IKTLSIINFFIFVTF	35	35	-	-	-	-	TLSIINFFI	798	35	35	LSIINFFIF	3505.3	64	64	-	-	-	-	LSIINFFIF	2.5	16	16
FC27R_220._-0	HLA-DRB1*03:01	1	10	24	15	Consensus (smm/nn/sturniolo)	INFFIFVTFNIKNES	35	35	-	-	-	-	IFVTFNIKN	2530	35	35	VTFNIKNES	3323.8	49	49	-	-	-	-	VTFNIKNES	3.31	14	14
FC27R_220._-0	HLA-DRB4*01:01	1	5	19	15	Consensus (comb.lib./smm/nn)	KTLSIINFFIFVTFN	35	35	IINFFIFVT	0.01	0.01	0.01	LSIINFFIF	1576	44	44	TLSIINFFI	835.3	35	35	-	-	-	-	-	-	-	-
FC27R_220._-0	HLA-DRB5*01:01	1	204	218	15	Consensus (smm/nn/sturniolo)	LNNSSNIASINKFVV	35	35	-	-	-	-	SSNIASINK	576	28	28	SSNIASINK	693.7	35	35	-	-	-	-	LNNSSNIAS	0.4	51	51
FC27R_220._-0	HLA-DRB1*03:01	1	11	25	15	Consensus (smm/nn/sturniolo)	NFFIFVTFNIKNESK	35	35	-	-	-	-	VTFNIKNES	2493	35	35	VTFNIKNES	1798.4	35	35	-	-	-	-	VTFNIKNES	3.31	14	14
FC27R_220._-0	HLA-DRB5*01:01	1	205	219	15	Consensus (smm/nn/sturniolo)	NNSSNIASINKFVVL	35	35	-	-	-	-	IASINKFVV	534	27	27	SSNIASINK	673.2	35	35	-	-	-	-	IASINKFVV	0.3	52	52
FC27R_220._-0	HLA-DRB1*15:01	1	13	27	15	Consensus (smm/nn/sturniolo)	FIFVTFNIKNESKYS	36	36	-	-	-	-	FVTFNIKNE	1783	48	48	IFVTFNIKN	606.8	27	27	-	-	-	-	IFVTFNIKN	2	36	36
FC27R_220._-0	HLA-DRB4*01:01	1	30	44	15	Consensus (comb.lib./smm/nn)	FINNAYNMSIRRSMA	36	36	AYNMSIRRS	2900.94	53	53	AYNMSIRRS	751	24	24	NMSIRRSMA	850.6	36	36	-	-	-	-	-	-	-	-
FC27R_220._-0	HLA-DRB4*01:01	1	198	212	15	Consensus (comb.lib./smm/nn)	GAATSLLNNSSNIAS	36	36	ATSLLNNSS	8.77	18	18	LLNNSSNIA	1172	36	36	LLNNSSNIA	3383.6	68	68	-	-	-	-	-	-	-	-
FC27R_220._-0	HLA-DRB1*07:01	1	66	80	15	Consensus (comb.lib./smm/nn)	GSQSSTNSASTSTTN	36	36	QSSTNSAST	4.23	13	13	STNSASTST	744	36	36	NSASTSTTN	8140.9	87	87	-	-	-	-	-	-	-	-
FC27R_220._-0	HLA-DRB3*01:01	1	206	220	15	Consensus (comb.lib./smm/nn)	NSSNIASINKFVVLI	36	36	IASINKFVV	52452.9	61	61	NIASINKFV	3457	36	36	NIASINKFV	1787.6	31	31	-	-	-	-	-	-	-	-
FC27R_220._-0	HLA-DRB3*01:01	1	85	99	15	Consensus (comb.lib./smm/nn)	QNTTPTAADTPTATE	36	36	QNTTPTAAD	58.26	25	25	TAADTPTAT	3440	36	36	TAADTPTAT	11860.7	83	83	-	-	-	-	-	-	-	-
FC27R_220._-0	HLA-DRB3*01:01	1	84	98	15	Consensus (comb.lib./smm/nn)	SQNTTPTAADTPTAT	36	36	QNTTPTAAD	58.26	25	25	SQNTTPTAA	3442	36	36	TAADTPTAT	14507.5	88	88	-	-	-	-	-	-	-	-
FC27R_220._-0	HLA-DRB5*01:01	1	206	220	15	Consensus (smm/nn/sturniolo)	NSSNIASINKFVVLI	37	37	-	-	-	-	IASINKFVV	518	26	26	IASINKFVV	794.4	37	37	-	-	-	-	IASINKFVV	0.3	52	52
FC27R_220._-0	HLA-DRB1*07:01	1	65	79	15	Consensus (comb.lib./smm/nn)	SGSQSSTNSASTSTT	37	37	QSSTNSAST	4.23	13	13	STNSASTST	772	37	37	STNSASTST	10249.4	90	90	-	-	-	-	-	-	-	-
FC27R_220._-0	HLA-DRB1*15:01	1	14	28	15	Consensus (smm/nn/sturniolo)	IFVTFNIKNESKYSN	38	38	-	-	-	-	NIKNESKYS	2118	53	53	IFVTFNIKN	1086	38	38	-	-	-	-	IFVTFNIKN	2	36	36
FC27R_220._-0	HLA-DRB1*07:01	1	107	121	15	Consensus (comb.lib./smm/nn)	ITTTESSSSGNAPNK	38	38	ITTTESSSS	29.15	23	23	ITTTESSSS	823	38	38	ITTTESSSS	4845.8	77	77	-	-	-	-	-	-	-	-
FC27R_220._-0	HLA-DRB3*01:01	1	7	21	15	Consensus (comb.lib./smm/nn)	LSIINFFIFVTFNIK	38	38	FFIFVTFNI	0.01	0.01	0.01	FFIFVTFNI	3745	38	38	FIFVTFNIK	4116.1	51	51	-	-	-	-	-	-	-	-
FC27R_220._-0	HLA-DRB5*01:01	1	40	54	15	Consensus (smm/nn/sturniolo)	RRSMANEGSNTKSVG	38	38	-	-	-	-	MANEGSNTK	903	38	38	MANEGSNTK	602.3	33	33	-	-	-	-	MANEGSNTK	0.9	40	40
FC27R_220._-0	HLA-DRB1*07:01	1	67	81	15	Consensus (comb.lib./smm/nn)	SQSSTNSASTSTTNN	38	38	QSSTNSAST	4.23	13	13	STNSASTST	831	38	38	NSASTSTTN	7582	85	85	-	-	-	-	-	-	-	-
FC27R_220._-0	HLA-DRB5*01:01	1	17	31	15	Consensus (smm/nn/sturniolo)	TFNIKNESKYSNTFI	38	38	-	-	-	-	FNIKNESKY	912	38	38	FNIKNESKY	795.4	37	37	-	-	-	-	FNIKNESKY	-0.3	62	62
FC27R_220._-0	HLA-DRB5*01:01	1	35	49	15	Consensus (smm/nn/sturniolo)	YNMSIRRSMANEGSN	38	38	-	-	-	-	IRRSMANEG	1032	41	41	IRRSMANEG	850.8	38	38	-	-	-	-	IRRSMANEG	2.3	18	18
FC27R_220._-0	HLA-DRB5*01:01	1	26	40	15	Consensus (smm/nn/sturniolo)	YSNTFINNAYNMSIR	38	38	-	-	-	-	INNAYNMSI	902	38	38	TFINNAYNM	844.9	38	38	-	-	-	-	INNAYNMSI	0.6	47	47
FC27R_220._-0	HLA-DRB3*01:01	1	199	213	15	Consensus (comb.lib./smm/nn)	AATSLLNNSSNIASI	39	39	ATSLLNNSS	3332.5	46	46	LLNNSSNIA	2128	25	25	LLNNSSNIA	2606.5	39	39	-	-	-	-	-	-	-	-
FC27R_220._-0	HLA-DRB1*07:01	1	64	78	15	Consensus (comb.lib./smm/nn)	ASGSQSSTNSASTST	39	39	QSSTNSAST	4.23	13	13	QSSTNSAST	847	39	39	QSSTNSAST	8557.8	88	88	-	-	-	-	-	-	-	-
FC27R_220._-0	HLA-DRB4*01:01	1	197	211	15	Consensus (comb.lib./smm/nn)	CGAATSLLNNSSNIA	39	39	ATSLLNNSS	8.77	18	18	ATSLLNNSS	1312	39	39	LLNNSSNIA	5804.5	79	79	-	-	-	-	-	-	-	-
FC27R_220._-0	HLA-DRB3*01:01	1	213	227	15	Consensus (comb.lib./smm/nn)	INKFVVLISATLVLS	39	39	VLISATLVL	290339	71	71	VVLISATLV	1646	20	20	VLISATLVL	2580.1	39	39	-	-	-	-	-	-	-	-
FC27R_220._-0	HLA-DRB1*03:01	1	204	218	15	Consensus (smm/nn/sturniolo)	LNNSSNIASINKFVV	39	39	-	-	-	-	NIASINKFV	5486	57	57	IASINKFVV	2181.1	39	39	-	-	-	-	LNNSSNIAS	2.9	21	21
FC27R_220._-0	HLA-DRB4*01:01	1	7	21	15	Consensus (comb.lib./smm/nn)	LSIINFFIFVTFNIK	39	39	IINFFIFVT	0.01	0.01	0.01	INFFIFVTF	1304	39	39	FFIFVTFNI	1705.4	51	51	-	-	-	-	-	-	-	-
FC27R_220._-0	HLA-DRB1*15:01	1	32	46	15	Consensus (smm/nn/sturniolo)	NNAYNMSIRRSMANE	39	39	-	-	-	-	MSIRRSMAN	1274	39	39	NAYNMSIRR	1234.7	41	41	-	-	-	-	MSIRRSMAN	2.5	27	27
FC27R_220._-0	HLA-DRB3*01:01	1	205	219	15	Consensus (comb.lib./smm/nn)	NNSSNIASINKFVVL	39	39	IASINKFVV	52452.9	61	61	NIASINKFV	3888	39	39	NIASINKFV	2170.7	35	35	-	-	-	-	-	-	-	-
FC27R_220._-0	HLA-DRB1*07:01	1	106	120	15	Consensus (comb.lib./smm/nn)	PITTTESSSSGNAPN	39	39	ITTTESSSS	29.15	23	23	ITTTESSSS	834	39	39	ITTTESSSS	3297.8	69	69	-	-	-	-	-	-	-	-
FC27R_220._-0	HLA-DRB1*07:01	1	68	82	15	Consensus (comb.lib./smm/nn)	QSSTNSASTSTTNNG	39	39	QSSTNSAST	4.23	13	13	STNSASTST	861	39	39	NSASTSTTN	8632.6	88	88	-	-	-	-	-	-	-	-
FC27R_220._-0	HLA-DRB3*01:01	1	207	221	15	Consensus (comb.lib./smm/nn)	SSNIASINKFVVLIS	39	39	IASINKFVV	52452.9	61	61	NIASINKFV	3910	39	39	NIASINKFV	2167.7	35	35	-	-	-	-	-	-	-	-
FC27R_220._-0	HLA-DRB5*01:01	1	6	20	15	Consensus (smm/nn/sturniolo)	TLSIINFFIFVTFNI	39	39	-	-	-	-	TLSIINFFI	955	39	39	FFIFVTFNI	4792.9	71	71	-	-	-	-	FFIFVTFNI	3.6	5.7	5.7
FC27R_220._-0	HLA-DRB1*07:01	1	197	211	15	Consensus (comb.lib./smm/nn)	CGAATSLLNNSSNIA	40	40	LLNNSSNIA	141.19	34	34	SLLNNSSNI	917	40	40	SLLNNSSNI	775.3	40	40	-	-	-	-	-	-	-	-
FC27R_220._-0	HLA-DRB1*07:01	1	192	206	15	Consensus (comb.lib./smm/nn)	GNKENCGAATSLLNN	40	40	NCGAATSLL	2975.85	57	57	NCGAATSLL	761	37	37	CGAATSLLN	802.2	40	40	-	-	-	-	-	-	-	-
FC27R_220._-0	HLA-DRB1*07:01	1	20	34	15	Consensus (comb.lib./smm/nn)	IKNESKYSNTFINNA	40	40	YSNTFINNA	728.91	46	46	ESKYSNTFI	889	40	40	YSNTFINNA	567.6	34	34	-	-	-	-	-	-	-	-
FC27R_220._-0	HLA-DRB1*03:01	1	2	16	15	Consensus (smm/nn/sturniolo)	KVIKTLSIINFFIFV	40	40	-	-	-	-	KTLSIINFF	3047	40	40	VIKTLSIIN	2734.1	44	44	-	-	-	-	IKTLSIINF	3.1	17	17
FC27R_220._-0	HLA-DRB5*01:01	1	41	55	15	Consensus (smm/nn/sturniolo)	RSMANEGSNTKSVGA	40	40	-	-	-	-	MANEGSNTK	945	39	39	MANEGSNTK	1356.6	46	46	-	-	-	-	MANEGSNTK	0.9	40	40
FC27R_220._-0	HLA-DRB3*01:01	1	8	22	15	Consensus (comb.lib./smm/nn)	SIINFFIFVTFNIKN	40	40	FFIFVTFNI	0.01	0.01	0.01	FFIFVTFNI	3985	40	40	FIFVTFNIK	4617.9	54	54	-	-	-	-	-	-	-	-
FC27R_220._-0	HLA-DRB5*01:01	1	207	221	15	Consensus (smm/nn/sturniolo)	SSNIASINKFVVLIS	40	40	-	-	-	-	IASINKFVV	475	25	25	IASINKFVV	968.9	40	40	-	-	-	-	IASINKFVV	0.3	52	52
FC27R_220._-0	HLA-DRB3*01:01	1	17	31	15	Consensus (comb.lib./smm/nn)	TFNIKNESKYSNTFI	40	40	ESKYSNTFI	7	17	17	IKNESKYSN	4090	40	40	IKNESKYSN	4986.6	57	57	-	-	-	-	-	-	-	-
FC27R_220._-0	HLA-DRB1*03:01	1	3	17	15	Consensus (smm/nn/sturniolo)	VIKTLSIINFFIFVT	40	40	-	-	-	-	KTLSIINFF	3122	40	40	KTLSIINFF	6533.1	68	68	-	-	-	-	IKTLSIINF	3.1	17	17
FC27R_220._-0	HLA-DRB4*01:01	1	199	213	15	Consensus (comb.lib./smm/nn)	AATSLLNNSSNIASI	41	41	ATSLLNNSS	8.77	18	18	LLNNSSNIA	1386	41	41	LLNNSSNIA	1954.4	54	54	-	-	-	-	-	-	-	-
FC27R_220._-0	HLA-DRB1*07:01	1	18	32	15	Consensus (comb.lib./smm/nn)	FNIKNESKYSNTFIN	41	41	SKYSNTFIN	103255	81	81	ESKYSNTFI	909	40	40	ESKYSNTFI	810.3	41	41	-	-	-	-	-	-	-	-
FC27R_220._-0	HLA-DRB1*07:01	1	21	35	15	Consensus (comb.lib./smm/nn)	KNESKYSNTFINNAY	41	41	YSNTFINNA	728.91	46	46	ESKYSNTFI	953	41	41	YSNTFINNA	595	35	35	-	-	-	-	-	-	-	-
FC27R_220._-0	HLA-DRB1*15:01	1	203	217	15	Consensus (smm/nn/sturniolo)	LLNNSSNIASINKFV	41	41	-	-	-	-	LLNNSSNIA	1367	41	41	NIASINKFV	1241.6	41	41	-	-	-	-	LNNSSNIAS	2.9	19	19
FC27R_220._-0	HLA-DRB1*15:01	1	37	51	15	Consensus (smm/nn/sturniolo)	MSIRRSMANEGSNTK	41	41	-	-	-	-	IRRSMANEG	1385	41	41	IRRSMANEG	3821.7	65	65	-	-	-	-	IRRSMANEG	2.5	26	26
FC27R_220._-0	HLA-DRB1*07:01	1	19	33	15	Consensus (comb.lib./smm/nn)	NIKNESKYSNTFINN	41	41	KYSNTFINN	5739.39	62	62	ESKYSNTFI	925	41	41	ESKYSNTFI	767.7	40	40	-	-	-	-	-	-	-	-
FC27R_220._-0	HLA-DRB1*15:01	1	36	50	15	Consensus (smm/nn/sturniolo)	NMSIRRSMANEGSNT	41	41	-	-	-	-	IRRSMANEG	1386	41	41	IRRSMANEG	2637	56	56	-	-	-	-	IRRSMANEG	2.5	26	26
FC27R_220._-0	HLA-DRB3*01:01	1	212	226	15	Consensus (comb.lib./smm/nn)	SINKFVVLISATLVL	41	41	SINKFVVLI	167010	68	68	VVLISATLV	1635	20	20	VVLISATLV	2842.6	41	41	-	-	-	-	-	-	-	-
FC27R_220._-0	HLA-DRB3*01:01	1	200	214	15	Consensus (comb.lib./smm/nn)	ATSLLNNSSNIASIN	42	42	ATSLLNNSS	3332.5	46	46	LLNNSSNIA	2142	25	25	LLNNSSNIA	2992.4	42	42	-	-	-	-	-	-	-	-
FC27R_220._-0	HLA-DRB1*07:01	1	191	205	15	Consensus (comb.lib./smm/nn)	DGNKENCGAATSLLN	42	42	NCGAATSLL	2975.85	57	57	NCGAATSLL	752	36	36	CGAATSLLN	851.2	42	42	-	-	-	-	-	-	-	-
FC27R_220._-0	HLA-DRB1*03:01	1	210	224	15	Consensus (smm/nn/sturniolo)	IASINKFVVLISATL	42	42	-	-	-	-	INKFVVLIS	3319	42	42	INKFVVLIS	5037.2	61	61	-	-	-	-	IASINKFVV	2.8	23	23
FC27R_220._-0	HLA-DRB4*01:01	1	200	214	15	Consensus (comb.lib./smm/nn)	ATSLLNNSSNIASIN	43	43	ATSLLNNSS	8.77	18	18	LLNNSSNIA	1501	43	43	LLNNSSNIA	1669.5	51	51	-	-	-	-	-	-	-	-
FC27R_220._-0	HLA-DRB3*01:01	1	12	26	15	Consensus (comb.lib./smm/nn)	FFIFVTFNIKNESKY	43	43	FFIFVTFNI	0.01	0.01	0.01	FFIFVTFNI	4462	43	43	FNIKNESKY	5472.9	59	59	-	-	-	-	-	-	-	-
FC27R_220._-0	HLA-DRB3*01:01	1	9	23	15	Consensus (comb.lib./smm/nn)	IINFFIFVTFNIKNE	43	43	FFIFVTFNI	0.01	0.01	0.01	FFIFVTFNI	4566	43	43	FIFVTFNIK	4261.3	52	52	-	-	-	-	-	-	-	-
FC27R_220._-0	HLA-DRB3*01:01	1	10	24	15	Consensus (comb.lib./smm/nn)	INFFIFVTFNIKNES	43	43	FFIFVTFNI	0.01	0.01	0.01	FFIFVTFNI	4545	43	43	FIFVTFNIK	4676	55	55	-	-	-	-	-	-	-	-
FC27R_220._-0	HLA-DRB5*01:01	1	25	39	15	Consensus (smm/nn/sturniolo)	KYSNTFINNAYNMSI	43	43	-	-	-	-	FINNAYNMS	942	39	39	TFINNAYNM	1171.1	43	43	-	-	-	-	INNAYNMSI	0.6	47	47
FC27R_220._-0	HLA-DRB3*01:01	1	204	218	15	Consensus (comb.lib./smm/nn)	LNNSSNIASINKFVV	43	43	IASINKFVV	52452.9	61	61	NIASINKFV	4039	40	40	NIASINKFV	3155.1	43	43	-	-	-	-	-	-	-	-
FC27R_220._-0	HLA-DRB1*07:01	1	193	207	15	Consensus (comb.lib./smm/nn)	NKENCGAATSLLNNS	43	43	NCGAATSLL	2975.85	57	57	NCGAATSLL	771	37	37	CGAATSLLN	895.3	43	43	-	-	-	-	-	-	-	-
FC27R_220._-0	HLA-DRB4*01:01	1	8	22	15	Consensus (comb.lib./smm/nn)	SIINFFIFVTFNIKN	43	43	IINFFIFVT	0.01	0.01	0.01	FIFVTFNIK	1522	43	43	FFIFVTFNI	1715.5	52	52	-	-	-	-	-	-	-	-
FC27R_220._-0	HLA-DRB1*15:01	1	24	38	15	Consensus (smm/nn/sturniolo)	SKYSNTFINNAYNMS	43	43	-	-	-	-	SNTFINNAY	1118	35	35	SNTFINNAY	1433.7	43	43	-	-	-	-	FINNAYNMS	1.2	52	52
FC27R_220._-0	HLA-DRB3*01:01	1	18	32	15	Consensus (comb.lib./smm/nn)	FNIKNESKYSNTFIN	45	45	ESKYSNTFI	7	17	17	IKNESKYSN	4870	45	45	IKNESKYSN	6027.8	63	63	-	-	-	-	-	-	-	-
FC27R_220._-0	HLA-DRB4*01:01	1	29	43	15	Consensus (comb.lib./smm/nn)	TFINNAYNMSIRRSM	45	45	AYNMSIRRS	2900.94	53	53	AYNMSIRRS	861	28	28	FINNAYNMS	1296.1	45	45	-	-	-	-	-	-	-	-
FC27R_220._-0	HLA-DRB3*01:01	1	197	211	15	Consensus (comb.lib./smm/nn)	CGAATSLLNNSSNIA	46	46	ATSLLNNSS	3332.5	46	46	SLLNNSSNI	2260	26	26	LLNNSSNIA	4238.1	52	52	-	-	-	-	-	-	-	-
FC27R_220._-0	HLA-DRB1*07:01	1	23	37	15	Consensus (comb.lib./smm/nn)	ESKYSNTFINNAYNM	46	46	YSNTFINNA	728.91	46	46	YSNTFINNA	1940	59	59	YSNTFINNA	562	34	34	-	-	-	-	-	-	-	-
FC27R_220._-0	HLA-DRB3*01:01	1	198	212	15	Consensus (comb.lib./smm/nn)	GAATSLLNNSSNIAS	46	46	ATSLLNNSS	3332.5	46	46	LLNNSSNIA	2199	25	25	LLNNSSNIA	3804.8	49	49	-	-	-	-	-	-	-	-
FC27R_220._-0	HLA-DRB1*07:01	1	14	28	15	Consensus (comb.lib./smm/nn)	IFVTFNIKNESKYSN	46	46	IFVTFNIKN	140.32	34	34	IFVTFNIKN	2993	69	69	IFVTFNIKN	1036.6	46	46	-	-	-	-	-	-	-	-
FC27R_220._-0	HLA-DRB1*07:01	1	194	208	15	Consensus (comb.lib./smm/nn)	KENCGAATSLLNNSS	46	46	ATSLLNNSS	1682.56	52	52	NCGAATSLL	952	41	41	CGAATSLLN	1080.3	46	46	-	-	-	-	-	-	-	-
FC27R_220._-0	HLA-DRB1*07:01	1	22	36	15	Consensus (comb.lib./smm/nn)	NESKYSNTFINNAYN	46	46	YSNTFINNA	728.91	46	46	ESKYSNTFI	1794	57	57	YSNTFINNA	793.4	40	40	-	-	-	-	-	-	-	-
FC27R_220._-0	HLA-DRB1*07:01	1	24	38	15	Consensus (comb.lib./smm/nn)	SKYSNTFINNAYNMS	46	46	YSNTFINNA	728.91	46	46	YSNTFINNA	1830	57	57	YSNTFINNA	541.7	34	34	-	-	-	-	-	-	-	-
FC27R_220._-0	HLA-DRB1*15:01	1	202	216	15	Consensus (smm/nn/sturniolo)	SLLNNSSNIASINKF	46	46	-	-	-	-	LLNNSSNIA	1758	48	48	LLNNSSNIA	1648.6	46	46	-	-	-	-	LNNSSNIAS	2.9	19	19
FC27R_220._-0	HLA-DRB4*01:01	1	202	216	15	Consensus (comb.lib./smm/nn)	SLLNNSSNIASINKF	46	46	LLNNSSNIA	193698	79	79	LNNSSNIAS	849	27	27	LLNNSSNIA	1342.8	46	46	-	-	-	-	-	-	-	-
FC27R_220._-0	HLA-DRB1*03:01	1	197	211	15	Consensus (smm/nn/sturniolo)	CGAATSLLNNSSNIA	47	47	-	-	-	-	SLLNNSSNI	2684	37	37	LLNNSSNIA	15148.1	89	89	-	-	-	-	LLNNSSNIA	1.51	47	47
FC27R_220._-0	HLA-DRB1*15:01	1	23	37	15	Consensus (smm/nn/sturniolo)	ESKYSNTFINNAYNM	47	47	-	-	-	-	NTFINNAYN	1195	37	37	SNTFINNAY	1732.1	47	47	-	-	-	-	YSNTFINNA	-0.35	78	78
FC27R_220._-0	HLA-DRB1*07:01	1	196	210	15	Consensus (comb.lib./smm/nn)	NCGAATSLLNNSSNI	47	47	SLLNNSSNI	885.48	47	47	NCGAATSLL	1365	50	50	CGAATSLLN	754.4	39	39	-	-	-	-	-	-	-	-
FC27R_220._-0	HLA-DRB1*03:01	1	38	52	15	Consensus (smm/nn/sturniolo)	SIRRSMANEGSNTKS	47	47	-	-	-	-	IRRSMANEG	9203	70	70	IRRSMANEG	3056.8	47	47	-	-	-	-	IRRSMANEG	3.91	7	7
FC27R_220._-0	HLA-DRB1*03:01	1	202	216	15	Consensus (smm/nn/sturniolo)	SLLNNSSNIASINKF	47	47	-	-	-	-	LNNSSNIAS	3953	47	47	LNNSSNIAS	5854	64	64	-	-	-	-	LNNSSNIAS	2.9	21	21
FC27R_220._-0	HLA-DRB1*07:01	1	17	31	15	Consensus (comb.lib./smm/nn)	TFNIKNESKYSNTFI	47	47	TFNIKNESK	829.88	47	47	KNESKYSNT	955	41	41	ESKYSNTFI	1243.6	49	49	-	-	-	-	-	-	-	-
FC27R_220._-0	HLA-DRB4*01:01	1	10	24	15	Consensus (comb.lib./smm/nn)	INFFIFVTFNIKNES	48	48	IFVTFNIKN	0.25	6.9	6.9	FIFVTFNIK	1988	51	51	FFIFVTFNI	1452.8	48	48	-	-	-	-	-	-	-	-
FC27R_220._-0	HLA-DRB5*01:01	1	36	50	15	Consensus (smm/nn/sturniolo)	NMSIRRSMANEGSNT	48	48	-	-	-	-	IRRSMANEG	1392	48	48	IRRSMANEG	1565	49	49	-	-	-	-	IRRSMANEG	2.3	18	18
FC27R_220._-0	HLA-DRB5*01:01	1	208	222	15	Consensus (smm/nn/sturniolo)	SNIASINKFVVLISA	48	48	-	-	-	-	IASINKFVV	492	25	25	IASINKFVV	1458.5	48	48	-	-	-	-	IASINKFVV	0.3	52	52
FC27R_220._-0	HLA-DRB1*07:01	1	62	76	15	Consensus (comb.lib./smm/nn)	TIASGSQSSTNSAST	48	48	QSSTNSAST	4.23	13	13	GSQSSTNSA	1245	48	48	ASGSQSSTN	6944.7	84	84	-	-	-	-	-	-	-	-
FC27R_220._-0	HLA-DRB4*01:01	1	201	215	15	Consensus (comb.lib./smm/nn)	TSLLNNSSNIASINK	48	48	LLNNSSNIA	193698	79	79	LLNNSSNIA	1609	45	45	LLNNSSNIA	1474.5	48	48	-	-	-	-	-	-	-	-
FC27R_220._-0	HLA-DRB3*01:01	1	13	27	15	Consensus (comb.lib./smm/nn)	FIFVTFNIKNESKYS	49	49	IFVTFNIKN	5603.15	49	49	FNIKNESKY	4262	42	42	FNIKNESKY	5264.4	58	58	-	-	-	-	-	-	-	-
FC27R_220._-0	HLA-DRB1*07:01	1	63	77	15	Consensus (comb.lib./smm/nn)	IASGSQSSTNSASTS	49	49	QSSTNSAST	4.23	13	13	QSSTNSAST	1268	49	49	ASGSQSSTN	7853.5	86	86	-	-	-	-	-	-	-	-
FC27R_220._-0	HLA-DRB3*01:01	1	14	28	15	Consensus (comb.lib./smm/nn)	IFVTFNIKNESKYSN	49	49	IFVTFNIKN	5603.15	49	49	FNIKNESKY	3209	34	34	FNIKNESKY	5031	57	57	-	-	-	-	-	-	-	-
FC27R_220._-0	HLA-DRB4*01:01	1	11	25	15	Consensus (comb.lib./smm/nn)	NFFIFVTFNIKNESK	49	49	IFVTFNIKN	0.25	6.9	6.9	FIFVTFNIK	2048	52	52	FFIFVTFNI	1528.1	49	49	-	-	-	-	-	-	-	-
FC27R_220._-0	HLA-DRB1*15:01	1	18	32	15	Consensus (smm/nn/sturniolo)	FNIKNESKYSNTFIN	50	50	-	-	-	-	ESKYSNTFI	1594	45	45	IKNESKYSN	1923.4	50	50	-	-	-	-	IKNESKYSN	0.2	71	71
FC27R_220._-0	HLA-DRB1*15:01	1	21	35	15	Consensus (smm/nn/sturniolo)	KNESKYSNTFINNAY	50	50	-	-	-	-	ESKYSNTFI	1481	43	43	ESKYSNTFI	1937.3	50	50	-	-	-	-	YSNTFINNA	-0.35	78	78
FC27R_220._-0	HLA-DRB3*01:01	1	21	35	15	Consensus (comb.lib./smm/nn)	KNESKYSNTFINNAY	50	50	ESKYSNTFI	7	17	17	YSNTFINNA	13717	76	76	YSNTFINNA	3949.8	50	50	-	-	-	-	-	-	-	-
FC27R_220._-0	HLA-DRB1*15:01	1	22	36	15	Consensus (smm/nn/sturniolo)	NESKYSNTFINNAYN	50	50	-	-	-	-	SNTFINNAY	1376	41	41	SNTFINNAY	1906.3	50	50	-	-	-	-	YSNTFINNA	-0.35	78	78
FC27R_220._-0	HLA-DRB4*01:01	1	28	42	15	Consensus (comb.lib./smm/nn)	NTFINNAYNMSIRRS	50	50	AYNMSIRRS	2900.94	53	53	INNAYNMSI	950	30	30	FINNAYNMS	1579.7	50	50	-	-	-	-	-	-	-	-
FC27R_220._-0	HLA-DRB4*01:01	1	6	20	15	Consensus (comb.lib./smm/nn)	TLSIINFFIFVTFNI	50	50	IINFFIFVT	0.01	0.01	0.01	INFFIFVTF	2076	52	52	SIINFFIFV	1590	50	50	-	-	-	-	-	-	-	-
FC27R_220._-0	HLA-DRB1*03:01	1	9	23	15	Consensus (smm/nn/sturniolo)	IINFFIFVTFNIKNE	51	51	-	-	-	-	IFVTFNIKN	4478	51	51	IFVTFNIKN	8396	75	75	-	-	-	-	FFIFVTFNI	2.2	33	33
FC27R_220._-0	HLA-DRB4*01:01	1	9	23	15	Consensus (comb.lib./smm/nn)	IINFFIFVTFNIKNE	51	51	IINFFIFVT	0.01	0.01	0.01	FIFVTFNIK	2121	53	53	FFIFVTFNI	1648.8	51	51	-	-	-	-	-	-	-	-
FC27R_220._-0	HLA-DRB5*01:01	1	203	217	15	Consensus (smm/nn/sturniolo)	LLNNSSNIASINKFV	51	51	-	-	-	-	SSNIASINK	2309	60	60	SSNIASINK	1132.6	43	43	-	-	-	-	LNNSSNIAS	0.4	51	51
FC27R_220._-0	HLA-DRB3*01:01	1	203	217	15	Consensus (comb.lib./smm/nn)	LLNNSSNIASINKFV	52	52	NNSSNIASI	990990	77	77	LLNNSSNIA	3788	38	38	NIASINKFV	4313.7	52	52	-	-	-	-	-	-	-	-
FC27R_220._-0	HLA-DRB4*01:01	1	203	217	15	Consensus (comb.lib./smm/nn)	LLNNSSNIASINKFV	52	52	LLNNSSNIA	193698	79	79	SNIASINKF	905	29	29	NIASINKFV	1747	52	52	-	-	-	-	-	-	-	-
FC27R_220._-0	HLA-DRB3*01:01	1	22	36	15	Consensus (comb.lib./smm/nn)	NESKYSNTFINNAYN	52	52	ESKYSNTFI	7	17	17	YSNTFINNA	14638	77	77	YSNTFINNA	4251.2	52	52	-	-	-	-	-	-	-	-
FC27R_220._-0	HLA-DRB5*01:01	1	209	223	15	Consensus (smm/nn/sturniolo)	NIASINKFVVLISAT	52	52	-	-	-	-	IASINKFVV	1136	43	43	IASINKFVV	2272.4	56	56	-	-	-	-	IASINKFVV	0.3	52	52
FC27R_220._-0	HLA-DRB1*03:01	1	8	22	15	Consensus (smm/nn/sturniolo)	SIINFFIFVTFNIKN	52	52	-	-	-	-	FFIFVTFNI	4573	52	52	IFVTFNIKN	12026.9	84	84	-	-	-	-	FFIFVTFNI	2.2	33	33
FC27R_220._-0	HLA-DRB5*01:01	1	202	216	15	Consensus (smm/nn/sturniolo)	SLLNNSSNIASINKF	52	52	-	-	-	-	LNNSSNIAS	2805	65	65	SSNIASINK	1864.6	52	52	-	-	-	-	LNNSSNIAS	0.4	51	51
FC27R_220._-0	HLA-DRB3*01:01	1	208	222	15	Consensus (comb.lib./smm/nn)	SNIASINKFVVLISA	52	52	IASINKFVV	52452.9	61	61	SINKFVVLI	6153	52	52	IASINKFVV	3036.8	42	42	-	-	-	-	-	-	-	-
FC27R_220._-0	HLA-DRB3*01:01	1	211	225	15	Consensus (comb.lib./smm/nn)	ASINKFVVLISATLV	53	53	SINKFVVLI	167010	68	68	FVVLISATL	2070	24	24	VVLISATLV	4439.9	53	53	-	-	-	-	-	-	-	-
FC27R_220._-0	HLA-DRB1*03:01	1	18	32	15	Consensus (smm/nn/sturniolo)	FNIKNESKYSNTFIN	53	53	-	-	-	-	IKNESKYSN	4801	53	53	IKNESKYSN	3562.3	51	51	-	-	-	-	IKNESKYSN	1.25	53	53
FC27R_220._-0	HLA-DRB1*15:01	1	19	33	15	Consensus (smm/nn/sturniolo)	NIKNESKYSNTFINN	53	53	-	-	-	-	ESKYSNTFI	1791	48	48	ESKYSNTFI	2224.1	53	53	-	-	-	-	IKNESKYSN	0.2	71	71
FC27R_220._-0	HLA-DRB1*07:01	1	36	50	15	Consensus (comb.lib./smm/nn)	NMSIRRSMANEGSNT	53	53	NMSIRRSMA	2661.96	56	56	IRRSMANEG	1599	53	53	IRRSMANEG	239.3	21	21	-	-	-	-	-	-	-	-
FC27R_220._-0	HLA-DRB4*01:01	1	38	52	15	Consensus (comb.lib./smm/nn)	SIRRSMANEGSNTKS	53	53	RRSMANEGS	13.29	20	20	RRSMANEGS	2131	53	53	IRRSMANEG	1880.3	54	54	-	-	-	-	-	-	-	-
FC27R_220._-0	HLA-DRB4*01:01	1	27	41	15	Consensus (comb.lib./smm/nn)	SNTFINNAYNMSIRR	53	53	INNAYNMSI	3918.15	55	55	INNAYNMSI	1795	48	48	FINNAYNMS	1808.7	53	53	-	-	-	-	-	-	-	-
FC27R_220._-0	HLA-DRB1*03:01	1	17	31	15	Consensus (smm/nn/sturniolo)	TFNIKNESKYSNTFI	53	53	-	-	-	-	IKNESKYSN	4730	53	53	IKNESKYSN	1570	32	32	-	-	-	-	IKNESKYSN	1.25	53	53
FC27R_220._-0	HLA-DRB1*15:01	1	17	31	15	Consensus (smm/nn/sturniolo)	TFNIKNESKYSNTFI	53	53	-	-	-	-	NIKNESKYS	1405	41	41	IKNESKYSN	2235.6	53	53	-	-	-	-	IKNESKYSN	0.2	71	71
FC27R_220._-0	HLA-DRB3*01:01	1	201	215	15	Consensus (comb.lib./smm/nn)	TSLLNNSSNIASINK	53	53	TSLLNNSSN	305813	71	71	LLNNSSNIA	2282	26	26	LLNNSSNIA	4500.7	53	53	-	-	-	-	-	-	-	-
FC27R_220._-0	HLA-DRB1*07:01	1	195	209	15	Consensus (comb.lib./smm/nn)	ENCGAATSLLNNSSN	54	54	ATSLLNNSS	1682.56	52	52	CGAATSLLN	1732	56	56	CGAATSLLN	1578.2	54	54	-	-	-	-	-	-	-	-
FC27R_220._-0	HLA-DRB5*01:01	1	5	19	15	Consensus (smm/nn/sturniolo)	KTLSIINFFIFVTFN	54	54	-	-	-	-	TLSIINFFI	1809	54	54	LSIINFFIF	4953.9	71	71	-	-	-	-	LSIINFFIF	2.5	16	16
FC27R_220._-0	HLA-DRB1*03:01	1	203	217	15	Consensus (smm/nn/sturniolo)	LLNNSSNIASINKFV	54	54	-	-	-	-	LLNNSSNIA	4876	54	54	IASINKFVX	8247	74	74	-	-	-	-	LNNSSNIAS	2.9	21	21
FC27R_220._-0	HLA-DRB1*07:01	1	37	51	15	Consensus (comb.lib./smm/nn)	MSIRRSMANEGSNTK	54	54	SIRRSMANE	7156.1	64	64	IRRSMANEG	1630	54	54	IRRSMANEG	325.9	26	26	-	-	-	-	-	-	-	-
FC27R_220._-0	HLA-DRB4*01:01	1	196	210	15	Consensus (comb.lib./smm/nn)	NCGAATSLLNNSSNI	54	54	ATSLLNNSS	8.77	18	18	ATSLLNNSS	2238	54	54	CGAATSLLN	7002.3	83	83	-	-	-	-	-	-	-	-
FC27R_220._-0	HLA-DRB1*15:01	1	20	34	15	Consensus (smm/nn/sturniolo)	IKNESKYSNTFINNA	55	55	-	-	-	-	ESKYSNTFI	1835	49	49	ESKYSNTFI	2524	55	55	-	-	-	-	IKNESKYSN	0.2	71	71
FC27R_220._-0	HLA-DRB4*01:01	1	25	39	15	Consensus (comb.lib./smm/nn)	KYSNTFINNAYNMSI	55	55	INNAYNMSI	3918.15	55	55	FINNAYNMS	1476	42	42	FINNAYNMS	2999.2	65	65	-	-	-	-	-	-	-	-
FC27R_220._-0	HLA-DRB5*01:01	1	24	38	15	Consensus (smm/nn/sturniolo)	SKYSNTFINNAYNMS	55	55	-	-	-	-	NTFINNAYN	2240	60	60	TFINNAYNM	1851	52	52	-	-	-	-	FINNAYNMS	0.1	55	55
FC27R_220._-0	HLA-DRB4*01:01	1	26	40	15	Consensus (comb.lib./smm/nn)	YSNTFINNAYNMSIR	55	55	INNAYNMSI	3918.15	55	55	INNAYNMSI	1543	43	43	FINNAYNMS	2222.8	58	58	-	-	-	-	-	-	-	-
FC27R_220._-0	HLA-DRB4*01:01	1	195	209	15	Consensus (comb.lib./smm/nn)	ENCGAATSLLNNSSN	56	56	ATSLLNNSS	8.77	18	18	ATSLLNNSS	2389	56	56	CGAATSLLN	6803.7	82	82	-	-	-	-	-	-	-	-
FC27R_220._-0	HLA-DRB1*15:01	1	166	180	15	Consensus (smm/nn/sturniolo)	GQHGHMHGSRNNHPQ	56	56	-	-	-	-	MHGSRNNHP	2231	55	55	MHGSRNNHP	7079.1	77	77	-	-	-	-	MHGSRNNHP	1	56	56
FC27R_220._-0	HLA-DRB3*01:01	1	20	34	15	Consensus (comb.lib./smm/nn)	IKNESKYSNTFINNA	56	56	ESKYSNTFI	7	17	17	IKNESKYSN	10548	68	68	YSNTFINNA	4878.6	56	56	-	-	-	-	-	-	-	-
FC27R_220._-0	HLA-DRB1*15:01	1	165	179	15	Consensus (smm/nn/sturniolo)	TGQHGHMHGSRNNHP	56	56	-	-	-	-	GHMHGSRNN	2192	54	54	MHGSRNNHP	8762.5	82	82	-	-	-	-	MHGSRNNHP	1	56	56
FC27R_220._-0	HLA-DRB1*15:01	1	15	29	15	Consensus (smm/nn/sturniolo)	FVTFNIKNESKYSNT	57	57	-	-	-	-	NIKNESKYS	2444	57	57	IKNESKYSN	3021.3	60	60	-	-	-	-	FVTFNIKNE	1.35	48	48
FC27R_220._-0	HLA-DRB1*15:01	1	167	181	15	Consensus (smm/nn/sturniolo)	QHGHMHGSRNNHPQN	57	57	-	-	-	-	MHGSRNNHP	2394	57	57	MHGSRNNHP	6831.1	77	77	-	-	-	-	MHGSRNNHP	1	56	56
FC27R_220._-0	HLA-DRB1*07:01	1	190	204	15	Consensus (comb.lib./smm/nn)	TDGNKENCGAATSLL	57	57	NCGAATSLL	2975.85	57	57	ENCGAATSL	795	38	38	NCGAATSLL	2806	66	66	-	-	-	-	-	-	-	-
FC27R_220._-0	HLA-DRB4*01:01	1	12	26	15	Consensus (comb.lib./smm/nn)	FFIFVTFNIKNESKY	58	58	IFVTFNIKN	0.25	6.9	6.9	VTFNIKNES	2861	62	62	IFVTFNIKN	2278.2	58	58	-	-	-	-	-	-	-	-
FC27R_220._-0	HLA-DRB3*01:01	1	15	29	15	Consensus (comb.lib./smm/nn)	FVTFNIKNESKYSNT	58	58	KNESKYSNT	1000000	77	77	FNIKNESKY	3226	34	34	FNIKNESKY	5219.9	58	58	-	-	-	-	-	-	-	-
FC27R_220._-0	HLA-DRB3*01:01	1	209	223	15	Consensus (comb.lib./smm/nn)	NIASINKFVVLISAT	58	58	IASINKFVV	52452.9	61	61	SINKFVVLI	6960	55	55	ASINKFVVL	5209.7	58	58	-	-	-	-	-	-	-	-
FC27R_220._-0	HLA-DRB1*07:01	1	69	83	15	Consensus (comb.lib./smm/nn)	SSTNSASTSTTNNGE	58	58	STNSASTST	3271.9	58	58	TNSASTSTT	1420	51	51	NSASTSTTN	8803.1	88	88	-	-	-	-	-	-	-	-
FC27R_220._-0	HLA-DRB1*07:01	1	99	113	15	Consensus (comb.lib./smm/nn)	ESNSPSPPITTTESS	59	59	PPITTTESS	547.11	44	44	ESNSPSPPI	1948	59	59	ESNSPSPPI	15861.3	96	96	-	-	-	-	-	-	-	-
FC27R_220._-0	HLA-DRB3*01:01	1	210	224	15	Consensus (comb.lib./smm/nn)	IASINKFVVLISATL	59	59	IASINKFVV	52452.9	61	61	SINKFVVLI	3841	39	39	FVVLISATL	5456.8	59	59	-	-	-	-	-	-	-	-
FC27R_220._-0	HLA-DRB4*01:01	1	194	208	15	Consensus (comb.lib./smm/nn)	KENCGAATSLLNNSS	59	59	ATSLLNNSS	8.77	18	18	AATSLLNNS	2622	59	59	CGAATSLLN	6741.9	82	82	-	-	-	-	-	-	-	-
FC27R_220._-0	HLA-DRB1*07:01	1	70	84	15	Consensus (comb.lib./smm/nn)	STNSASTSTTNNGES	59	59	STNSASTST	3271.9	58	58	STNSASTST	2008	59	59	NSASTSTTN	8864.1	88	88	-	-	-	-	-	-	-	-
FC27R_220._-0	HLA-DRB3*01:01	1	16	30	15	Consensus (comb.lib./smm/nn)	VTFNIKNESKYSNTF	59	59	NESKYSNTF	1000000	77	77	FNIKNESKY	3197	34	34	FNIKNESKY	5444	59	59	-	-	-	-	-	-	-	-
FC27R_220._-0	HLA-DRB3*01:01	1	34	48	15	Consensus (comb.lib./smm/nn)	AYNMSIRRSMANEGS	60	60	RRSMANEGS	0.94	11	11	YNMSIRRSM	8183	60	60	IRRSMANEG	5731.8	61	61	-	-	-	-	-	-	-	-
FC27R_220._-0	HLA-DRB3*01:01	1	202	216	15	Consensus (comb.lib./smm/nn)	SLLNNSSNIASINKF	60	60	NNSSNIASI	990990	77	77	LNNSSNIAS	4587	43	43	LLNNSSNIA	5667.7	60	60	-	-	-	-	-	-	-	-
FC27R_220._-0	HLA-DRB5*01:01	1	18	32	15	Consensus (smm/nn/sturniolo)	FNIKNESKYSNTFIN	61	61	-	-	-	-	FNIKNESKY	931	39	39	FNIKNESKY	3009	61	61	-	-	-	-	FNIKNESKY	-0.3	62	62
FC27R_220._-0	HLA-DRB1*07:01	1	43	57	15	Consensus (comb.lib./smm/nn)	MANEGSNTKSVGANA	61	61	GSNTKSVGA	651.71	45	45	GSNTKSVGA	2189	61	61	GSNTKSVGA	3462.3	70	70	-	-	-	-	-	-	-	-
FC27R_220._-0	HLA-DRB3*01:01	1	196	210	15	Consensus (comb.lib./smm/nn)	NCGAATSLLNNSSNI	61	61	ATSLLNNSS	3332.5	46	46	NCGAATSLL	8366	61	61	SLLNNSSNI	6104.5	63	63	-	-	-	-	-	-	-	-
FC27R_220._-0	HLA-DRB1*07:01	1	41	55	15	Consensus (comb.lib./smm/nn)	RSMANEGSNTKSVGA	61	61	GSNTKSVGA	651.71	45	45	NEGSNTKSV	2189	61	61	GSNTKSVGA	4517.9	76	76	-	-	-	-	-	-	-	-
FC27R_220._-0	HLA-DRB1*15:01	1	16	30	15	Consensus (smm/nn/sturniolo)	VTFNIKNESKYSNTF	61	61	-	-	-	-	FNIKNESKY	2158	54	54	IKNESKYSN	3169.6	61	61	-	-	-	-	VTFNIKNES	0.7	62	62
FC27R_220._-0	HLA-DRB1*07:01	1	60	74	15	Consensus (comb.lib./smm/nn)	ADTIASGSQSSTNSA	62	62	GSQSSTNSA	5990.84	62	62	TIASGSQSS	1838	57	57	ASGSQSSTN	6526.6	83	83	-	-	-	-	-	-	-	-
FC27R_220._-0	HLA-DRB1*07:01	1	61	75	15	Consensus (comb.lib./smm/nn)	DTIASGSQSSTNSAS	62	62	SQSSTNSAS	1794.2	53	53	GSQSSTNSA	2259	62	62	ASGSQSSTN	7116.1	84	84	-	-	-	-	-	-	-	-
FC27R_220._-0	HLA-DRB1*15:01	1	168	182	15	Consensus (smm/nn/sturniolo)	HGHMHGSRNNHPQNT	62	62	-	-	-	-	MHGSRNNHP	2905	62	62	MHGSRNNHP	7155	78	78	-	-	-	-	MHGSRNNHP	1	56	56
FC27R_220._-0	HLA-DRB4*01:01	1	14	28	15	Consensus (comb.lib./smm/nn)	IFVTFNIKNESKYSN	62	62	IFVTFNIKN	0.25	6.9	6.9	VTFNIKNES	2948	62	62	NIKNESKYS	3597.6	69	69	-	-	-	-	-	-	-	-
FC27R_220._-0	HLA-DRB3*01:01	1	86	100	15	Consensus (comb.lib./smm/nn)	NTTPTAADTPTATES	62	62	TAADTPTAT	54163.4	62	62	TAADTPTAT	3464	36	36	TAADTPTAT	11693.3	83	83	-	-	-	-	-	-	-	-
FC27R_220._-0	HLA-DRB1*07:01	1	42	56	15	Consensus (comb.lib./smm/nn)	SMANEGSNTKSVGAN	62	62	GSNTKSVGA	651.71	45	45	GSNTKSVGA	2217	62	62	GSNTKSVGA	4587.8	76	76	-	-	-	-	-	-	-	-
FC27R_220._-0	HLA-DRB5*01:01	1	42	56	15	Consensus (smm/nn/sturniolo)	SMANEGSNTKSVGAN	62	62	-	-	-	-	MANEGSNTK	2896	65	65	MANEGSNTK	3157.5	62	62	-	-	-	-	MANEGSNTK	0.9	40	40
FC27R_220._-0	HLA-DRB3*01:01	1	52	66	15	Consensus (comb.lib./smm/nn)	SVGANAPKADTIASG	62	62	APKADTIAS	1289.35	41	41	VGANAPKAD	8518	62	62	PKADTIASG	13935.4	87	87	-	-	-	-	-	-	-	-
FC27R_220._-0	HLA-DRB3*01:01	1	88	102	15	Consensus (comb.lib./smm/nn)	TPTAADTPTATESNS	62	62	TAADTPTAT	54163.4	62	62	TAADTPTAT	3528	36	36	TAADTPTAT	14312.6	88	88	-	-	-	-	-	-	-	-
FC27R_220._-0	HLA-DRB3*01:01	1	87	101	15	Consensus (comb.lib./smm/nn)	TTPTAADTPTATESN	62	62	TAADTPTAT	54163.4	62	62	TAADTPTAT	3479	36	36	TAADTPTAT	11674.6	83	83	-	-	-	-	-	-	-	-
FC27R_220._-0	HLA-DRB3*01:01	1	53	67	15	Consensus (comb.lib./smm/nn)	VGANAPKADTIASGS	62	62	APKADTIAS	1289.35	41	41	PKADTIASG	8571	62	62	PKADTIASG	14811	89	89	-	-	-	-	-	-	-	-
FC27R_220._-0	HLA-DRB3*01:01	1	35	49	15	Consensus (comb.lib./smm/nn)	YNMSIRRSMANEGSN	62	62	RRSMANEGS	0.94	11	11	YNMSIRRSM	8527	62	62	IRRSMANEG	8494.8	73	73	-	-	-	-	-	-	-	-
FC27R_220._-0	HLA-DRB3*01:01	1	55	69	15	Consensus (comb.lib./smm/nn)	ANAPKADTIASGSQS	63	63	APKADTIAS	1289.35	41	41	PKADTIASG	8940	63	63	PKADTIASG	12230.7	84	84	-	-	-	-	-	-	-	-
FC27R_220._-0	HLA-DRB3*01:01	1	93	107	15	Consensus (comb.lib./smm/nn)	DTPTATESNSPSPPI	63	63	ESNSPSPPI	59510.8	62	62	TESNSPSPP	8896	63	63	ESNSPSPPI	21984.5	96	96	-	-	-	-	-	-	-	-
FC27R_220._-0	HLA-DRB5*01:01	1	23	37	15	Consensus (smm/nn/sturniolo)	ESKYSNTFINNAYNM	63	63	-	-	-	-	NTFINNAYN	4891	77	77	TFINNAYNM	2688	59	59	-	-	-	-	YSNTFINNA	-0.4	63	63
FC27R_220._-0	HLA-DRB4*01:01	1	13	27	15	Consensus (comb.lib./smm/nn)	FIFVTFNIKNESKYS	63	63	IFVTFNIKN	0.25	6.9	6.9	VTFNIKNES	3046	63	63	IFVTFNIKN	3239	67	67	-	-	-	-	-	-	-	-
FC27R_220._-0	HLA-DRB3*01:01	1	54	68	15	Consensus (comb.lib./smm/nn)	GANAPKADTIASGSQ	63	63	APKADTIAS	1289.35	41	41	PKADTIASG	8902	63	63	PKADTIASG	15947	90	90	-	-	-	-	-	-	-	-
FC27R_220._-0	HLA-DRB1*15:01	1	169	183	15	Consensus (smm/nn/sturniolo)	GHMHGSRNNHPQNTS	63	63	-	-	-	-	MHGSRNNHP	2967	63	63	MHGSRNNHP	9425.7	83	83	-	-	-	-	MHGSRNNHP	1	56	56
FC27R_220._-0	HLA-DRB1*03:01	1	4	18	15	Consensus (smm/nn/sturniolo)	IKTLSIINFFIFVTF	63	63	-	-	-	-	IINFFIFVT	6905	63	63	KTLSIINFF	9029.4	77	77	-	-	-	-	IKTLSIINF	3.1	17	17
FC27R_220._-0	HLA-DRB3*01:01	1	56	70	15	Consensus (comb.lib./smm/nn)	NAPKADTIASGSQSS	63	63	APKADTIAS	1289.35	41	41	PKADTIASG	8846	63	63	DTIASGSQS	14505.1	88	88	-	-	-	-	-	-	-	-
FC27R_220._-0	HLA-DRB3*01:01	1	11	25	15	Consensus (comb.lib./smm/nn)	NFFIFVTFNIKNESK	63	63	FFIFVTFNI	0.01	0.01	0.01	FFIFVTFNI	8914	63	63	FIFVTFNIK	6114.7	63	63	-	-	-	-	-	-	-	-
FC27R_220._-0	HLA-DRB3*01:01	1	95	109	15	Consensus (comb.lib./smm/nn)	PTATESNSPSPPITT	63	63	ESNSPSPPI	59510.8	62	62	ESNSPSPPI	8914	63	63	ESNSPSPPI	21363.3	95	95	-	-	-	-	-	-	-	-
FC27R_220._-0	HLA-DRB3*01:01	1	96	110	15	Consensus (comb.lib./smm/nn)	TATESNSPSPPITTT	63	63	ESNSPSPPI	59510.8	62	62	ESNSPSPPI	8953	63	63	ESNSPSPPI	22044	96	96	-	-	-	-	-	-	-	-
FC27R_220._-0	HLA-DRB3*01:01	1	94	108	15	Consensus (comb.lib./smm/nn)	TPTATESNSPSPPIT	63	63	ESNSPSPPI	59510.8	62	62	ESNSPSPPI	8907	63	63	ESNSPSPPI	21101.9	95	95	-	-	-	-	-	-	-	-
FC27R_220._-0	HLA-DRB1*07:01	1	97	111	15	Consensus (comb.lib./smm/nn)	ATESNSPSPPITTTE	64	64	ESNSPSPPI	7214.24	64	64	ESNSPSPPI	677	34	34	ESNSPSPPI	9738	90	90	-	-	-	-	-	-	-	-
FC27R_220._-0	HLA-DRB1*07:01	1	93	107	15	Consensus (comb.lib./smm/nn)	DTPTATESNSPSPPI	64	64	ESNSPSPPI	7214.24	64	64	DTPTATESN	683	34	34	ESNSPSPPI	6301.6	82	82	-	-	-	-	-	-	-	-
FC27R_220._-0	HLA-DRB1*03:01	1	39	53	15	Consensus (smm/nn/sturniolo)	IRRSMANEGSNTKSV	64	64	-	-	-	-	IRRSMANEG	9199	70	70	MANEGSNTK	5686.6	64	64	-	-	-	-	IRRSMANEG	3.91	7	7
FC27R_220._-0	HLA-DRB1*03:01	1	5	19	15	Consensus (smm/nn/sturniolo)	KTLSIINFFIFVTFN	64	64	-	-	-	-	IINFFIFVT	7052	64	64	LSIINFFIF	12969.4	86	86	-	-	-	-	LSIINFFIF	1.7	43	43
FC27R_220._-0	HLA-DRB3*01:01	1	19	33	15	Consensus (comb.lib./smm/nn)	NIKNESKYSNTFINN	64	64	ESKYSNTFI	7	17	17	IKNESKYSN	11133	69	69	SKYSNTFIN	6456.5	64	64	-	-	-	-	-	-	-	-
FC27R_220._-0	HLA-DRB1*07:01	1	95	109	15	Consensus (comb.lib./smm/nn)	PTATESNSPSPPITT	64	64	ESNSPSPPI	7214.24	64	64	ESNSPSPPI	670	34	34	ESNSPSPPI	7035.9	84	84	-	-	-	-	-	-	-	-
FC27R_220._-0	HLA-DRB1*07:01	1	38	52	15	Consensus (comb.lib./smm/nn)	SIRRSMANEGSNTKS	64	64	SIRRSMANE	7156.1	64	64	IRRSMANEG	3913	74	74	IRRSMANEG	491.9	32	32	-	-	-	-	-	-	-	-
FC27R_220._-0	HLA-DRB1*07:01	1	96	110	15	Consensus (comb.lib./smm/nn)	TATESNSPSPPITTT	64	64	ESNSPSPPI	7214.24	64	64	ESNSPSPPI	666	34	34	ESNSPSPPI	8414.1	87	87	-	-	-	-	-	-	-	-
FC27R_220._-0	HLA-DRB1*07:01	1	98	112	15	Consensus (comb.lib./smm/nn)	TESNSPSPPITTTES	64	64	ESNSPSPPI	7214.24	64	64	ESNSPSPPI	1918	58	58	ESNSPSPPI	11775.2	92	92	-	-	-	-	-	-	-	-
FC27R_220._-0	HLA-DRB1*07:01	1	165	179	15	Consensus (comb.lib./smm/nn)	TGQHGHMHGSRNNHP	64	64	HGHMHGSRN	19226.2	70	70	HGHMHGSRN	2505	64	64	MHGSRNNHP	2253.7	62	62	-	-	-	-	-	-	-	-
FC27R_220._-0	HLA-DRB1*07:01	1	94	108	15	Consensus (comb.lib./smm/nn)	TPTATESNSPSPPIT	64	64	ESNSPSPPI	7214.24	64	64	ESNSPSPPI	679	34	34	ESNSPSPPI	6309.7	82	82	-	-	-	-	-	-	-	-
FC27R_220._-0	HLA-DRB3*01:01	1	97	111	15	Consensus (comb.lib./smm/nn)	ATESNSPSPPITTTE	65	65	ESNSPSPPI	59510.8	62	62	ESNSPSPPI	9443	65	65	ESNSPSPPI	24259.7	97	97	-	-	-	-	-	-	-	-
FC27R_220._-0	HLA-DRB1*07:01	1	166	180	15	Consensus (comb.lib./smm/nn)	GQHGHMHGSRNNHPQ	65	65	HGHMHGSRN	19226.2	70	70	MHGSRNNHP	2529	65	65	MHGSRNNHP	2406.1	63	63	-	-	-	-	-	-	-	-
FC27R_220._-0	HLA-DRB4*01:01	1	39	53	15	Consensus (comb.lib./smm/nn)	IRRSMANEGSNTKSV	65	65	RRSMANEGS	13.29	20	20	IRRSMANEG	3228	65	65	IRRSMANEG	4678.9	75	75	-	-	-	-	-	-	-	-
FC27R_220._-0	HLA-DRB1*15:01	1	38	52	15	Consensus (smm/nn/sturniolo)	SIRRSMANEGSNTKS	65	65	-	-	-	-	IRRSMANEG	3250	65	65	IRRSMANEG	4459.3	68	68	-	-	-	-	IRRSMANEG	2.5	26	26
FC27R_220._-0	HLA-DRB1*03:01	1	6	20	15	Consensus (smm/nn/sturniolo)	TLSIINFFIFVTFNI	65	65	-	-	-	-	IINFFIFVT	7533	65	65	IINFFIFVT	16603.7	91	91	-	-	-	-	FFIFVTFNI	2.2	33	33
FC27R_220._-0	HLA-DRB1*07:01	1	44	58	15	Consensus (comb.lib./smm/nn)	ANEGSNTKSVGANAP	66	66	GSNTKSVGA	651.71	45	45	GSNTKSVGA	2630	66	66	GSNTKSVGA	2733.4	66	66	-	-	-	-	-	-	-	-
FC27R_220._-0	HLA-DRB1*07:01	1	57	71	15	Consensus (comb.lib./smm/nn)	APKADTIASGSQSST	66	66	IASGSQSST	10629.2	66	66	TIASGSQSS	1920	58	58	TIASGSQSS	8168.5	87	87	-	-	-	-	-	-	-	-
FC27R_220._-0	HLA-DRB5*01:01	1	46	60	15	Consensus (smm/nn/sturniolo)	EGSNTKSVGANAPKA	66	66	-	-	-	-	TKSVGANAP	2943	66	66	KSVGANAPK	3146.8	62	62	-	-	-	-	EGSNTKSVG	-12.5	100	100
FC27R_220._-0	HLA-DRB5*01:01	1	47	61	15	Consensus (smm/nn/sturniolo)	GSNTKSVGANAPKAD	66	66	-	-	-	-	TKSVGANAP	2976	66	66	KSVGANAPK	2764.3	60	60	-	-	-	-	VGANAPKAD	-2.6	87	87
FC27R_220._-0	HLA-DRB1*07:01	1	39	53	15	Consensus (comb.lib./smm/nn)	IRRSMANEGSNTKSV	66	66	RRSMANEGS	21639.3	71	71	IRRSMANEG	2650	66	66	IRRSMANEG	1106	47	47	-	-	-	-	-	-	-	-
FC27R_220._-0	HLA-DRB1*07:01	1	59	73	15	Consensus (comb.lib./smm/nn)	KADTIASGSQSSTNS	66	66	IASGSQSST	10629.2	66	66	TIASGSQSS	1927	58	58	TIASGSQSS	5842.8	81	81	-	-	-	-	-	-	-	-
FC27R_220._-0	HLA-DRB5*01:01	1	43	57	15	Consensus (smm/nn/sturniolo)	MANEGSNTKSVGANA	66	66	-	-	-	-	MANEGSNTK	2951	66	66	MANEGSNTK	8247.6	82	82	-	-	-	-	MANEGSNTK	0.9	40	40
FC27R_220._-0	HLA-DRB1*07:01	1	45	59	15	Consensus (comb.lib./smm/nn)	NEGSNTKSVGANAPK	66	66	GSNTKSVGA	651.71	45	45	GSNTKSVGA	2670	66	66	TKSVGANAP	3012.1	67	67	-	-	-	-	-	-	-	-
FC27R_220._-0	HLA-DRB1*07:01	1	58	72	15	Consensus (comb.lib./smm/nn)	PKADTIASGSQSSTN	66	66	IASGSQSST	10629.2	66	66	TIASGSQSS	1890	58	58	TIASGSQSS	5912.1	81	81	-	-	-	-	-	-	-	-
FC27R_220._-0	HLA-DRB5*01:01	1	48	62	15	Consensus (smm/nn/sturniolo)	SNTKSVGANAPKADT	66	66	-	-	-	-	TKSVGANAP	3040	66	66	KSVGANAPK	2563.9	58	58	-	-	-	-	VGANAPKAD	-2.6	87	87
FC27R_220._-0	HLA-DRB5*01:01	1	201	215	15	Consensus (smm/nn/sturniolo)	TSLLNNSSNIASINK	66	66	-	-	-	-	LNNSSNIAS	3031	66	66	SSNIASINK	4364.9	69	69	-	-	-	-	LNNSSNIAS	0.4	51	51
FC27R_220._-0	HLA-DRB1*07:01	1	56	70	15	Consensus (comb.lib./smm/nn)	NAPKADTIASGSQSS	67	67	DTIASGSQS	11862.5	67	67	KADTIASGS	2071	60	60	TIASGSQSS	8002.7	86	86	-	-	-	-	-	-	-	-
FC27R_220._-0	HLA-DRB4*01:01	1	56	70	15	Consensus (comb.lib./smm/nn)	NAPKADTIASGSQSS	67	67	APKADTIAS	595.55	42	42	DTIASGSQS	3519	67	67	APKADTIAS	12600.9	93	93	-	-	-	-	-	-	-	-
FC27R_220._-0	HLA-DRB5*01:01	1	198	212	15	Consensus (smm/nn/sturniolo)	GAATSLLNNSSNIAS	68	68	-	-	-	-	ATSLLNNSS	3214	68	68	LLNNSSNIA	11485.5	88	88	-	-	-	-	LNNSSNIAS	0.4	51	51
FC27R_220._-0	HLA-DRB3*01:01	1	89	103	15	Consensus (comb.lib./smm/nn)	PTAADTPTATESNSP	68	68	TAADTPTAT	54163.4	62	62	TAADTPTAT	10530	68	68	TAADTPTAT	19950.2	95	95	-	-	-	-	-	-	-	-
FC27R_220._-0	HLA-DRB1*07:01	1	167	181	15	Consensus (comb.lib./smm/nn)	QHGHMHGSRNNHPQN	68	68	HGHMHGSRN	19226.2	70	70	MHGSRNNHP	2873	68	68	MHGSRNNHP	2750.8	66	66	-	-	-	-	-	-	-	-
FC27R_220._-0	HLA-DRB1*03:01	1	24	38	15	Consensus (smm/nn/sturniolo)	SKYSNTFINNAYNMS	68	68	-	-	-	-	TFINNAYNM	3192	41	41	TFINNAYNM	7312.3	71	71	-	-	-	-	FINNAYNMS	0.41	68	68
FC27R_220._-0	HLA-DRB3*01:01	1	90	104	15	Consensus (comb.lib./smm/nn)	TAADTPTATESNSPS	68	68	TAADTPTAT	54163.4	62	62	TAADTPTAT	10593	68	68	TAADTPTAT	30887.7	99	99	-	-	-	-	-	-	-	-
FC27R_220._-0	HLA-DRB4*01:01	1	57	71	15	Consensus (comb.lib./smm/nn)	APKADTIASGSQSST	69	69	APKADTIAS	595.55	42	42	TIASGSQSS	3698	69	69	TIASGSQSS	12952.1	93	93	-	-	-	-	-	-	-	-
FC27R_220._-0	HLA-DRB1*07:01	1	46	60	15	Consensus (comb.lib./smm/nn)	EGSNTKSVGANAPKA	69	69	GSNTKSVGA	651.71	45	45	TKSVGANAP	4224	75	75	TKSVGANAP	3246	69	69	-	-	-	-	-	-	-	-
FC27R_220._-0	HLA-DRB1*07:01	1	168	182	15	Consensus (comb.lib./smm/nn)	HGHMHGSRNNHPQNT	69	69	HGHMHGSRN	19226.2	70	70	MHGSRNNHP	2836	68	68	MHGSRNNHP	3192.1	69	69	-	-	-	-	-	-	-	-
FC27R_220._-0	HLA-DRB1*15:01	1	39	53	15	Consensus (smm/nn/sturniolo)	IRRSMANEGSNTKSV	69	69	-	-	-	-	IRRSMANEG	3734	69	69	MANEGSNTK	6438.7	75	75	-	-	-	-	IRRSMANEG	2.5	26	26
FC27R_220._-0	HLA-DRB4*01:01	1	59	73	15	Consensus (comb.lib./smm/nn)	KADTIASGSQSSTNS	69	69	TIASGSQSS	31759.1	69	69	TIASGSQSS	3662	68	68	TIASGSQSS	10847.9	90	90	-	-	-	-	-	-	-	-
FC27R_220._-0	HLA-DRB4*01:01	1	58	72	15	Consensus (comb.lib./smm/nn)	PKADTIASGSQSSTN	69	69	TIASGSQSS	31759.1	69	69	TIASGSQSS	3588	68	68	TIASGSQSS	12173.6	92	92	-	-	-	-	-	-	-	-
FC27R_220._-0	HLA-DRB1*07:01	1	16	30	15	Consensus (comb.lib./smm/nn)	VTFNIKNESKYSNTF	69	69	TFNIKNESK	829.88	47	47	FNIKNESKY	3137	69	69	FNIKNESKY	5307.5	78	78	-	-	-	-	-	-	-	-
FC27R_220._-0	HLA-DRB5*01:01	1	199	213	15	Consensus (smm/nn/sturniolo)	AATSLLNNSSNIASI	70	70	-	-	-	-	LNNSSNIAS	3598	70	70	LLNNSSNIA	9532.6	85	85	-	-	-	-	LNNSSNIAS	0.4	51	51
FC27R_220._-0	HLA-DRB4*01:01	1	104	118	15	Consensus (comb.lib./smm/nn)	SPPITTTESSSSGNA	70	70	PPITTTESS	3984.27	55	55	ITTTESSSS	7196	84	84	PITTTESSS	3762.1	70	70	-	-	-	-	-	-	-	-
FC27R_220._-0	HLA-DRB4*01:01	1	60	74	15	Consensus (comb.lib./smm/nn)	ADTIASGSQSSTNSA	71	71	TIASGSQSS	31759.1	69	69	TIASGSQSS	3971	71	71	TIASGSQSS	11519.7	91	91	-	-	-	-	-	-	-	-
FC27R_220._-0	HLA-DRB4*01:01	1	169	183	15	Consensus (comb.lib./smm/nn)	GHMHGSRNNHPQNTS	71	71	GSRNNHPQN	15768.3	65	65	MHGSRNNHP	4098	71	71	HMHGSRNNH	9888.8	89	89	-	-	-	-	-	-	-	-
FC27R_220._-0	HLA-DRB5*01:01	1	49	63	15	Consensus (smm/nn/sturniolo)	NTKSVGANAPKADTI	71	71	-	-	-	-	SVGANAPKA	3789	71	71	KSVGANAPK	3174.1	62	62	-	-	-	-	VGANAPKAD	-2.6	87	87
FC27R_220._-0	HLA-DRB5*01:01	1	200	214	15	Consensus (smm/nn/sturniolo)	ATSLLNNSSNIASIN	72	72	-	-	-	-	LNNSSNIAS	3868	72	72	LNNSSNIAS	9576.4	85	85	-	-	-	-	LNNSSNIAS	0.4	51	51
FC27R_220._-0	HLA-DRB1*07:01	1	15	29	15	Consensus (comb.lib./smm/nn)	FVTFNIKNESKYSNT	72	72	TFNIKNESK	829.88	47	47	FNIKNESKY	3622	72	72	FNIKNESKY	4105.9	73	73	-	-	-	-	-	-	-	-
FC27R_220._-0	HLA-DRB4*01:01	1	168	182	15	Consensus (comb.lib./smm/nn)	HGHMHGSRNNHPQNT	72	72	GSRNNHPQN	15768.3	65	65	MHGSRNNHP	4244	72	72	HMHGSRNNH	9239.2	88	88	-	-	-	-	-	-	-	-
FC27R_220._-0	HLA-DRB5*01:01	1	20	34	15	Consensus (smm/nn/sturniolo)	IKNESKYSNTFINNA	72	72	-	-	-	-	NESKYSNTF	3927	72	72	SKYSNTFIN	6653.8	78	78	-	-	-	-	YSNTFINNA	-0.4	63	63
FC27R_220._-0	HLA-DRB1*03:01	1	7	21	15	Consensus (smm/nn/sturniolo)	LSIINFFIFVTFNIK	72	72	-	-	-	-	IINFFIFVT	9668	72	72	IINFFIFVT	15983.6	90	90	-	-	-	-	FFIFVTFNI	2.2	33	33
FC27R_220._-0	HLA-DRB5*01:01	1	22	36	15	Consensus (smm/nn/sturniolo)	NESKYSNTFINNAYN	72	72	-	-	-	-	SKYSNTFIN	3899	72	72	SKYSNTFIN	6166.8	76	76	-	-	-	-	YSNTFINNA	-0.4	63	63
FC27R_220._-0	HLA-DRB5*01:01	1	19	33	15	Consensus (smm/nn/sturniolo)	NIKNESKYSNTFINN	72	72	-	-	-	-	NESKYSNTF	3981	72	72	SKYSNTFIN	7293.1	79	79	-	-	-	-	IKNESKYSN	-1	72	72
FC27R_220._-0	HLA-DRB4*01:01	1	105	119	15	Consensus (comb.lib./smm/nn)	PPITTTESSSSGNAP	72	72	PPITTTESS	3984.27	55	55	ITTTESSSS	7486	84	84	PITTTESSS	4123.4	72	72	-	-	-	-	-	-	-	-
FC27R_220._-0	HLA-DRB4*01:01	1	103	117	15	Consensus (comb.lib./smm/nn)	PSPPITTTESSSSGN	72	72	PPITTTESS	3984.27	55	55	ITTTESSSS	6679	82	82	PITTTESSS	4179.1	72	72	-	-	-	-	-	-	-	-
FC27R_220._-0	HLA-DRB1*07:01	1	40	54	15	Consensus (comb.lib./smm/nn)	RRSMANEGSNTKSVG	72	72	RRSMANEGS	21639.3	71	71	NEGSNTKSV	3577	72	72	NEGSNTKSV	6826.5	83	83	-	-	-	-	-	-	-	-
FC27R_220._-0	HLA-DRB1*07:01	1	169	183	15	Consensus (comb.lib./smm/nn)	GHMHGSRNNHPQNTS	73	73	HMHGSRNNH	287566	85	85	MHGSRNNHP	2887	68	68	MHGSRNNHP	4078.5	73	73	-	-	-	-	-	-	-	-
FC27R_220._-0	HLA-DRB3*01:01	1	169	183	15	Consensus (comb.lib./smm/nn)	GHMHGSRNNHPQNTS	73	73	GSRNNHPQN	481496	73	73	MHGSRNNHP	9791	66	66	MHGSRNNHP	23226.4	96	96	-	-	-	-	-	-	-	-
FC27R_220._-0	HLA-DRB1*07:01	1	47	61	15	Consensus (comb.lib./smm/nn)	GSNTKSVGANAPKAD	73	73	GSNTKSVGA	651.71	45	45	TKSVGANAP	4240	75	75	TKSVGANAP	4077.4	73	73	-	-	-	-	-	-	-	-
FC27R_220._-0	HLA-DRB3*01:01	1	168	182	15	Consensus (comb.lib./smm/nn)	HGHMHGSRNNHPQNT	73	73	GSRNNHPQN	481496	73	73	MHGSRNNHP	9889	66	66	MHGSRNNHP	21915.1	96	96	-	-	-	-	-	-	-	-
FC27R_220._-0	HLA-DRB5*01:01	1	194	208	15	Consensus (smm/nn/sturniolo)	KENCGAATSLLNNSS	73	73	-	-	-	-	CGAATSLLN	4135	73	73	CGAATSLLN	5294.2	73	73	-	-	-	-	KENCGAATS	-12.5	100	100
FC27R_220._-0	HLA-DRB5*01:01	1	197	211	15	Consensus (smm/nn/sturniolo)	CGAATSLLNNSSNIA	74	74	-	-	-	-	ATSLLNNSS	4187	73	73	CGAATSLLN	11491.3	88	88	-	-	-	-	LLNNSSNIA	-1.2	74	74
FC27R_220._-0	HLA-DRB1*03:01	1	101	115	15	Consensus (smm/nn/sturniolo)	NSPSPPITTTESSSS	74	74	-	-	-	-	NSPSPPITT	4530	51	51	ITTTESSSS	28901.8	98	98	-	-	-	-	ITTTESSSS	0.07	74	74
FC27R_220._-0	HLA-DRB1*03:01	1	105	119	15	Consensus (smm/nn/sturniolo)	PPITTTESSSSGNAP	74	74	-	-	-	-	ITTTESSSS	4779	53	53	ITTTESSSS	24063.4	96	96	-	-	-	-	ITTTESSSS	0.07	74	74
FC27R_220._-0	HLA-DRB1*03:01	1	103	117	15	Consensus (smm/nn/sturniolo)	PSPPITTTESSSSGN	74	74	-	-	-	-	ITTTESSSS	4761	53	53	ITTTESSSS	22444.3	96	96	-	-	-	-	ITTTESSSS	0.07	74	74
FC27R_220._-0	HLA-DRB1*03:01	1	104	118	15	Consensus (smm/nn/sturniolo)	SPPITTTESSSSGNA	74	74	-	-	-	-	ITTTESSSS	4743	53	53	ITTTESSSS	21051	95	95	-	-	-	-	ITTTESSSS	0.07	74	74
FC27R_220._-0	HLA-DRB1*03:01	1	102	116	15	Consensus (smm/nn/sturniolo)	SPSPPITTTESSSSG	74	74	-	-	-	-	ITTTESSSS	4778	53	53	ITTTESSSS	25037.9	97	97	-	-	-	-	ITTTESSSS	0.07	74	74
FC27R_220._-0	HLA-DRB5*01:01	1	165	179	15	Consensus (smm/nn/sturniolo)	TGQHGHMHGSRNNHP	74	74	-	-	-	-	HGHMHGSRN	2295	60	60	HGHMHGSRN	5592.7	74	74	-	-	-	-	MHGSRNNHP	-2.1	84	84
FC27R_220._-0	HLA-DRB4*01:01	1	23	37	15	Consensus (comb.lib./smm/nn)	ESKYSNTFINNAYNM	75	75	SKYSNTFIN	74575.1	75	75	YSNTFINNA	2492	58	58	KYSNTFINN	9026.7	87	87	-	-	-	-	-	-	-	-
FC27R_220._-0	HLA-DRB5*01:01	1	166	180	15	Consensus (smm/nn/sturniolo)	GQHGHMHGSRNNHPQ	75	75	-	-	-	-	MHGSRNNHP	2311	60	60	HGHMHGSRN	5873.1	75	75	-	-	-	-	MHGSRNNHP	-2.1	84	84
FC27R_220._-0	HLA-DRB3*01:01	1	47	61	15	Consensus (comb.lib./smm/nn)	GSNTKSVGANAPKAD	75	75	KSVGANAPK	5392.55	49	49	SVGANAPKA	13695	75	75	VGANAPKAD	20272	95	95	-	-	-	-	-	-	-	-
FC27R_220._-0	HLA-DRB3*01:01	1	170	184	15	Consensus (comb.lib./smm/nn)	HMHGSRNNHPQNTSD	75	75	GSRNNHPQN	481496	73	73	SRNNHPQNT	13382	75	75	GSRNNHPQN	25250.9	97	97	-	-	-	-	-	-	-	-
FC27R_220._-0	HLA-DRB4*01:01	1	20	34	15	Consensus (comb.lib./smm/nn)	IKNESKYSNTFINNA	75	75	SKYSNTFIN	74575.1	75	75	IKNESKYSN	3263	65	65	KYSNTFINN	11626.5	91	91	-	-	-	-	-	-	-	-
FC27R_220._-0	HLA-DRB4*01:01	1	21	35	15	Consensus (comb.lib./smm/nn)	KNESKYSNTFINNAY	75	75	SKYSNTFIN	74575.1	75	75	YSNTFINNA	3010	63	63	KYSNTFINN	11013.2	90	90	-	-	-	-	-	-	-	-
FC27R_220._-0	HLA-DRB3*01:01	1	171	185	15	Consensus (comb.lib./smm/nn)	MHGSRNNHPQNTSDS	75	75	GSRNNHPQN	481496	73	73	SRNNHPQNT	13400	75	75	GSRNNHPQN	29017.4	99	99	-	-	-	-	-	-	-	-
FC27R_220._-0	HLA-DRB4*01:01	1	22	36	15	Consensus (comb.lib./smm/nn)	NESKYSNTFINNAYN	75	75	SKYSNTFIN	74575.1	75	75	YSNTFINNA	2598	59	59	KYSNTFINN	10754.2	90	90	-	-	-	-	-	-	-	-
FC27R_220._-0	HLA-DRB3*01:01	1	49	63	15	Consensus (comb.lib./smm/nn)	NTKSVGANAPKADTI	75	75	KSVGANAPK	5392.55	49	49	VGANAPKAD	13490	75	75	VGANAPKAD	15553.7	90	90	-	-	-	-	-	-	-	-
FC27R_220._-0	HLA-DRB4*01:01	1	24	38	15	Consensus (comb.lib./smm/nn)	SKYSNTFINNAYNMS	75	75	SKYSNTFIN	74575.1	75	75	YSNTFINNA	1853	49	49	FINNAYNMS	6157.5	80	80	-	-	-	-	-	-	-	-
FC27R_220._-0	HLA-DRB3*01:01	1	50	64	15	Consensus (comb.lib./smm/nn)	TKSVGANAPKADTIA	75	75	KSVGANAPK	5392.55	49	49	VGANAPKAD	13555	75	75	VGANAPKAD	15800.1	90	90	-	-	-	-	-	-	-	-
FC27R_220._-0	HLA-DRB5*01:01	1	50	64	15	Consensus (smm/nn/sturniolo)	TKSVGANAPKADTIA	75	75	-	-	-	-	SVGANAPKA	4556	75	75	KSVGANAPK	4651.9	70	70	-	-	-	-	VGANAPKAD	-2.6	87	87
FC27R_220._-0	HLA-DRB1*03:01	1	60	74	15	Consensus (smm/nn/sturniolo)	ADTIASGSQSSTNSA	76	76	-	-	-	-	TIASGSQSS	7452	65	65	TIASGSQSS	15233.6	89	89	-	-	-	-	IASGSQSST	-0.03	76	76
FC27R_220._-0	HLA-DRB1*03:01	1	57	71	15	Consensus (smm/nn/sturniolo)	APKADTIASGSQSST	76	76	-	-	-	-	TIASGSQSS	7405	65	65	TIASGSQSS	16073.5	90	90	-	-	-	-	IASGSQSST	-0.03	76	76
FC27R_220._-0	HLA-DRB1*03:01	1	61	75	15	Consensus (smm/nn/sturniolo)	DTIASGSQSSTNSAS	76	76	-	-	-	-	IASGSQSST	11506	75	75	IASGSQSST	18911.5	93	93	-	-	-	-	IASGSQSST	-0.03	76	76
FC27R_220._-0	HLA-DRB4*01:01	1	140	154	15	Consensus (comb.lib./smm/nn)	EEGPKAPQEPQTAEN	76	76	PKAPQEPQT	709.74	44	44	KAPQEPQTA	5003	76	76	PKAPQEPQT	10429	90	90	-	-	-	-	-	-	-	-
FC27R_220._-0	HLA-DRB4*01:01	1	15	29	15	Consensus (comb.lib./smm/nn)	FVTFNIKNESKYSNT	76	76	IKNESKYSN	429394	83	83	IKNESKYSN	3621	68	68	NIKNESKYS	4967	76	76	-	-	-	-	-	-	-	-
FC27R_220._-0	HLA-DRB1*03:01	1	59	73	15	Consensus (smm/nn/sturniolo)	KADTIASGSQSSTNS	76	76	-	-	-	-	TIASGSQSS	7381	65	65	TIASGSQSS	13277.9	86	86	-	-	-	-	IASGSQSST	-0.03	76	76
FC27R_220._-0	HLA-DRB1*03:01	1	58	72	15	Consensus (smm/nn/sturniolo)	PKADTIASGSQSSTN	76	76	-	-	-	-	TIASGSQSS	7378	65	65	TIASGSQSS	14520.5	88	88	-	-	-	-	IASGSQSST	-0.03	76	76
FC27R_220._-0	HLA-DRB3*01:01	1	48	62	15	Consensus (comb.lib./smm/nn)	SNTKSVGANAPKADT	76	76	KSVGANAPK	5392.55	49	49	VGANAPKAD	13727	76	76	VGANAPKAD	19432.7	94	94	-	-	-	-	-	-	-	-
FC27R_220._-0	HLA-DRB4*01:01	1	102	116	15	Consensus (comb.lib./smm/nn)	SPSPPITTTESSSSG	76	76	PPITTTESS	3984.27	55	55	ITTTESSSS	5705	79	79	PITTTESSS	5055.6	76	76	-	-	-	-	-	-	-	-
FC27R_220._-0	HLA-DRB4*01:01	1	138	152	15	Consensus (comb.lib./smm/nn)	STEEGPKAPQEPQTA	76	76	PKAPQEPQT	709.74	44	44	GPKAPQEPQ	5010	76	76	PKAPQEPQT	13536.6	94	94	-	-	-	-	-	-	-	-
FC27R_220._-0	HLA-DRB4*01:01	1	139	153	15	Consensus (comb.lib./smm/nn)	TEEGPKAPQEPQTAE	76	76	PKAPQEPQT	709.74	44	44	KAPQEPQTA	4975	76	76	PKAPQEPQT	11539.4	91	91	-	-	-	-	-	-	-	-
FC27R_220._-0	HLA-DRB4*01:01	1	16	30	15	Consensus (comb.lib./smm/nn)	VTFNIKNESKYSNTF	76	76	IKNESKYSN	429394	83	83	IKNESKYSN	4083	71	71	NIKNESKYS	4974.7	76	76	-	-	-	-	-	-	-	-
FC27R_220._-0	HLA-DRB4*01:01	1	55	69	15	Consensus (comb.lib./smm/nn)	ANAPKADTIASGSQS	77	77	APKADTIAS	595.55	42	42	PKADTIASG	5144	77	77	APKADTIAS	11845.2	92	92	-	-	-	-	-	-	-	-
FC27R_220._-0	HLA-DRB5*01:01	1	164	178	15	Consensus (smm/nn/sturniolo)	GTGQHGHMHGSRNNH	77	77	-	-	-	-	HGHMHGSRN	4959	77	77	HGHMHGSRN	4224	68	68	-	-	-	-	GTGQHGHMH	-12.5	100	100
FC27R_220._-0	HLA-DRB3*01:01	1	172	186	15	Consensus (comb.lib./smm/nn)	HGSRNNHPQNTSDSQ	77	77	GSRNNHPQN	481496	73	73	SRNNHPQNT	14549	77	77	GSRNNHPQN	33198.9	99	99	-	-	-	-	-	-	-	-
FC27R_220._-0	HLA-DRB5*01:01	1	163	177	15	Consensus (smm/nn/sturniolo)	KGTGQHGHMHGSRNN	77	77	-	-	-	-	HGHMHGSRN	4974	77	77	GTGQHGHMH	3662.9	65	65	-	-	-	-	KGTGQHGHM	-12.5	100	100
FC27R_220._-0	HLA-DRB5*01:01	1	21	35	15	Consensus (smm/nn/sturniolo)	KNESKYSNTFINNAY	77	77	-	-	-	-	SKYSNTFIN	5159	77	77	SKYSNTFIN	6617.4	78	78	-	-	-	-	YSNTFINNA	-0.4	63	63
FC27R_220._-0	HLA-DRB3*01:01	1	51	65	15	Consensus (comb.lib./smm/nn)	KSVGANAPKADTIAS	77	77	APKADTIAS	1289.35	41	41	VGANAPKAD	14369	77	77	VGANAPKAD	14927.5	89	89	-	-	-	-	-	-	-	-
FC27R_220._-0	HLA-DRB4*01:01	1	171	185	15	Consensus (comb.lib./smm/nn)	MHGSRNNHPQNTSDS	77	77	GSRNNHPQN	15768.3	65	65	SRNNHPQNT	5291	77	77	GSRNNHPQN	16649.6	96	96	-	-	-	-	-	-	-	-
FC27R_220._-0	HLA-DRB5*01:01	1	162	176	15	Consensus (smm/nn/sturniolo)	NKGTGQHGHMHGSRN	77	77	-	-	-	-	QHGHMHGSR	5005	77	77	GTGQHGHMH	3631.2	65	65	-	-	-	-	NKGTGQHGH	-12.5	100	100
FC27R_220._-0	HLA-DRB3*01:01	1	176	190	15	Consensus (comb.lib./smm/nn)	NNHPQNTSDSQKECT	77	77	TSDSQKECT	1000000	77	77	NTSDSQKEC	14643	77	77	NTSDSQKEC	25676	98	98	-	-	-	-	-	-	-	-
FC27R_220._-0	HLA-DRB3*01:01	1	179	193	15	Consensus (comb.lib./smm/nn)	PQNTSDSQKECTDGN	77	77	SQKECTDGN	1000000	77	77	NTSDSQKEC	14759	77	77	NTSDSQKEC	25455.3	98	98	-	-	-	-	-	-	-	-
FC27R_220._-0	HLA-DRB3*01:01	1	175	189	15	Consensus (comb.lib./smm/nn)	RNNHPQNTSDSQKEC	77	77	NTSDSQKEC	1000000	77	77	HPQNTSDSQ	14628	77	77	NTSDSQKEC	27315.9	98	98	-	-	-	-	-	-	-	-
FC27R_220._-0	HLA-DRB4*01:01	1	18	32	15	Consensus (comb.lib./smm/nn)	FNIKNESKYSNTFIN	78	78	SKYSNTFIN	74575.1	75	75	IKNESKYSN	5559	78	78	NIKNESKYS	7506.8	84	84	-	-	-	-	-	-	-	-
FC27R_220._-0	HLA-DRB1*07:01	1	82	96	15	Consensus (comb.lib./smm/nn)	GESQNTTPTAADTPT	78	78	QNTTPTAAD	2429.82	55	55	SQNTTPTAA	4843	78	78	SQNTTPTAA	14761.6	95	95	-	-	-	-	-	-	-	-
FC27R_220._-0	HLA-DRB3*01:01	1	178	192	15	Consensus (comb.lib./smm/nn)	HPQNTSDSQKECTDG	78	78	DSQKECTDG	1000000	77	77	NTSDSQKEC	15244	78	78	NTSDSQKEC	25111.1	97	97	-	-	-	-	-	-	-	-
FC27R_220._-0	HLA-DRB5*01:01	1	45	59	15	Consensus (smm/nn/sturniolo)	NEGSNTKSVGANAPK	78	78	-	-	-	-	TKSVGANAP	3928	72	72	KSVGANAPK	6763.8	78	78	-	-	-	-	NEGSNTKSV	-12.5	100	100
FC27R_220._-0	HLA-DRB1*07:01	1	81	95	15	Consensus (comb.lib./smm/nn)	NGESQNTTPTAADTP	78	78	QNTTPTAAD	2429.82	55	55	SQNTTPTAA	4934	78	78	SQNTTPTAA	13787.7	94	94	-	-	-	-	-	-	-	-
FC27R_220._-0	HLA-DRB3*01:01	1	177	191	15	Consensus (comb.lib./smm/nn)	NHPQNTSDSQKECTD	78	78	SDSQKECTD	1000000	77	77	NTSDSQKEC	14894	78	78	NTSDSQKEC	23730.4	97	97	-	-	-	-	-	-	-	-
FC27R_220._-0	HLA-DRB3*01:01	1	36	50	15	Consensus (comb.lib./smm/nn)	NMSIRRSMANEGSNT	78	78	RRSMANEGS	0.94	11	11	IRRSMANEG	22682	88	88	IRRSMANEG	10064.5	78	78	-	-	-	-	-	-	-	-
FC27R_220._-0	HLA-DRB1*07:01	1	80	94	15	Consensus (comb.lib./smm/nn)	NNGESQNTTPTAADT	78	78	QNTTPTAAD	2429.82	55	55	SQNTTPTAA	4841	78	78	SQNTTPTAA	15958	96	96	-	-	-	-	-	-	-	-
FC27R_220._-0	HLA-DRB5*01:01	1	101	115	15	Consensus (smm/nn/sturniolo)	NSPSPPITTTESSSS	78	78	-	-	-	-	NSPSPPITT	5479	78	78	ITTTESSSS	30788	100	100	-	-	-	-	ITTTESSSS	-0.7	68	68
FC27R_220._-0	HLA-DRB1*07:01	1	49	63	15	Consensus (comb.lib./smm/nn)	NTKSVGANAPKADTI	78	78	KSVGANAPK	1774.78	53	53	TKSVGANAP	4886	78	78	TKSVGANAP	5578	80	80	-	-	-	-	-	-	-	-
FC27R_220._-0	HLA-DRB1*07:01	1	48	62	15	Consensus (comb.lib./smm/nn)	SNTKSVGANAPKADT	78	78	KSVGANAPK	1774.78	53	53	TKSVGANAP	6355	83	83	TKSVGANAP	5089.7	78	78	-	-	-	-	-	-	-	-
FC27R_220._-0	HLA-DRB1*07:01	1	50	64	15	Consensus (comb.lib./smm/nn)	TKSVGANAPKADTIA	78	78	KSVGANAPK	1774.78	53	53	ANAPKADTI	4992	78	78	TKSVGANAP	9213.5	89	89	-	-	-	-	-	-	-	-
FC27R_220._-0	HLA-DRB1*07:01	1	79	93	15	Consensus (comb.lib./smm/nn)	TNNGESQNTTPTAAD	78	78	QNTTPTAAD	2429.82	55	55	SQNTTPTAA	4865	78	78	SQNTTPTAA	15200.2	96	96	-	-	-	-	-	-	-	-
FC27R_220._-0	HLA-DRB1*07:01	1	53	67	15	Consensus (comb.lib./smm/nn)	VGANAPKADTIASGS	78	78	APKADTIAS	31390.6	73	73	ANAPKADTI	4982	78	78	ANAPKADTI	17689.2	97	97	-	-	-	-	-	-	-	-
FC27R_220._-0	HLA-DRB4*01:01	1	141	155	15	Consensus (comb.lib./smm/nn)	EGPKAPQEPQTAENE	79	79	PKAPQEPQT	709.74	44	44	KAPQEPQTA	5790	79	79	PKAPQEPQT	9510.3	88	88	-	-	-	-	-	-	-	-
FC27R_220._-0	HLA-DRB4*01:01	1	166	180	15	Consensus (comb.lib./smm/nn)	GQHGHMHGSRNNHPQ	79	79	MHGSRNNHP	119685	77	77	MHGSRNNHP	5723	79	79	HMHGSRNNH	8657.5	87	87	-	-	-	-	-	-	-	-
FC27R_220._-0	HLA-DRB1*03:01	1	47	61	15	Consensus (smm/nn/sturniolo)	GSNTKSVGANAPKAD	79	79	-	-	-	-	SVGANAPKA	9235	71	71	VGANAPKAD	29924.2	99	99	-	-	-	-	VGANAPKAD	-0.3	79	79
FC27R_220._-0	HLA-DRB1*03:01	1	107	121	15	Consensus (smm/nn/sturniolo)	ITTTESSSSGNAPNK	79	79	-	-	-	-	ITTTESSSS	13322	79	79	ITTTESSSS	36830.3	100	100	-	-	-	-	ITTTESSSS	0.07	74	74
FC27R_220._-0	HLA-DRB1*03:01	1	51	65	15	Consensus (smm/nn/sturniolo)	KSVGANAPKADTIAS	79	79	-	-	-	-	VGANAPKAD	9091	70	70	VGANAPKAD	21348.8	95	95	-	-	-	-	VGANAPKAD	-0.3	79	79
FC27R_220._-0	HLA-DRB3*01:01	1	37	51	15	Consensus (comb.lib./smm/nn)	MSIRRSMANEGSNTK	79	79	RRSMANEGS	0.94	11	11	IRRSMANEG	17626	82	82	IRRSMANEG	10302	79	79	-	-	-	-	-	-	-	-
FC27R_220._-0	HLA-DRB1*03:01	1	49	63	15	Consensus (smm/nn/sturniolo)	NTKSVGANAPKADTI	79	79	-	-	-	-	VGANAPKAD	8641	69	69	VGANAPKAD	21980.9	95	95	-	-	-	-	VGANAPKAD	-0.3	79	79
FC27R_220._-0	HLA-DRB1*03:01	1	106	120	15	Consensus (smm/nn/sturniolo)	PITTTESSSSGNAPN	79	79	-	-	-	-	ITTTESSSS	13621	79	79	ITTTESSSS	29160.3	98	98	-	-	-	-	ITTTESSSS	0.07	74	74
FC27R_220._-0	HLA-DRB5*01:01	1	105	119	15	Consensus (smm/nn/sturniolo)	PPITTTESSSSGNAP	79	79	-	-	-	-	ITTTESSSS	5579	79	79	ITTTESSSS	26013.5	99	99	-	-	-	-	ITTTESSSS	-0.7	68	68
FC27R_220._-0	HLA-DRB5*01:01	1	103	117	15	Consensus (smm/nn/sturniolo)	PSPPITTTESSSSGN	79	79	-	-	-	-	ITTTESSSS	5642	79	79	ITTTESSSS	29012.1	100	100	-	-	-	-	ITTTESSSS	-0.7	68	68
FC27R_220._-0	HLA-DRB1*03:01	1	48	62	15	Consensus (smm/nn/sturniolo)	SNTKSVGANAPKADT	79	79	-	-	-	-	VGANAPKAD	9061	70	70	VGANAPKAD	25128	97	97	-	-	-	-	VGANAPKAD	-0.3	79	79
FC27R_220._-0	HLA-DRB5*01:01	1	104	118	15	Consensus (smm/nn/sturniolo)	SPPITTTESSSSGNA	79	79	-	-	-	-	ITTTESSSS	5497	79	79	ITTTESSSS	25071	98	98	-	-	-	-	ITTTESSSS	-0.7	68	68
FC27R_220._-0	HLA-DRB5*01:01	1	102	116	15	Consensus (smm/nn/sturniolo)	SPSPPITTTESSSSG	79	79	-	-	-	-	ITTTESSSS	5667	79	79	ITTTESSSS	31732.9	100	100	-	-	-	-	ITTTESSSS	-0.7	68	68
FC27R_220._-0	HLA-DRB4*01:01	1	165	179	15	Consensus (comb.lib./smm/nn)	TGQHGHMHGSRNNHP	79	79	MHGSRNNHP	119685	77	77	HGHMHGSRN	5710	79	79	HMHGSRNNH	9980.4	89	89	-	-	-	-	-	-	-	-
FC27R_220._-0	HLA-DRB1*03:01	1	50	64	15	Consensus (smm/nn/sturniolo)	TKSVGANAPKADTIA	79	79	-	-	-	-	VGANAPKAD	8606	69	69	VGANAPKAD	20713.2	95	95	-	-	-	-	VGANAPKAD	-0.3	79	79
FC27R_220._-0	HLA-DRB1*07:01	1	78	92	15	Consensus (comb.lib./smm/nn)	TTNNGESQNTTPTAA	79	79	SQNTTPTAA	5601.23	62	62	NGESQNTTP	5088	79	79	SQNTTPTAA	16793.5	96	96	-	-	-	-	-	-	-	-
FC27R_220._-0	HLA-DRB1*15:01	1	60	74	15	Consensus (smm/nn/sturniolo)	ADTIASGSQSSTNSA	80	80	-	-	-	-	TIASGSQSS	6176	80	80	IASGSQSST	12256	88	88	-	-	-	-	IASGSQSST	-0.5	80	80
FC27R_220._-0	HLA-DRB1*15:01	1	57	71	15	Consensus (smm/nn/sturniolo)	APKADTIASGSQSST	80	80	-	-	-	-	TIASGSQSS	5445	78	78	IASGSQSST	17198	94	94	-	-	-	-	IASGSQSST	-0.5	80	80
FC27R_220._-0	HLA-DRB1*07:01	1	189	203	15	Consensus (comb.lib./smm/nn)	CTDGNKENCGAATSL	80	80	KENCGAATS	89097.3	80	80	NKENCGAAT	1539	53	53	ENCGAATSL	14108.2	95	95	-	-	-	-	-	-	-	-
FC27R_220._-0	HLA-DRB4*01:01	1	142	156	15	Consensus (comb.lib./smm/nn)	GPKAPQEPQTAENEN	80	80	PKAPQEPQT	709.74	44	44	KAPQEPQTA	5847	80	80	PKAPQEPQT	9965.5	89	89	-	-	-	-	-	-	-	-
FC27R_220._-0	HLA-DRB4*01:01	1	172	186	15	Consensus (comb.lib./smm/nn)	HGSRNNHPQNTSDSQ	80	80	GSRNNHPQN	15768.3	65	65	SRNNHPQNT	6016	80	80	NNHPQNTSD	18423.1	97	97	-	-	-	-	-	-	-	-
FC27R_220._-0	HLA-DRB4*01:01	1	170	184	15	Consensus (comb.lib./smm/nn)	HMHGSRNNHPQNTSD	80	80	GSRNNHPQN	15768.3	65	65	SRNNHPQNT	6071	80	80	HMHGSRNNH	12908.3	93	93	-	-	-	-	-	-	-	-
FC27R_220._-0	HLA-DRB1*15:01	1	59	73	15	Consensus (smm/nn/sturniolo)	KADTIASGSQSSTNS	80	80	-	-	-	-	TIASGSQSS	6096	80	80	IASGSQSST	11890	88	88	-	-	-	-	IASGSQSST	-0.5	80	80
FC27R_220._-0	HLA-DRB1*03:01	1	19	33	15	Consensus (smm/nn/sturniolo)	NIKNESKYSNTFINN	80	80	-	-	-	-	IKNESKYSN	15652	82	82	IKNESKYSN	10595.8	80	80	-	-	-	-	IKNESKYSN	1.25	53	53
FC27R_220._-0	HLA-DRB4*01:01	1	101	115	15	Consensus (comb.lib./smm/nn)	NSPSPPITTTESSSS	80	80	PPITTTESS	3984.27	55	55	SPPITTTES	5846	80	80	PITTTESSS	6971.1	83	83	-	-	-	-	-	-	-	-
FC27R_220._-0	HLA-DRB1*15:01	1	58	72	15	Consensus (smm/nn/sturniolo)	PKADTIASGSQSSTN	80	80	-	-	-	-	TIASGSQSS	5460	78	78	IASGSQSST	13349.8	90	90	-	-	-	-	IASGSQSST	-0.5	80	80
FC27R_220._-0	HLA-DRB3*01:01	1	167	181	15	Consensus (comb.lib./smm/nn)	QHGHMHGSRNNHPQN	80	80	GSRNNHPQN	481496	73	73	MHGSRNNHP	16434	80	80	MHGSRNNHP	22715.9	96	96	-	-	-	-	-	-	-	-
FC27R_220._-0	HLA-DRB5*01:01	1	167	181	15	Consensus (smm/nn/sturniolo)	QHGHMHGSRNNHPQN	80	80	-	-	-	-	MHGSRNNHP	3261	68	68	HGHMHGSRN	7731.9	80	80	-	-	-	-	MHGSRNNHP	-2.1	84	84
FC27R_220._-0	HLA-DRB4*01:01	1	17	31	15	Consensus (comb.lib./smm/nn)	TFNIKNESKYSNTFI	80	80	IKNESKYSN	429394	83	83	IKNESKYSN	5189	77	77	NIKNESKYS	5982.8	80	80	-	-	-	-	-	-	-	-
FC27R_220._-0	HLA-DRB1*03:01	1	62	76	15	Consensus (smm/nn/sturniolo)	TIASGSQSSTNSAST	80	80	-	-	-	-	SQSSTNSAS	14090	80	80	IASGSQSST	24979.4	97	97	-	-	-	-	IASGSQSST	-0.03	76	76
FC27R_220._-0	HLA-DRB1*07:01	1	55	69	15	Consensus (comb.lib./smm/nn)	ANAPKADTIASGSQS	81	81	DTIASGSQS	11862.5	67	67	ADTIASGSQ	5549	81	81	DTIASGSQS	17165.6	97	97	-	-	-	-	-	-	-	-
FC27R_220._-0	HLA-DRB4*01:01	1	61	75	15	Consensus (comb.lib./smm/nn)	DTIASGSQSSTNSAS	81	81	TIASGSQSS	31759.1	69	69	GSQSSTNSA	6263	81	81	TIASGSQSS	12628.7	93	93	-	-	-	-	-	-	-	-
FC27R_220._-0	HLA-DRB5*01:01	1	195	209	15	Consensus (smm/nn/sturniolo)	ENCGAATSLLNNSSN	81	81	-	-	-	-	ATSLLNNSS	4052	73	73	CGAATSLLN	7764.7	81	81	-	-	-	-	ENCGAATSL	-12.5	100	100
FC27R_220._-0	HLA-DRB3*01:01	1	148	162	15	Consensus (comb.lib./smm/nn)	EPQTAENENPAAPEN	81	81	TAENENPAA	49.98	25	25	AENENPAAP	17337	81	81	TAENENPAA	32475.9	99	99	-	-	-	-	-	-	-	-
FC27R_220._-0	HLA-DRB3*01:01	1	39	53	15	Consensus (comb.lib./smm/nn)	IRRSMANEGSNTKSV	81	81	RRSMANEGS	0.94	11	11	MANEGSNTK	17413	81	81	MANEGSNTK	13122.5	86	86	-	-	-	-	-	-	-	-
FC27R_220._-0	HLA-DRB1*07:01	1	51	65	15	Consensus (comb.lib./smm/nn)	KSVGANAPKADTIAS	81	81	KSVGANAPK	1774.78	53	53	ANAPKADTI	5545	81	81	ANAPKADTI	13423.2	94	94	-	-	-	-	-	-	-	-
FC27R_220._-0	HLA-DRB3*01:01	1	147	161	15	Consensus (comb.lib./smm/nn)	QEPQTAENENPAAPE	81	81	TAENENPAA	49.98	25	25	AENENPAAP	17251	81	81	TAENENPAA	32003.6	99	99	-	-	-	-	-	-	-	-
FC27R_220._-0	HLA-DRB1*15:01	1	104	118	15	Consensus (smm/nn/sturniolo)	SPPITTTESSSSGNA	81	81	-	-	-	-	ITTTESSSS	6564	81	81	ITTTESSSS	19709.1	96	96	-	-	-	-	ITTTESSSS	0.3	69	69
FC27R_220._-0	HLA-DRB3*01:01	1	166	180	15	Consensus (comb.lib./smm/nn)	GQHGHMHGSRNNHPQ	82	82	HGSRNNHPQ	1000000	77	77	MHGSRNNHP	17858	82	82	MHGSRNNHP	25117.9	97	97	-	-	-	-	-	-	-	-
FC27R_220._-0	HLA-DRB1*03:01	1	20	34	15	Consensus (smm/nn/sturniolo)	IKNESKYSNTFINNA	82	82	-	-	-	-	IKNESKYSN	15966	82	82	SKYSNTFIN	21304	95	95	-	-	-	-	IKNESKYSN	1.25	53	53
FC27R_220._-0	HLA-DRB1*15:01	1	105	119	15	Consensus (smm/nn/sturniolo)	PPITTTESSSSGNAP	82	82	-	-	-	-	ITTTESSSS	6628	82	82	ITTTESSSS	21370.5	96	96	-	-	-	-	ITTTESSSS	0.3	69	69
FC27R_220._-0	HLA-DRB3*01:01	1	146	160	15	Consensus (comb.lib./smm/nn)	PQEPQTAENENPAAP	82	82	TAENENPAA	49.98	25	25	TAENENPAA	17551	82	82	TAENENPAA	32939.1	99	99	-	-	-	-	-	-	-	-
FC27R_220._-0	HLA-DRB3*01:01	1	149	163	15	Consensus (comb.lib./smm/nn)	PQTAENENPAAPENK	82	82	TAENENPAA	49.98	25	25	AENENPAAP	17638	82	82	AENENPAAP	34388.2	100	100	-	-	-	-	-	-	-	-
FC27R_220._-0	HLA-DRB3*01:01	1	40	54	15	Consensus (comb.lib./smm/nn)	RRSMANEGSNTKSVG	82	82	RRSMANEGS	0.94	11	11	NEGSNTKSV	18100	82	82	MANEGSNTK	14844.2	89	89	-	-	-	-	-	-	-	-
FC27R_220._-0	HLA-DRB4*01:01	1	40	54	15	Consensus (comb.lib./smm/nn)	RRSMANEGSNTKSVG	82	82	RRSMANEGS	13.29	20	20	MANEGSNTK	6451	82	82	SMANEGSNT	11742.1	92	92	-	-	-	-	-	-	-	-
FC27R_220._-0	HLA-DRB3*01:01	1	165	179	15	Consensus (comb.lib./smm/nn)	TGQHGHMHGSRNNHP	82	82	MHGSRNNHP	1000000	77	77	HMHGSRNNH	17723	82	82	MHGSRNNHP	28073.9	98	98	-	-	-	-	-	-	-	-
FC27R_220._-0	HLA-DRB1*07:01	1	109	123	15	Consensus (comb.lib./smm/nn)	TTESSSSGNAPNKTD	82	82	ESSSSGNAP	123917	82	82	TTESSSSGN	5348	80	80	TESSSSGNA	9137.6	89	89	-	-	-	-	-	-	-	-
FC27R_220._-0	HLA-DRB1*03:01	1	87	101	15	Consensus (smm/nn/sturniolo)	TTPTAADTPTATESN	82	82	-	-	-	-	TAADTPTAT	4947	54	54	TAADTPTAT	11269	82	82	-	-	-	-	TTPTAADTP	-12.5	100	100
FC27R_220._-0	HLA-DRB1*07:01	1	108	122	15	Consensus (comb.lib./smm/nn)	TTTESSSSGNAPNKT	82	82	ESSSSGNAP	123917	82	82	TESSSSGNA	4338	76	76	TESSSSGNA	7496.4	85	85	-	-	-	-	-	-	-	-
FC27R_220._-0	HLA-DRB3*01:01	1	57	71	15	Consensus (comb.lib./smm/nn)	APKADTIASGSQSST	83	83	APKADTIAS	1289.35	41	41	TIASGSQSS	18711	83	83	DTIASGSQS	16665.3	91	91	-	-	-	-	-	-	-	-
FC27R_220._-0	HLA-DRB5*01:01	1	191	205	15	Consensus (smm/nn/sturniolo)	DGNKENCGAATSLLN	83	83	-	-	-	-	ENCGAATSL	6793	82	82	CGAATSLLN	8504.3	83	83	-	-	-	-	DGNKENCGA	-12.5	100	100
FC27R_220._-0	HLA-DRB1*07:01	1	54	68	15	Consensus (comb.lib./smm/nn)	GANAPKADTIASGSQ	83	83	ADTIASGSQ	17334.9	70	70	KADTIASGS	6394	83	83	ANAPKADTI	20255.6	98	98	-	-	-	-	-	-	-	-
FC27R_220._-0	HLA-DRB3*01:01	1	192	206	15	Consensus (comb.lib./smm/nn)	GNKENCGAATSLLNN	83	83	GAATSLLNN	1000000	77	77	NKENCGAAT	45071	97	97	CGAATSLLN	11575.9	83	83	-	-	-	-	-	-	-	-
FC27R_220._-0	HLA-DRB5*01:01	1	192	206	15	Consensus (smm/nn/sturniolo)	GNKENCGAATSLLNN	83	83	-	-	-	-	CGAATSLLN	6956	83	83	CGAATSLLN	5970.2	75	75	-	-	-	-	GNKENCGAA	-12.5	100	100
FC27R_220._-0	HLA-DRB4*01:01	1	47	61	15	Consensus (comb.lib./smm/nn)	GSNTKSVGANAPKAD	83	83	TKSVGANAP	1250.21	48	48	TKSVGANAP	7104	83	83	SVGANAPKA	15440	95	95	-	-	-	-	-	-	-	-
FC27R_220._-0	HLA-DRB5*01:01	1	193	207	15	Consensus (smm/nn/sturniolo)	NKENCGAATSLLNNS	83	83	-	-	-	-	CGAATSLLN	7031	83	83	CGAATSLLN	5519.5	74	74	-	-	-	-	NKENCGAAT	-12.5	100	100
FC27R_220._-0	HLA-DRB1*15:01	1	101	115	15	Consensus (smm/nn/sturniolo)	NSPSPPITTTESSSS	83	83	-	-	-	-	PITTTESSS	7075	83	83	ITTTESSSS	28887.1	99	99	-	-	-	-	ITTTESSSS	0.3	69	69
FC27R_220._-0	HLA-DRB3*01:01	1	58	72	15	Consensus (comb.lib./smm/nn)	PKADTIASGSQSSTN	83	83	ASGSQSSTN	1000000	77	77	TIASGSQSS	19124	83	83	DTIASGSQS	19675.2	94	94	-	-	-	-	-	-	-	-
FC27R_220._-0	HLA-DRB1*15:01	1	103	117	15	Consensus (smm/nn/sturniolo)	PSPPITTTESSSSGN	83	83	-	-	-	-	ITTTESSSS	7187	83	83	ITTTESSSS	21723.2	97	97	-	-	-	-	ITTTESSSS	0.3	69	69
FC27R_220._-0	HLA-DRB4*01:01	1	167	181	15	Consensus (comb.lib./smm/nn)	QHGHMHGSRNNHPQN	83	83	GSRNNHPQN	15768.3	65	65	MHGSRNNHP	6981	83	83	HMHGSRNNH	8689.5	87	87	-	-	-	-	-	-	-	-
FC27R_220._-0	HLA-DRB4*01:01	1	48	62	15	Consensus (comb.lib./smm/nn)	SNTKSVGANAPKADT	83	83	TKSVGANAP	1250.21	48	48	TKSVGANAP	7020	83	83	SVGANAPKA	15062.8	95	95	-	-	-	-	-	-	-	-
FC27R_220._-0	HLA-DRB1*15:01	1	102	116	15	Consensus (smm/nn/sturniolo)	SPSPPITTTESSSSG	83	83	-	-	-	-	ITTTESSSS	7287	83	83	ITTTESSSS	24728.8	98	98	-	-	-	-	ITTTESSSS	0.3	69	69
FC27R_220._-0	HLA-DRB1*07:01	1	52	66	15	Consensus (comb.lib./smm/nn)	SVGANAPKADTIASG	83	83	APKADTIAS	31390.6	73	73	ANAPKADTI	6270	83	83	ANAPKADTI	16828.9	96	96	-	-	-	-	-	-	-	-
FC27R_220._-0	HLA-DRB4*01:01	1	53	67	15	Consensus (comb.lib./smm/nn)	VGANAPKADTIASGS	83	83	APKADTIAS	595.55	42	42	PKADTIASG	6917	83	83	APKADTIAS	12515.7	92	92	-	-	-	-	-	-	-	-
FC27R_220._-0	HLA-DRB1*07:01	1	91	105	15	Consensus (comb.lib./smm/nn)	AADTPTATESNSPSP	84	84	ATESNSPSP	56641.7	77	77	PTATESNSP	6918	84	84	PTATESNSP	12146.8	93	93	-	-	-	-	-	-	-	-
FC27R_220._-0	HLA-DRB4*01:01	1	44	58	15	Consensus (comb.lib./smm/nn)	ANEGSNTKSVGANAP	84	84	TKSVGANAP	1250.21	48	48	NTKSVGANA	7503	84	84	EGSNTKSVG	22156.6	98	98	-	-	-	-	-	-	-	-
FC27R_220._-0	HLA-DRB3*01:01	1	191	205	15	Consensus (comb.lib./smm/nn)	DGNKENCGAATSLLN	84	84	CGAATSLLN	1000000	77	77	NKENCGAAT	25214	90	90	CGAATSLLN	12218	84	84	-	-	-	-	-	-	-	-
FC27R_220._-0	HLA-DRB4*01:01	1	46	60	15	Consensus (comb.lib./smm/nn)	EGSNTKSVGANAPKA	84	84	TKSVGANAP	1250.21	48	48	TKSVGANAP	7224	84	84	NTKSVGANA	16816.2	96	96	-	-	-	-	-	-	-	-
FC27R_220._-0	HLA-DRB5*01:01	1	169	183	15	Consensus (smm/nn/sturniolo)	GHMHGSRNNHPQNTS	84	84	-	-	-	-	MHGSRNNHP	4284	74	74	MHGSRNNHP	12990.9	90	90	-	-	-	-	MHGSRNNHP	-2.1	84	84
FC27R_220._-0	HLA-DRB5*01:01	1	168	182	15	Consensus (smm/nn/sturniolo)	HGHMHGSRNNHPQNT	84	84	-	-	-	-	MHGSRNNHP	3305	68	68	MHGSRNNHP	10134.6	86	86	-	-	-	-	MHGSRNNHP	-2.1	84	84
FC27R_220._-0	HLA-DRB1*07:01	1	170	184	15	Consensus (comb.lib./smm/nn)	HMHGSRNNHPQNTSD	84	84	HMHGSRNNH	287566	85	85	MHGSRNNHP	6954	84	84	MHGSRNNHP	5962.1	81	81	-	-	-	-	-	-	-	-
FC27R_220._-0	HLA-DRB5*01:01	1	196	210	15	Consensus (smm/nn/sturniolo)	NCGAATSLLNNSSNI	84	84	-	-	-	-	ATSLLNNSS	4914	77	77	CGAATSLLN	8957.2	84	84	-	-	-	-	NCGAATSLL	-12.5	100	100
FC27R_220._-0	HLA-DRB4*01:01	1	45	59	15	Consensus (comb.lib./smm/nn)	NEGSNTKSVGANAPK	84	84	TKSVGANAP	1250.21	48	48	TKSVGANAP	7413	84	84	NTKSVGANA	19177.5	97	97	-	-	-	-	-	-	-	-
FC27R_220._-0	HLA-DRB1*07:01	1	72	86	15	Consensus (comb.lib./smm/nn)	NSASTSTTNNGESQN	84	84	STSTTNNGE	219385	84	84	NSASTSTTN	5932	82	82	TSTTNNGES	12817.9	93	93	-	-	-	-	-	-	-	-
FC27R_220._-0	HLA-DRB1*03:01	1	86	100	15	Consensus (smm/nn/sturniolo)	NTTPTAADTPTATES	84	84	-	-	-	-	TAADTPTAT	4965	54	54	TAADTPTAT	12119.8	84	84	-	-	-	-	NTTPTAADT	-12.5	100	100
FC27R_220._-0	HLA-DRB1*07:01	1	89	103	15	Consensus (comb.lib./smm/nn)	PTAADTPTATESNSP	84	84	AADTPTATE	134790	82	82	DTPTATESN	6929	84	84	PTATESNSP	13785	94	94	-	-	-	-	-	-	-	-
FC27R_220._-0	HLA-DRB1*03:01	1	40	54	15	Consensus (smm/nn/sturniolo)	RRSMANEGSNTKSVG	84	84	-	-	-	-	MANEGSNTK	24847	90	90	MANEGSNTK	9924.7	79	79	-	-	-	-	MANEGSNTK	-0.89	84	84
FC27R_220._-0	HLA-DRB1*15:01	1	40	54	15	Consensus (smm/nn/sturniolo)	RRSMANEGSNTKSVG	84	84	-	-	-	-	MANEGSNTK	7347	84	84	MANEGSNTK	9735.6	84	84	-	-	-	-	MANEGSNTK	-0.5	80	80
FC27R_220._-0	HLA-DRB3*01:01	1	41	55	15	Consensus (comb.lib./smm/nn)	RSMANEGSNTKSVGA	84	84	GSNTKSVGA	1000000	77	77	NEGSNTKSV	19573	84	84	MANEGSNTK	18550.1	93	93	-	-	-	-	-	-	-	-
FC27R_220._-0	HLA-DRB4*01:01	1	52	66	15	Consensus (comb.lib./smm/nn)	SVGANAPKADTIASG	84	84	APKADTIAS	595.55	42	42	ANAPKADTI	7170	84	84	APKADTIAS	13172.7	93	93	-	-	-	-	-	-	-	-
FC27R_220._-0	HLA-DRB1*07:01	1	90	104	15	Consensus (comb.lib./smm/nn)	TAADTPTATESNSPS	84	84	AADTPTATE	134790	82	82	PTATESNSP	7056	84	84	PTATESNSP	11901.1	92	92	-	-	-	-	-	-	-	-
FC27R_220._-0	HLA-DRB4*01:01	1	62	76	15	Consensus (comb.lib./smm/nn)	TIASGSQSSTNSAST	84	84	TIASGSQSS	31759.1	69	69	GSQSSTNSA	7400	84	84	ASGSQSSTN	15987.1	95	95	-	-	-	-	-	-	-	-
FC27R_220._-0	HLA-DRB1*07:01	1	71	85	15	Consensus (comb.lib./smm/nn)	TNSASTSTTNNGESQ	84	84	STSTTNNGE	219385	84	84	TNSASTSTT	3885	74	74	NSASTSTTN	10122.2	90	90	-	-	-	-	-	-	-	-
FC27R_220._-0	HLA-DRB1*03:01	1	63	77	15	Consensus (smm/nn/sturniolo)	IASGSQSSTNSASTS	85	85	-	-	-	-	SQSSTNSAS	18171	85	85	GSQSSTNSA	32881.4	99	99	-	-	-	-	IASGSQSST	-0.03	76	76
FC27R_220._-0	HLA-DRB1*15:01	1	196	210	15	Consensus (smm/nn/sturniolo)	NCGAATSLLNNSSNI	85	85	-	-	-	-	ATSLLNNSS	2064	52	52	ATSLLNNSS	10418.6	85	85	-	-	-	-	NCGAATSLL	-12.5	100	100
FC27R_220._-0	HLA-DRB3*01:01	1	193	207	15	Consensus (comb.lib./smm/nn)	NKENCGAATSLLNNS	85	85	AATSLLNNS	1000000	77	77	NKENCGAAT	49306	97	97	CGAATSLLN	12648.6	85	85	-	-	-	-	-	-	-	-
FC27R_220._-0	HLA-DRB1*15:01	1	41	55	15	Consensus (smm/nn/sturniolo)	RSMANEGSNTKSVGA	85	85	-	-	-	-	MANEGSNTK	7972	85	85	MANEGSNTK	11980.6	88	88	-	-	-	-	MANEGSNTK	-0.5	80	80
FC27R_220._-0	HLA-DRB3*01:01	1	38	52	15	Consensus (comb.lib./smm/nn)	SIRRSMANEGSNTKS	85	85	RRSMANEGS	0.94	11	11	MANEGSNTK	22912	88	88	MANEGSNTK	12554.2	85	85	-	-	-	-	-	-	-	-
FC27R_220._-0	HLA-DRB1*07:01	1	92	106	15	Consensus (comb.lib./smm/nn)	ADTPTATESNSPSPP	86	86	ATESNSPSP	56641.7	77	77	PTATESNSP	7767	86	86	PTATESNSP	12523	93	93	-	-	-	-	-	-	-	-
FC27R_220._-0	HLA-DRB1*15:01	1	46	60	15	Consensus (smm/nn/sturniolo)	EGSNTKSVGANAPKA	86	86	-	-	-	-	NTKSVGANA	8471	86	86	TKSVGANAP	10976.7	86	86	-	-	-	-	EGSNTKSVG	-12.5	100	100
FC27R_220._-0	HLA-DRB4*01:01	1	54	68	15	Consensus (comb.lib./smm/nn)	GANAPKADTIASGSQ	86	86	APKADTIAS	595.55	42	42	PKADTIASG	7970	86	86	APKADTIAS	11310.6	91	91	-	-	-	-	-	-	-	-
FC27R_220._-0	HLA-DRB1*15:01	1	47	61	15	Consensus (smm/nn/sturniolo)	GSNTKSVGANAPKAD	86	86	-	-	-	-	SVGANAPKA	8376	86	86	TKSVGANAP	10589.4	86	86	-	-	-	-	VGANAPKAD	-2.1	91	91
FC27R_220._-0	HLA-DRB4*01:01	1	173	187	15	Consensus (comb.lib./smm/nn)	GSRNNHPQNTSDSQK	86	86	GSRNNHPQN	15768.3	65	65	RNNHPQNTS	8422	86	86	NNHPQNTSD	17367.6	96	96	-	-	-	-	-	-	-	-
FC27R_220._-0	HLA-DRB1*15:01	1	170	184	15	Consensus (smm/nn/sturniolo)	HMHGSRNNHPQNTSD	86	86	-	-	-	-	MHGSRNNHP	8885	86	86	MHGSRNNHP	12868.6	89	89	-	-	-	-	MHGSRNNHP	1	56	56
FC27R_220._-0	HLA-DRB3*01:01	1	194	208	15	Consensus (comb.lib./smm/nn)	KENCGAATSLLNNSS	86	86	ATSLLNNSS	3332.5	46	46	NCGAATSLL	50000	97	97	CGAATSLLN	13496.3	86	86	-	-	-	-	-	-	-	-
FC27R_220._-0	HLA-DRB1*15:01	1	171	185	15	Consensus (smm/nn/sturniolo)	MHGSRNNHPQNTSDS	86	86	-	-	-	-	MHGSRNNHP	8699	86	86	MHGSRNNHP	18422.3	94	94	-	-	-	-	MHGSRNNHP	1	56	56
FC27R_220._-0	HLA-DRB4*01:01	1	193	207	15	Consensus (comb.lib./smm/nn)	NKENCGAATSLLNNS	86	86	AATSLLNNS	1000000	87	87	NCGAATSLL	6840	83	83	CGAATSLLN	8411.5	86	86	-	-	-	-	-	-	-	-
FC27R_220._-0	HLA-DRB1*03:01	1	52	66	15	Consensus (smm/nn/sturniolo)	SVGANAPKADTIASG	86	86	-	-	-	-	VGANAPKAD	19420	86	86	PKADTIASG	23542.2	96	96	-	-	-	-	VGANAPKAD	-0.3	79	79
FC27R_220._-0	HLA-DRB1*03:01	1	88	102	15	Consensus (smm/nn/sturniolo)	TPTAADTPTATESNS	86	86	-	-	-	-	TAADTPTAT	4970	54	54	TAADTPTAT	13357.6	86	86	-	-	-	-	TPTAADTPT	-12.5	100	100
FC27R_220._-0	HLA-DRB4*01:01	1	123	137	15	Consensus (comb.lib./smm/nn)	DGKGEESEKQNELNE	87	87	SEKQNELNE	1000000	87	87	EESEKQNEL	4804	75	75	ESEKQNELN	21966.9	98	98	-	-	-	-	-	-	-	-
FC27R_220._-0	HLA-DRB4*01:01	1	127	141	15	Consensus (comb.lib./smm/nn)	EESEKQNELNESTEE	87	87	NELNESTEE	1000000	87	87	EKQNELNES	4485	74	74	ESEKQNELN	18291.2	97	97	-	-	-	-	-	-	-	-
FC27R_220._-0	HLA-DRB4*01:01	1	130	144	15	Consensus (comb.lib./smm/nn)	EKQNELNESTEEGPK	87	87	NESTEEGPK	1000000	87	87	LNESTEEGP	6771	83	83	ELNESTEEG	20561	98	98	-	-	-	-	-	-	-	-
FC27R_220._-0	HLA-DRB4*01:01	1	128	142	15	Consensus (comb.lib./smm/nn)	ESEKQNELNESTEEG	87	87	ELNESTEEG	1000000	87	87	EKQNELNES	4956	76	76	EKQNELNES	19886	98	98	-	-	-	-	-	-	-	-
FC27R_220._-0	HLA-DRB1*03:01	1	23	37	15	Consensus (smm/nn/sturniolo)	ESKYSNTFINNAYNM	87	87	-	-	-	-	SNTFINNAY	18536	85	85	TFINNAYNM	14095.1	87	87	-	-	-	-	YSNTFINNA	-1.19	87	87
FC27R_220._-0	HLA-DRB4*01:01	1	126	140	15	Consensus (comb.lib./smm/nn)	GEESEKQNELNESTE	87	87	QNELNESTE	1000000	87	87	EKQNELNES	4472	73	73	ESEKQNELN	16828.4	96	96	-	-	-	-	-	-	-	-
FC27R_220._-0	HLA-DRB4*01:01	1	124	138	15	Consensus (comb.lib./smm/nn)	GKGEESEKQNELNES	87	87	EKQNELNES	1000000	87	87	EESEKQNEL	3723	69	69	ESEKQNELN	19375.8	97	97	-	-	-	-	-	-	-	-
FC27R_220._-0	HLA-DRB1*15:01	1	164	178	15	Consensus (smm/nn/sturniolo)	GTGQHGHMHGSRNNH	87	87	-	-	-	-	GHMHGSRNN	5421	78	78	HGHMHGSRN	11114	87	87	-	-	-	-	GTGQHGHMH	-12.5	100	100
FC27R_220._-0	HLA-DRB4*01:01	1	125	139	15	Consensus (comb.lib./smm/nn)	KGEESEKQNELNEST	87	87	KQNELNEST	1000000	87	87	EESEKQNEL	3323	66	66	ESEKQNELN	16953.4	96	96	-	-	-	-	-	-	-	-
FC27R_220._-0	HLA-DRB4*01:01	1	131	145	15	Consensus (comb.lib./smm/nn)	KQNELNESTEEGPKA	87	87	ESTEEGPKA	1000000	87	87	LNESTEEGP	8150	86	86	ELNESTEEG	20048	98	98	-	-	-	-	-	-	-	-
FC27R_220._-0	HLA-DRB5*01:01	1	51	65	15	Consensus (smm/nn/sturniolo)	KSVGANAPKADTIAS	87	87	-	-	-	-	SVGANAPKA	9360	87	87	KSVGANAPK	8910.7	84	84	-	-	-	-	VGANAPKAD	-2.6	87	87
FC27R_220._-0	HLA-DRB4*01:01	1	121	135	15	Consensus (comb.lib./smm/nn)	KTDGKGEESEKQNEL	87	87	EESEKQNEL	1000000	87	87	GKGEESEKQ	4830	75	75	DGKGEESEK	25394.2	99	99	-	-	-	-	-	-	-	-
FC27R_220._-0	HLA-DRB4*01:01	1	132	146	15	Consensus (comb.lib./smm/nn)	QNELNESTEEGPKAP	87	87	STEEGPKAP	1000000	87	87	LNESTEEGP	8946	87	87	ELNESTEEG	22030.2	98	98	-	-	-	-	-	-	-	-
FC27R_220._-0	HLA-DRB3*01:01	1	150	164	15	Consensus (comb.lib./smm/nn)	QTAENENPAAPENKG	87	87	TAENENPAA	49.98	25	25	AENENPAAP	22486	87	87	AENENPAAP	37063.4	100	100	-	-	-	-	-	-	-	-
FC27R_220._-0	HLA-DRB1*03:01	1	41	55	15	Consensus (smm/nn/sturniolo)	RSMANEGSNTKSVGA	87	87	-	-	-	-	MANEGSNTK	26838	91	91	MANEGSNTK	13578.2	87	87	-	-	-	-	MANEGSNTK	-0.89	84	84
FC27R_220._-0	HLA-DRB1*07:01	1	73	87	15	Consensus (comb.lib./smm/nn)	SASTSTTNNGESQNT	87	87	STSTTNNGE	219385	84	84	STSTTNNGE	8676	87	87	TSTTNNGES	15311.8	96	96	-	-	-	-	-	-	-	-
FC27R_220._-0	HLA-DRB4*01:01	1	129	143	15	Consensus (comb.lib./smm/nn)	SEKQNELNESTEEGP	87	87	LNESTEEGP	1000000	87	87	KQNELNEST	5566	79	79	ELNESTEEG	19605.5	97	97	-	-	-	-	-	-	-	-
FC27R_220._-0	HLA-DRB1*15:01	1	48	62	15	Consensus (smm/nn/sturniolo)	SNTKSVGANAPKADT	87	87	-	-	-	-	SVGANAPKA	9565	87	87	TKSVGANAP	11496.1	87	87	-	-	-	-	VGANAPKAD	-2.1	91	91
FC27R_220._-0	HLA-DRB4*01:01	1	122	136	15	Consensus (comb.lib./smm/nn)	TDGKGEESEKQNELN	87	87	ESEKQNELN	1000000	87	87	EESEKQNEL	4674	74	74	ESEKQNELN	23571.2	99	99	-	-	-	-	-	-	-	-
FC27R_220._-0	HLA-DRB1*07:01	1	110	124	15	Consensus (comb.lib./smm/nn)	TESSSSGNAPNKTDG	87	87	ESSSSGNAP	123917	82	82	SSGNAPNKT	8359	87	87	SSSSGNAPN	13318.9	94	94	-	-	-	-	-	-	-	-
FC27R_220._-0	HLA-DRB1*15:01	1	62	76	15	Consensus (smm/nn/sturniolo)	TIASGSQSSTNSAST	87	87	-	-	-	-	SGSQSSTNS	9688	87	87	IASGSQSST	18051.6	94	94	-	-	-	-	IASGSQSST	-0.5	80	80
FC27R_220._-0	HLA-DRB1*03:01	1	53	67	15	Consensus (smm/nn/sturniolo)	VGANAPKADTIASGS	87	87	-	-	-	-	VGANAPKAD	20703	87	87	PKADTIASG	24264.7	97	97	-	-	-	-	VGANAPKAD	-0.3	79	79
FC27R_220._-0	HLA-DRB1*07:01	1	83	97	15	Consensus (comb.lib./smm/nn)	ESQNTTPTAADTPTA	88	88	QNTTPTAAD	2429.82	55	55	SQNTTPTAA	9283	88	88	TTPTAADTP	15997.5	96	96	-	-	-	-	-	-	-	-
FC27R_220._-0	HLA-DRB5*01:01	1	170	184	15	Consensus (smm/nn/sturniolo)	HMHGSRNNHPQNTSD	88	88	-	-	-	-	MHGSRNNHP	10352	88	88	MHGSRNNHP	15228.2	92	92	-	-	-	-	MHGSRNNHP	-2.1	84	84
FC27R_220._-0	HLA-DRB4*01:01	1	63	77	15	Consensus (comb.lib./smm/nn)	IASGSQSSTNSASTS	88	88	QSSTNSAST	255700	81	81	GSQSSTNSA	9297	88	88	SGSQSSTNS	21108.7	98	98	-	-	-	-	-	-	-	-
FC27R_220._-0	HLA-DRB5*01:01	1	107	121	15	Consensus (smm/nn/sturniolo)	ITTTESSSSGNAPNK	88	88	-	-	-	-	ITTTESSSS	10084	88	88	SSSGNAPNK	15446.2	92	92	-	-	-	-	ITTTESSSS	-0.7	68	68
FC27R_220._-0	HLA-DRB3*01:01	1	183	197	15	Consensus (comb.lib./smm/nn)	SDSQKECTDGNKENC	88	88	CTDGNKENC	1000000	77	77	ECTDGNKEN	23033	88	88	ECTDGNKEN	28649.9	99	99	-	-	-	-	-	-	-	-
FC27R_220._-0	HLA-DRB3*01:01	1	182	196	15	Consensus (comb.lib./smm/nn)	TSDSQKECTDGNKEN	88	88	ECTDGNKEN	1000000	77	77	SQKECTDGN	22912	88	88	ECTDGNKEN	28886.5	99	99	-	-	-	-	-	-	-	-
FC27R_220._-0	HLA-DRB1*15:01	1	61	75	15	Consensus (smm/nn/sturniolo)	DTIASGSQSSTNSAS	89	89	-	-	-	-	SGSQSSTNS	10838	89	89	IASGSQSST	14099.1	91	91	-	-	-	-	IASGSQSST	-0.5	80	80
FC27R_220._-0	HLA-DRB1*03:01	1	169	183	15	Consensus (smm/nn/sturniolo)	GHMHGSRNNHPQNTS	89	89	-	-	-	-	SRNNHPQNT	22691	89	89	MHGSRNNHP	16629.8	91	91	-	-	-	-	MHGSRNNHP	0.71	63	63
FC27R_220._-0	HLA-DRB1*07:01	1	164	178	15	Consensus (comb.lib./smm/nn)	GTGQHGHMHGSRNNH	89	89	HGHMHGSRN	19226.2	70	70	HGHMHGSRN	11850	91	91	GHMHGSRNN	9445.9	89	89	-	-	-	-	-	-	-	-
FC27R_220._-0	HLA-DRB1*03:01	1	168	182	15	Consensus (smm/nn/sturniolo)	HGHMHGSRNNHPQNT	89	89	-	-	-	-	MHGSRNNHP	22561	89	89	MHGSRNNHP	15694.5	89	89	-	-	-	-	MHGSRNNHP	0.71	63	63
FC27R_220._-0	HLA-DRB3*01:01	1	125	139	15	Consensus (comb.lib./smm/nn)	KGEESEKQNELNEST	89	89	KQNELNEST	1000000	77	77	EESEKQNEL	24243	89	89	KQNELNEST	33896.9	100	100	-	-	-	-	-	-	-	-
FC27R_220._-0	HLA-DRB1*15:01	1	163	177	15	Consensus (smm/nn/sturniolo)	KGTGQHGHMHGSRNN	89	89	-	-	-	-	HGHMHGSRN	5230	77	77	HGHMHGSRN	12727.5	89	89	-	-	-	-	KGTGQHGHM	-12.5	100	100
FC27R_220._-0	HLA-DRB1*15:01	1	43	57	15	Consensus (smm/nn/sturniolo)	MANEGSNTKSVGANA	89	89	-	-	-	-	GSNTKSVGA	10588	89	89	GSNTKSVGA	21341.1	96	96	-	-	-	-	MANEGSNTK	-0.5	80	80
FC27R_220._-0	HLA-DRB1*07:01	1	171	185	15	Consensus (comb.lib./smm/nn)	MHGSRNNHPQNTSDS	89	89	GSRNNHPQN	697834	89	89	MHGSRNNHP	6929	84	84	MHGSRNNHP	10778	91	91	-	-	-	-	-	-	-	-
FC27R_220._-0	HLA-DRB1*03:01	1	85	99	15	Consensus (smm/nn/sturniolo)	QNTTPTAADTPTATE	89	89	-	-	-	-	TAADTPTAT	4963	54	54	TAADTPTAT	14972.1	89	89	-	-	-	-	QNTTPTAAD	-12.5	100	100
FC27R_220._-0	HLA-DRB1*03:01	1	129	143	15	Consensus (smm/nn/sturniolo)	SEKQNELNESTEEGP	89	89	-	-	-	-	KQNELNEST	20944	87	87	LNESTEEGP	33416.5	99	99	-	-	-	-	LNESTEEGP	-1.6	89	89
FC27R_220._-0	HLA-DRB4*01:01	1	100	114	15	Consensus (comb.lib./smm/nn)	SNSPSPPITTTESSS	89	89	PPITTTESS	3984.27	55	55	PPITTTESS	10342	89	89	PITTTESSS	11468	91	91	-	-	-	-	-	-	-	-
FC27R_220._-0	HLA-DRB4*01:01	1	174	188	15	Consensus (comb.lib./smm/nn)	SRNNHPQNTSDSQKE	89	89	HPQNTSDSQ	674075	85	85	NHPQNTSDS	9851	89	89	NNHPQNTSD	18555.4	97	97	-	-	-	-	-	-	-	-
FC27R_220._-0	HLA-DRB4*01:01	1	77	91	15	Consensus (comb.lib./smm/nn)	STTNNGESQNTTPTA	89	89	ESQNTTPTA	1000000	87	87	NNGESQNTT	10041	89	89	NGESQNTTP	23540.9	99	99	-	-	-	-	-	-	-	-
FC27R_220._-0	HLA-DRB3*01:01	1	190	204	15	Consensus (comb.lib./smm/nn)	TDGNKENCGAATSLL	89	89	NCGAATSLL	1000000	77	77	NKENCGAAT	25245	90	90	NCGAATSLL	14806.2	89	89	-	-	-	-	-	-	-	-
FC27R_220._-0	HLA-DRB4*01:01	1	78	92	15	Consensus (comb.lib./smm/nn)	TTNNGESQNTTPTAA	89	89	SQNTTPTAA	1000000	87	87	NNGESQNTT	9884	89	89	NGESQNTTP	20716.6	98	98	-	-	-	-	-	-	-	-
FC27R_220._-0	HLA-DRB5*01:01	1	152	166	15	Consensus (smm/nn/sturniolo)	AENENPAAPENKGTG	90	90	-	-	-	-	ENPAAPENK	8824	86	86	ENPAAPENK	13262.4	90	90	-	-	-	-	AENENPAAP	-12.5	100	100
FC27R_220._-0	HLA-DRB4*01:01	1	64	78	15	Consensus (comb.lib./smm/nn)	ASGSQSSTNSASTST	90	90	QSSTNSAST	255700	81	81	GSQSSTNSA	11217	90	90	SGSQSSTNS	27433.7	99	99	-	-	-	-	-	-	-	-
FC27R_220._-0	HLA-DRB3*01:01	1	189	203	15	Consensus (comb.lib./smm/nn)	CTDGNKENCGAATSL	90	90	ENCGAATSL	1000000	77	77	NKENCGAAT	26405	90	90	ENCGAATSL	29060.5	99	99	-	-	-	-	-	-	-	-
FC27R_220._-0	HLA-DRB3*01:01	1	184	198	15	Consensus (comb.lib./smm/nn)	DSQKECTDGNKENCG	90	90	TDGNKENCG	1000000	77	77	ECTDGNKEN	25260	90	90	ECTDGNKEN	30935.9	99	99	-	-	-	-	-	-	-	-
FC27R_220._-0	HLA-DRB3*01:01	1	188	202	15	Consensus (comb.lib./smm/nn)	ECTDGNKENCGAATS	90	90	KENCGAATS	1000000	77	77	NKENCGAAT	25684	90	90	NKENCGAAT	33980.6	100	100	-	-	-	-	-	-	-	-
FC27R_220._-0	HLA-DRB3*01:01	1	195	209	15	Consensus (comb.lib./smm/nn)	ENCGAATSLLNNSSN	90	90	ATSLLNNSS	3332.5	46	46	CGAATSLLN	50000	97	97	CGAATSLLN	15349.6	90	90	-	-	-	-	-	-	-	-
FC27R_220._-0	HLA-DRB4*01:01	1	99	113	15	Consensus (comb.lib./smm/nn)	ESNSPSPPITTTESS	90	90	PPITTTESS	3984.27	55	55	SPPITTTES	10707	90	90	PITTTESSX	16705.6	96	96	-	-	-	-	-	-	-	-
FC27R_220._-0	HLA-DRB4*01:01	1	192	206	15	Consensus (comb.lib./smm/nn)	GNKENCGAATSLLNN	90	90	GAATSLLNN	1000000	87	87	NCGAATSLL	13561	93	93	CGAATSLLN	10676.2	90	90	-	-	-	-	-	-	-	-
FC27R_220._-0	HLA-DRB3*01:01	1	59	73	15	Consensus (comb.lib./smm/nn)	KADTIASGSQSSTNS	90	90	SGSQSSTNS	1000000	77	77	TIASGSQSS	26376	90	90	DTIASGSQS	22956.3	96	96	-	-	-	-	-	-	-	-
FC27R_220._-0	HLA-DRB3*01:01	1	187	201	15	Consensus (comb.lib./smm/nn)	KECTDGNKENCGAAT	90	90	NKENCGAAT	1000000	77	77	ECTDGNKEN	25524	90	90	NKENCGAAT	32901	99	99	-	-	-	-	-	-	-	-
FC27R_220._-0	HLA-DRB1*07:01	1	163	177	15	Consensus (comb.lib./smm/nn)	KGTGQHGHMHGSRNN	90	90	HGHMHGSRN	19226.2	70	70	HGHMHGSRN	12303	92	92	GHMHGSRNN	10160.8	90	90	-	-	-	-	-	-	-	-
FC27R_220._-0	HLA-DRB4*01:01	1	51	65	15	Consensus (comb.lib./smm/nn)	KSVGANAPKADTIAS	90	90	APKADTIAS	595.55	42	42	ANAPKADTI	17719	95	95	SVGANAPKA	10511.2	90	90	-	-	-	-	-	-	-	-
FC27R_220._-0	HLA-DRB3*01:01	1	43	57	15	Consensus (comb.lib./smm/nn)	MANEGSNTKSVGANA	90	90	NTKSVGANA	1000000	77	77	NEGSNTKSV	25968	90	90	NEGSNTKSV	29103.3	99	99	-	-	-	-	-	-	-	-
FC27R_220._-0	HLA-DRB4*01:01	1	19	33	15	Consensus (comb.lib./smm/nn)	NIKNESKYSNTFINN	90	90	SKYSNTFIN	74575.1	75	75	IKNESKYSN	11739	91	91	NIKNESKYS	10403.9	90	90	-	-	-	-	-	-	-	-
FC27R_220._-0	HLA-DRB1*15:01	1	49	63	15	Consensus (smm/nn/sturniolo)	NTKSVGANAPKADTI	90	90	-	-	-	-	SVGANAPKA	9894	88	88	SVGANAPKA	13739	90	90	-	-	-	-	VGANAPKAD	-2.1	91	91
FC27R_220._-0	HLA-DRB3*01:01	1	186	200	15	Consensus (comb.lib./smm/nn)	QKECTDGNKENCGAA	90	90	GNKENCGAA	1000000	77	77	ECTDGNKEN	25377	90	90	ECTDGNKEN	33811.2	100	100	-	-	-	-	-	-	-	-
FC27R_220._-0	HLA-DRB3*01:01	1	42	56	15	Consensus (comb.lib./smm/nn)	SMANEGSNTKSVGAN	90	90	SNTKSVGAN	1000000	77	77	NEGSNTKSV	25222	90	90	MANEGSNTK	23314	96	96	-	-	-	-	-	-	-	-
FC27R_220._-0	HLA-DRB3*01:01	1	185	199	15	Consensus (comb.lib./smm/nn)	SQKECTDGNKENCGA	90	90	DGNKENCGA	1000000	77	77	ECTDGNKEN	25237	90	90	ECTDGNKEN	31927.1	99	99	-	-	-	-	-	-	-	-
FC27R_220._-0	HLA-DRB1*07:01	1	84	98	15	Consensus (comb.lib./smm/nn)	SQNTTPTAADTPTAT	90	90	QNTTPTAAD	2429.82	55	55	SQNTTPTAA	10793	90	90	TTPTAADTP	18365.2	97	97	-	-	-	-	-	-	-	-
FC27R_220._-0	HLA-DRB5*01:01	1	52	66	15	Consensus (smm/nn/sturniolo)	SVGANAPKADTIASG	90	90	-	-	-	-	SVGANAPKA	11968	90	90	ANAPKADTI	19562.7	96	96	-	-	-	-	VGANAPKAD	-2.6	87	87
FC27R_220._-0	HLA-DRB5*01:01	1	151	165	15	Consensus (smm/nn/sturniolo)	TAENENPAAPENKGT	90	90	-	-	-	-	ENPAAPENK	8447	86	86	ENPAAPENK	12811.6	90	90	-	-	-	-	TAENENPAA	-12.5	100	100
FC27R_220._-0	HLA-DRB4*01:01	1	76	90	15	Consensus (comb.lib./smm/nn)	TSTTNNGESQNTTPT	90	90	GESQNTTPT	1000000	87	87	NNGESQNTT	10412	90	90	NGESQNTTP	27773.3	100	100	-	-	-	-	-	-	-	-
FC27R_220._-0	HLA-DRB3*01:01	1	60	74	15	Consensus (comb.lib./smm/nn)	ADTIASGSQSSTNSA	91	91	GSQSSTNSA	1000000	77	77	TIASGSQSS	26902	91	91	DTIASGSQS	26580.6	98	98	-	-	-	-	-	-	-	-
FC27R_220._-0	HLA-DRB4*01:01	1	159	173	15	Consensus (comb.lib./smm/nn)	APENKGTGQHGHMHG	91	91	PENKGTGQH	219381	80	80	ENKGTGQHG	12004	91	91	KGTGQHGHM	17695.4	97	97	-	-	-	-	-	-	-	-
FC27R_220._-0	HLA-DRB3*01:01	1	145	159	15	Consensus (comb.lib./smm/nn)	APQEPQTAENENPAA	91	91	TAENENPAA	49.98	25	25	QTAENENPA	27846	91	91	PQTAENENP	33257.1	99	99	-	-	-	-	-	-	-	-
FC27R_220._-0	HLA-DRB4*01:01	1	74	88	15	Consensus (comb.lib./smm/nn)	ASTSTTNNGESQNTT	91	91	STSTTNNGE	16001.1	65	65	TNNGESQNT	11509	91	91	TTNNGESQN	30697.5	100	100	-	-	-	-	-	-	-	-
FC27R_220._-0	HLA-DRB3*01:01	1	127	141	15	Consensus (comb.lib./smm/nn)	EESEKQNELNESTEE	91	91	NELNESTEE	1000000	77	77	KQNELNEST	28056	91	91	KQNELNEST	30896.1	99	99	-	-	-	-	-	-	-	-
FC27R_220._-0	HLA-DRB1*03:01	1	130	144	15	Consensus (smm/nn/sturniolo)	EKQNELNESTEEGPK	91	91	-	-	-	-	LNESTEEGP	27061	91	91	LNESTEEGP	30394.1	99	99	-	-	-	-	LNESTEEGP	-1.6	89	89
FC27R_220._-0	HLA-DRB1*15:01	1	195	209	15	Consensus (smm/nn/sturniolo)	ENCGAATSLLNNSSN	91	91	-	-	-	-	ATSLLNNSS	3460	67	67	ATSLLNNSS	14574.8	91	91	-	-	-	-	ENCGAATSL	-12.5	100	100
FC27R_220._-0	HLA-DRB5*01:01	1	153	167	15	Consensus (smm/nn/sturniolo)	ENENPAAPENKGTGQ	91	91	-	-	-	-	ENPAAPENK	9092	87	87	ENPAAPENK	14619.3	91	91	-	-	-	-	ENENPAAPE	-12.5	100	100
FC27R_220._-0	HLA-DRB3*01:01	1	128	142	15	Consensus (comb.lib./smm/nn)	ESEKQNELNESTEEG	91	91	ELNESTEEG	1000000	77	77	KQNELNEST	28586	91	91	KQNELNEST	28421.4	98	98	-	-	-	-	-	-	-	-
FC27R_220._-0	HLA-DRB3*01:01	1	99	113	15	Consensus (comb.lib./smm/nn)	ESNSPSPPITTTESS	91	91	ESNSPSPPI	59510.8	62	62	ESNSPSPPI	28460	91	91	ESNSPSPPI	33542.2	100	100	-	-	-	-	-	-	-	-
FC27R_220._-0	HLA-DRB3*01:01	1	126	140	15	Consensus (comb.lib./smm/nn)	GEESEKQNELNESTE	91	91	QNELNESTE	1000000	77	77	KQNELNEST	28405	91	91	KQNELNEST	33103.8	99	99	-	-	-	-	-	-	-	-
FC27R_220._-0	HLA-DRB1*15:01	1	63	77	15	Consensus (smm/nn/sturniolo)	IASGSQSSTNSASTS	91	91	-	-	-	-	SGSQSSTNS	12063	91	91	IASGSQSST	28176.5	99	99	-	-	-	-	IASGSQSST	-0.5	80	80
FC27R_220._-0	HLA-DRB1*15:01	1	107	121	15	Consensus (smm/nn/sturniolo)	ITTTESSSSGNAPNK	91	91	-	-	-	-	ITTTESSSS	12722	91	91	ITTTESSSS	29652.8	99	99	-	-	-	-	ITTTESSSS	0.3	69	69
FC27R_220._-0	HLA-DRB4*01:01	1	144	158	15	Consensus (comb.lib./smm/nn)	KAPQEPQTAENENPA	91	91	QTAENENPA	1000000	87	87	KAPQEPQTA	12118	91	91	PQEPQTAEN	16689.7	96	96	-	-	-	-	-	-	-	-
FC27R_220._-0	HLA-DRB1*03:01	1	131	145	15	Consensus (smm/nn/sturniolo)	KQNELNESTEEGPKA	91	91	-	-	-	-	LNESTEEGP	26671	91	91	LNESTEEGP	29313.7	99	99	-	-	-	-	LNESTEEGP	-1.6	89	89
FC27R_220._-0	HLA-DRB5*01:01	1	171	185	15	Consensus (smm/nn/sturniolo)	MHGSRNNHPQNTSDS	91	91	-	-	-	-	MHGSRNNHP	12660	91	91	SRNNHPQNT	15657.7	92	92	-	-	-	-	MHGSRNNHP	-2.1	84	84
FC27R_220._-0	HLA-DRB1*15:01	1	45	59	15	Consensus (smm/nn/sturniolo)	NEGSNTKSVGANAPK	91	91	-	-	-	-	GSNTKSVGA	10425	89	89	TKSVGANAP	14403.3	91	91	-	-	-	-	NEGSNTKSV	-12.5	100	100
FC27R_220._-0	HLA-DRB4*01:01	1	133	147	15	Consensus (comb.lib./smm/nn)	NELNESTEEGPKAPQ	91	91	TEEGPKAPQ	1000000	87	87	LNESTEEGP	12010	91	91	ELNESTEEG	24049.4	99	99	-	-	-	-	-	-	-	-
FC27R_220._-0	HLA-DRB4*01:01	1	49	63	15	Consensus (comb.lib./smm/nn)	NTKSVGANAPKADTI	91	91	TKSVGANAP	1250.21	48	48	TKSVGANAP	11678	91	91	SVGANAPKA	13704.9	94	94	-	-	-	-	-	-	-	-
FC27R_220._-0	HLA-DRB1*15:01	1	106	120	15	Consensus (smm/nn/sturniolo)	PITTTESSSSGNAPN	91	91	-	-	-	-	ITTTESSSS	12863	91	91	ITTTESSSS	23749.4	97	97	-	-	-	-	ITTTESSSS	0.3	69	69
FC27R_220._-0	HLA-DRB5*01:01	1	106	120	15	Consensus (smm/nn/sturniolo)	PITTTESSSSGNAPN	91	91	-	-	-	-	ITTTESSSS	12247	91	91	ITTTESSSS	25878.5	99	99	-	-	-	-	ITTTESSSS	-0.7	68	68
FC27R_220._-0	HLA-DRB1*03:01	1	167	181	15	Consensus (smm/nn/sturniolo)	QHGHMHGSRNNHPQN	91	91	-	-	-	-	MHGSRNNHP	39833	95	95	MHGSRNNHP	16557.1	91	91	-	-	-	-	MHGSRNNHP	0.71	63	63
FC27R_220._-0	HLA-DRB5*01:01	1	150	164	15	Consensus (smm/nn/sturniolo)	QTAENENPAAPENKG	91	91	-	-	-	-	ENPAAPENK	8633	86	86	ENPAAPENK	14636.4	91	91	-	-	-	-	QTAENENPA	-12.5	100	100
FC27R_220._-0	HLA-DRB3*01:01	1	129	143	15	Consensus (comb.lib./smm/nn)	SEKQNELNESTEEGP	91	91	LNESTEEGP	1000000	77	77	KQNELNEST	27854	91	91	ELNESTEEG	29229.8	99	99	-	-	-	-	-	-	-	-
FC27R_220._-0	HLA-DRB4*01:01	1	75	89	15	Consensus (comb.lib./smm/nn)	STSTTNNGESQNTTP	91	91	STSTTNNGE	16001.1	65	65	NNGESQNTT	11742	91	91	NGESQNTTP	30798.3	100	100	-	-	-	-	-	-	-	-
FC27R_220._-0	HLA-DRB3*01:01	1	98	112	15	Consensus (comb.lib./smm/nn)	TESNSPSPPITTTES	91	91	ESNSPSPPI	59510.8	62	62	ESNSPSPPI	27203	91	91	ESNSPSPPI	27695.9	98	98	-	-	-	-	-	-	-	-
FC27R_220._-0	HLA-DRB1*15:01	1	50	64	15	Consensus (smm/nn/sturniolo)	TKSVGANAPKADTIA	91	91	-	-	-	-	SVGANAPKA	10725	89	89	SVGANAPKA	18059.4	94	94	-	-	-	-	VGANAPKAD	-2.1	91	91
FC27R_220._-0	HLA-DRB4*01:01	1	50	64	15	Consensus (comb.lib./smm/nn)	TKSVGANAPKADTIA	91	91	TKSVGANAP	1250.21	48	48	TKSVGANAP	11579	91	91	SVGANAPKA	12637.3	93	93	-	-	-	-	-	-	-	-
FC27R_220._-0	HLA-DRB4*01:01	1	158	172	15	Consensus (comb.lib./smm/nn)	AAPENKGTGQHGHMH	92	92	PENKGTGQH	219381	80	80	ENKGTGQHG	12757	92	92	KGTGQHGHM	19734.5	98	98	-	-	-	-	-	-	-	-
FC27R_220._-0	HLA-DRB1*07:01	1	74	88	15	Consensus (comb.lib./smm/nn)	ASTSTTNNGESQNTT	92	92	STSTTNNGE	219385	84	84	TNNGESQNT	12168	92	92	TSTTNNGES	17693.6	97	97	-	-	-	-	-	-	-	-
FC27R_220._-0	HLA-DRB1*15:01	1	191	205	15	Consensus (smm/nn/sturniolo)	DGNKENCGAATSLLN	92	92	-	-	-	-	NKENCGAAT	14155	92	92	KENCGAATS	13261.3	89	89	-	-	-	-	DGNKENCGA	-12.5	100	100
FC27R_220._-0	HLA-DRB1*03:01	1	170	184	15	Consensus (smm/nn/sturniolo)	HMHGSRNNHPQNTSD	92	92	-	-	-	-	SRNNHPQNT	30670	92	92	MHGSRNNHP	20505.7	94	94	-	-	-	-	MHGSRNNHP	0.71	63	63
FC27R_220._-0	HLA-DRB1*03:01	1	171	185	15	Consensus (smm/nn/sturniolo)	MHGSRNNHPQNTSDS	92	92	-	-	-	-	SRNNHPQNT	30717	92	92	GSRNNHPQN	27777.5	98	98	-	-	-	-	MHGSRNNHP	0.71	63	63
FC27R_220._-0	HLA-DRB1*15:01	1	162	176	15	Consensus (smm/nn/sturniolo)	NKGTGQHGHMHGSRN	92	92	-	-	-	-	QHGHMHGSR	9176	87	87	HGHMHGSRN	15777.6	92	92	-	-	-	-	NKGTGQHGH	-12.5	100	100
FC27R_220._-0	HLA-DRB4*01:01	1	162	176	15	Consensus (comb.lib./smm/nn)	NKGTGQHGHMHGSRN	92	92	QHGHMHGSR	130810	77	77	GTGQHGHMH	12347	92	92	KGTGQHGHM	14739.6	95	95	-	-	-	-	-	-	-	-
FC27R_220._-0	HLA-DRB1*03:01	1	89	103	15	Consensus (smm/nn/sturniolo)	PTAADTPTATESNSP	92	92	-	-	-	-	TAADTPTAT	14698	81	81	TAADTPTAT	18055.3	92	92	-	-	-	-	PTAADTPTA	-12.5	100	100
FC27R_220._-0	HLA-DRB1*03:01	1	132	146	15	Consensus (smm/nn/sturniolo)	QNELNESTEEGPKAP	92	92	-	-	-	-	LNESTEEGP	30836	92	92	LNESTEEGP	31020.7	99	99	-	-	-	-	LNESTEEGP	-1.6	89	89
FC27R_220._-0	HLA-DRB4*01:01	1	41	55	15	Consensus (comb.lib./smm/nn)	RSMANEGSNTKSVGA	92	92	GSNTKSVGA	1000000	87	87	MANEGSNTK	12394	92	92	SMANEGSNT	15555.6	95	95	-	-	-	-	-	-	-	-
FC27R_220._-0	HLA-DRB1*15:01	1	42	56	15	Consensus (smm/nn/sturniolo)	SMANEGSNTKSVGAN	92	92	-	-	-	-	GSNTKSVGA	13212	92	92	MANEGSNTK	17644.3	94	94	-	-	-	-	MANEGSNTK	-0.5	80	80
FC27R_220._-0	HLA-DRB5*01:01	1	60	74	15	Consensus (smm/nn/sturniolo)	ADTIASGSQSSTNSA	93	93	-	-	-	-	TIASGSQSS	10412	89	89	ASGSQSSTN	19677.3	96	96	-	-	-	-	IASGSQSST	-4.2	93	93
FC27R_220._-0	HLA-DRB3*01:01	1	92	106	15	Consensus (comb.lib./smm/nn)	ADTPTATESNSPSPP	93	93	TESNSPSPP	1000000	77	77	ATESNSPSP	30728	93	93	TATESNSPS	36651	100	100	-	-	-	-	-	-	-	-
FC27R_220._-0	HLA-DRB5*01:01	1	57	71	15	Consensus (smm/nn/sturniolo)	APKADTIASGSQSST	93	93	-	-	-	-	ADTIASGSQ	9141	87	87	TIASGSQSS	18834.3	95	95	-	-	-	-	IASGSQSST	-4.2	93	93
FC27R_220._-0	HLA-DRB4*01:01	1	191	205	15	Consensus (comb.lib./smm/nn)	DGNKENCGAATSLLN	93	93	CGAATSLLN	1000000	87	87	NCGAATSLL	14749	93	93	CGAATSLLN	14760.5	95	95	-	-	-	-	-	-	-	-
FC27R_220._-0	HLA-DRB5*01:01	1	61	75	15	Consensus (smm/nn/sturniolo)	DTIASGSQSSTNSAS	93	93	-	-	-	-	ASGSQSSTN	12052	90	90	ASGSQSSTN	20850.9	96	96	-	-	-	-	IASGSQSST	-4.2	93	93
FC27R_220._-0	HLA-DRB4*01:01	1	93	107	15	Consensus (comb.lib./smm/nn)	DTPTATESNSPSPPI	93	93	PTATESNSP	8227.49	60	60	TATESNSPS	14755	93	93	PTATESNSP	24332	99	99	-	-	-	-	-	-	-	-
FC27R_220._-0	HLA-DRB1*07:01	1	130	144	15	Consensus (comb.lib./smm/nn)	EKQNELNESTEEGPK	93	93	NESTEEGPK	1000000	90	90	LNESTEEGP	14876	93	93	LNESTEEGP	23047.2	99	99	-	-	-	-	-	-	-	-
FC27R_220._-0	HLA-DRB1*07:01	1	111	125	15	Consensus (comb.lib./smm/nn)	ESSSSGNAPNKTDGK	93	93	ESSSSGNAP	123917	82	82	SSGNAPNKT	13371	93	93	SSSSGNAPN	17828.9	97	97	-	-	-	-	-	-	-	-
FC27R_220._-0	HLA-DRB4*01:01	1	137	151	15	Consensus (comb.lib./smm/nn)	ESTEEGPKAPQEPQT	93	93	PKAPQEPQT	709.74	44	44	GPKAPQEPQ	14057	93	93	PKAPQEPQT	21506.4	98	98	-	-	-	-	-	-	-	-
FC27R_220._-0	HLA-DRB1*03:01	1	166	180	15	Consensus (smm/nn/sturniolo)	GQHGHMHGSRNNHPQ	93	93	-	-	-	-	MHGSRNNHP	41059	95	95	MHGSRNNHP	18450.8	93	93	-	-	-	-	MHGSRNNHP	0.71	63	63
FC27R_220._-0	HLA-DRB4*01:01	1	164	178	15	Consensus (comb.lib./smm/nn)	GTGQHGHMHGSRNNH	93	93	QHGHMHGSR	130810	77	77	HGHMHGSRN	15328	94	94	HMHGSRNNH	13390.3	93	93	-	-	-	-	-	-	-	-
FC27R_220._-0	HLA-DRB5*01:01	1	63	77	15	Consensus (smm/nn/sturniolo)	IASGSQSSTNSASTS	93	93	-	-	-	-	SQSSTNSAS	12493	91	91	ASGSQSSTN	24022.6	98	98	-	-	-	-	IASGSQSST	-4.2	93	93
FC27R_220._-0	HLA-DRB5*01:01	1	59	73	15	Consensus (smm/nn/sturniolo)	KADTIASGSQSSTNS	93	93	-	-	-	-	TIASGSQSS	9943	88	88	TIASGSQSS	17886.5	94	94	-	-	-	-	IASGSQSST	-4.2	93	93
FC27R_220._-0	HLA-DRB1*03:01	1	194	208	15	Consensus (smm/nn/sturniolo)	KENCGAATSLLNNSS	93	93	-	-	-	-	CGAATSLLN	18546	85	85	CGAATSLLN	19308.9	93	93	-	-	-	-	KENCGAATS	-12.5	100	100
FC27R_220._-0	HLA-DRB1*15:01	1	194	208	15	Consensus (smm/nn/sturniolo)	KENCGAATSLLNNSS	93	93	-	-	-	-	NCGAATSLL	3687	68	68	NCGAATSLL	16358.2	93	93	-	-	-	-	KENCGAATS	-12.5	100	100
FC27R_220._-0	HLA-DRB4*01:01	1	163	177	15	Consensus (comb.lib./smm/nn)	KGTGQHGHMHGSRNN	93	93	QHGHMHGSR	130810	77	77	HGHMHGSRN	14261	93	93	QHGHMHGSR	14620.3	94	94	-	-	-	-	-	-	-	-
FC27R_220._-0	HLA-DRB1*07:01	1	131	145	15	Consensus (comb.lib./smm/nn)	KQNELNESTEEGPKA	93	93	ESTEEGPKA	1000000	90	90	LNESTEEGP	14761	93	93	LNESTEEGP	22751.6	99	99	-	-	-	-	-	-	-	-
FC27R_220._-0	HLA-DRB1*03:01	1	56	70	15	Consensus (smm/nn/sturniolo)	NAPKADTIASGSQSS	93	93	-	-	-	-	PKADTIASG	8273	68	68	PKADTIASG	19165.2	93	93	-	-	-	-	NAPKADTIA	-12.5	100	100
FC27R_220._-0	HLA-DRB1*03:01	1	133	147	15	Consensus (smm/nn/sturniolo)	NELNESTEEGPKAPQ	93	93	-	-	-	-	LNESTEEGP	31380	93	93	LNESTEEGP	32976.2	99	99	-	-	-	-	LNESTEEGP	-1.6	89	89
FC27R_220._-0	HLA-DRB4*01:01	1	136	150	15	Consensus (comb.lib./smm/nn)	NESTEEGPKAPQEPQ	93	93	GPKAPQEPQ	19998.8	66	66	EGPKAPQEP	14367	93	93	PKAPQEPQX	28858	100	100	-	-	-	-	-	-	-	-
FC27R_220._-0	HLA-DRB1*07:01	1	177	191	15	Consensus (comb.lib./smm/nn)	NHPQNTSDSQKECTD	93	93	HPQNTSDSQ	384900	87	87	QNTSDSQKE	13809	93	93	QNTSDSQKE	24516.2	99	99	-	-	-	-	-	-	-	-
FC27R_220._-0	HLA-DRB1*15:01	1	193	207	15	Consensus (smm/nn/sturniolo)	NKENCGAATSLLNNS	93	93	-	-	-	-	CGAATSLLN	15442	93	93	NCGAATSLL	15393	92	92	-	-	-	-	NKENCGAAT	-12.5	100	100
FC27R_220._-0	HLA-DRB1*07:01	1	162	176	15	Consensus (comb.lib./smm/nn)	NKGTGQHGHMHGSRN	93	93	HGHMHGSRN	19226.2	70	70	GTGQHGHMH	13767	93	93	HGHMHGSRN	14830.1	95	95	-	-	-	-	-	-	-	-
FC27R_220._-0	HLA-DRB1*07:01	1	176	190	15	Consensus (comb.lib./smm/nn)	NNHPQNTSDSQKECT	93	93	HPQNTSDSQ	384900	87	87	QNTSDSQKE	13439	93	93	QNTSDSQKE	23216.4	99	99	-	-	-	-	-	-	-	-
FC27R_220._-0	HLA-DRB4*01:01	1	106	120	15	Consensus (comb.lib./smm/nn)	PITTTESSSSGNAPN	93	93	ITTTESSSS	7902.28	60	60	TTTESSSSG	14606	93	93	PITTTESSS	12660.3	93	93	-	-	-	-	-	-	-	-
FC27R_220._-0	HLA-DRB5*01:01	1	58	72	15	Consensus (smm/nn/sturniolo)	PKADTIASGSQSSTN	93	93	-	-	-	-	ADTIASGSQ	8613	86	86	TIASGSQSS	18256.2	95	95	-	-	-	-	IASGSQSST	-4.2	93	93
FC27R_220._-0	HLA-DRB4*01:01	1	143	157	15	Consensus (comb.lib./smm/nn)	PKAPQEPQTAENENP	93	93	PKAPQEPQT	709.74	44	44	KAPQEPQTA	14278	93	93	PKAPQEPQT	13856.8	94	94	-	-	-	-	-	-	-	-
FC27R_220._-0	HLA-DRB1*07:01	1	85	99	15	Consensus (comb.lib./smm/nn)	QNTTPTAADTPTATE	93	93	QNTTPTAAD	2429.82	55	55	TAADTPTAT	14478	93	93	TTPTAADTP	22344.4	99	99	-	-	-	-	-	-	-	-
FC27R_220._-0	HLA-DRB4*01:01	1	175	189	15	Consensus (comb.lib./smm/nn)	RNNHPQNTSDSQKEC	93	93	HPQNTSDSQ	674075	85	85	NHPQNTSDS	13513	93	93	NNHPQNTSD	20162.2	98	98	-	-	-	-	-	-	-	-
FC27R_220._-0	HLA-DRB1*07:01	1	129	143	15	Consensus (comb.lib./smm/nn)	SEKQNELNESTEEGP	93	93	LNESTEEGP	1000000	90	90	KQNELNEST	13998	93	93	LNESTEEGP	23570.5	99	99	-	-	-	-	-	-	-	-
FC27R_220._-0	HLA-DRB1*03:01	1	42	56	15	Consensus (smm/nn/sturniolo)	SMANEGSNTKSVGAN	93	93	-	-	-	-	MANEGSNTK	47516	96	96	MANEGSNTK	19382.1	93	93	-	-	-	-	MANEGSNTK	-0.89	84	84
FC27R_220._-0	HLA-DRB1*07:01	1	100	114	15	Consensus (comb.lib./smm/nn)	SNSPSPPITTTESSS	93	93	PPITTTESS	547.11	44	44	NSPSPPITT	13274	93	93	NSPSPPITT	19887.9	98	98	-	-	-	-	-	-	-	-
FC27R_220._-0	HLA-DRB1*07:01	1	174	188	15	Consensus (comb.lib./smm/nn)	SRNNHPQNTSDSQKE	93	93	HPQNTSDSQ	384900	87	87	PQNTSDSQK	13757	93	93	QNTSDSQKE	21913.5	99	99	-	-	-	-	-	-	-	-
FC27R_220._-0	HLA-DRB1*07:01	1	112	126	15	Consensus (comb.lib./smm/nn)	SSSSGNAPNKTDGKG	93	93	SSSSGNAPN	524987	88	88	SSGNAPNKT	14099	93	93	SSGNAPNKT	21104.9	98	98	-	-	-	-	-	-	-	-
FC27R_220._-0	HLA-DRB1*07:01	1	75	89	15	Consensus (comb.lib./smm/nn)	STSTTNNGESQNTTP	93	93	STSTTNNGE	219385	84	84	TNNGESQNT	14194	93	93	TSTTNNGES	19832.9	98	98	-	-	-	-	-	-	-	-
FC27R_220._-0	HLA-DRB5*01:01	1	110	124	15	Consensus (smm/nn/sturniolo)	TESSSSGNAPNKTDG	93	93	-	-	-	-	SSSGNAPNK	16034	93	93	SSSGNAPNK	9380.7	85	85	-	-	-	-	TESSSSGNA	-12.5	100	100
FC27R_220._-0	HLA-DRB5*01:01	1	62	76	15	Consensus (smm/nn/sturniolo)	TIASGSQSSTNSAST	93	93	-	-	-	-	SQSSTNSAS	10731	89	89	ASGSQSSTN	21788.9	97	97	-	-	-	-	IASGSQSST	-4.2	93	93
FC27R_220._-0	HLA-DRB1*07:01	1	88	102	15	Consensus (comb.lib./smm/nn)	TPTAADTPTATESNS	93	93	AADTPTATE	134790	82	82	TAADTPTAT	14332	93	93	DTPTATESN	26827	100	100	-	-	-	-	-	-	-	-
FC27R_220._-0	HLA-DRB5*01:01	1	109	123	15	Consensus (smm/nn/sturniolo)	TTESSSSGNAPNKTD	93	93	-	-	-	-	SSSGNAPNK	15320	93	93	SSSGNAPNK	9100.5	84	84	-	-	-	-	TTESSSSGN	-12.5	100	100
FC27R_220._-0	HLA-DRB1*07:01	1	87	101	15	Consensus (comb.lib./smm/nn)	TTPTAADTPTATESN	93	93	AADTPTATE	134790	82	82	TAADTPTAT	14115	93	93	DTPTATESN	25296.3	99	99	-	-	-	-	-	-	-	-
FC27R_220._-0	HLA-DRB5*01:01	1	108	122	15	Consensus (smm/nn/sturniolo)	TTTESSSSGNAPNKT	93	93	-	-	-	-	SSSGNAPNK	14894	93	93	SSSGNAPNK	10058.6	86	86	-	-	-	-	TTTESSSSG	-12.5	100	100
FC27R_220._-0	HLA-DRB3*01:01	1	118	132	15	Consensus (comb.lib./smm/nn)	APNKTDGKGEESEKQ	94	94	GKGEESEKQ	1000000	77	77	NKTDGKGEE	35799	94	94	NKTDGKGEE	33788.1	100	100	-	-	-	-	-	-	-	-
FC27R_220._-0	HLA-DRB5*01:01	1	161	175	15	Consensus (smm/nn/sturniolo)	ENKGTGQHGHMHGSR	94	94	-	-	-	-	GTGQHGHMH	17210	94	94	GTGQHGHMH	4954.6	71	71	-	-	-	-	ENKGTGQHG	-12.5	100	100
FC27R_220._-0	HLA-DRB5*01:01	1	111	125	15	Consensus (smm/nn/sturniolo)	ESSSSGNAPNKTDGK	94	94	-	-	-	-	SSSGNAPNK	17771	94	94	SSSGNAPNK	8190.1	82	82	-	-	-	-	ESSSSGNAP	-12.5	100	100
FC27R_220._-0	HLA-DRB3*01:01	1	124	138	15	Consensus (comb.lib./smm/nn)	GKGEESEKQNELNES	94	94	EKQNELNES	1000000	77	77	EESEKQNEL	34576	94	94	EESEKQNEL	35920.4	100	100	-	-	-	-	-	-	-	-
FC27R_220._-0	HLA-DRB1*15:01	1	192	206	15	Consensus (smm/nn/sturniolo)	GNKENCGAATSLLNN	94	94	-	-	-	-	CGAATSLLN	16437	94	94	KENCGAATS	12563.9	88	88	-	-	-	-	GNKENCGAA	-12.5	100	100
FC27R_220._-0	HLA-DRB3*01:01	1	173	187	15	Consensus (comb.lib./smm/nn)	GSRNNHPQNTSDSQK	94	94	GSRNNHPQN	481496	73	73	SRNNHPQNT	35590	94	94	SRNNHPQNT	36810.4	100	100	-	-	-	-	-	-	-	-
FC27R_220._-0	HLA-DRB1*07:01	1	178	192	15	Consensus (comb.lib./smm/nn)	HPQNTSDSQKECTDG	94	94	HPQNTSDSQ	384900	87	87	QNTSDSQKE	15082	94	94	QNTSDSQKE	26044.8	100	100	-	-	-	-	-	-	-	-
FC27R_220._-0	HLA-DRB3*01:01	1	121	135	15	Consensus (comb.lib./smm/nn)	KTDGKGEESEKQNEL	94	94	EESEKQNEL	1000000	77	77	GKGEESEKQ	33185	94	94	GKGEESEKQ	35012.2	100	100	-	-	-	-	-	-	-	-
FC27R_220._-0	HLA-DRB1*07:01	1	133	147	15	Consensus (comb.lib./smm/nn)	NELNESTEEGPKAPQ	94	94	TEEGPKAPQ	1000000	90	90	LNESTEEGP	15984	94	94	LNESTEEGP	25268.1	99	99	-	-	-	-	-	-	-	-
FC27R_220._-0	HLA-DRB3*01:01	1	133	147	15	Consensus (comb.lib./smm/nn)	NELNESTEEGPKAPQ	94	94	TEEGPKAPQ	1000000	77	77	STEEGPKAP	34893	94	94	ESTEEGPKA	30752.3	99	99	-	-	-	-	-	-	-	-
FC27R_220._-0	HLA-DRB1*03:01	1	193	207	15	Consensus (smm/nn/sturniolo)	NKENCGAATSLLNNS	94	94	-	-	-	-	CGAATSLLN	18531	85	85	CGAATSLLN	19635	94	94	-	-	-	-	NKENCGAAT	-12.5	100	100
FC27R_220._-0	HLA-DRB5*01:01	1	149	163	15	Consensus (smm/nn/sturniolo)	PQTAENENPAAPENK	94	94	-	-	-	-	ENENPAAPE	8347	86	86	ENPAAPENK	17230.4	94	94	-	-	-	-	PQTAENENP	-12.5	100	100
FC27R_220._-0	HLA-DRB1*07:01	1	132	146	15	Consensus (comb.lib./smm/nn)	QNELNESTEEGPKAP	94	94	STEEGPKAP	1000000	90	90	LNESTEEGP	15838	94	94	LNESTEEGP	24299.4	99	99	-	-	-	-	-	-	-	-
FC27R_220._-0	HLA-DRB3*01:01	1	132	146	15	Consensus (comb.lib./smm/nn)	QNELNESTEEGPKAP	94	94	STEEGPKAP	1000000	77	77	ESTEEGPKA	33673	94	94	ESTEEGPKA	29050.7	99	99	-	-	-	-	-	-	-	-
FC27R_220._-0	HLA-DRB1*07:01	1	175	189	15	Consensus (comb.lib./smm/nn)	RNNHPQNTSDSQKEC	94	94	HPQNTSDSQ	384900	87	87	QNTSDSQKE	15835	94	94	QNTSDSQKE	23958.5	99	99	-	-	-	-	-	-	-	-
FC27R_220._-0	HLA-DRB3*01:01	1	115	129	15	Consensus (comb.lib./smm/nn)	SGNAPNKTDGKGEES	94	94	KTDGKGEES	1000000	77	77	NKTDGKGEE	35945	94	94	NKTDGKGEE	33700.9	100	100	-	-	-	-	-	-	-	-
FC27R_220._-0	HLA-DRB4*01:01	1	65	79	15	Consensus (comb.lib./smm/nn)	SGSQSSTNSASTSTT	94	94	QSSTNSAST	255700	81	81	GSQSSTNSA	15517	94	94	SQSSTNSAS	28300.2	100	100	-	-	-	-	-	-	-	-
FC27R_220._-0	HLA-DRB3*01:01	1	114	128	15	Consensus (comb.lib./smm/nn)	SSGNAPNKTDGKGEE	94	94	NKTDGKGEE	1000000	77	77	NAPNKTDGK	34313	94	94	NKTDGKGEE	34170.8	100	100	-	-	-	-	-	-	-	-
FC27R_220._-0	HLA-DRB1*07:01	1	77	91	15	Consensus (comb.lib./smm/nn)	STTNNGESQNTTPTA	94	94	ESQNTTPTA	1000000	90	90	TNNGESQNT	15299	94	94	NGESQNTTP	23058.7	99	99	-	-	-	-	-	-	-	-
FC27R_220._-0	HLA-DRB3*01:01	1	122	136	15	Consensus (comb.lib./smm/nn)	TDGKGEESEKQNELN	94	94	ESEKQNELN	1000000	77	77	EESEKQNEL	33416	94	94	GKGEESEKQ	35270.3	100	100	-	-	-	-	-	-	-	-
FC27R_220._-0	HLA-DRB5*01:01	1	190	204	15	Consensus (smm/nn/sturniolo)	TDGNKENCGAATSLL	94	94	-	-	-	-	ENCGAATSL	17664	94	94	NKENCGAAT	15554.5	92	92	-	-	-	-	TDGNKENCG	-12.5	100	100
FC27R_220._-0	HLA-DRB4*01:01	1	79	93	15	Consensus (comb.lib./smm/nn)	TNNGESQNTTPTAAD	94	94	QNTTPTAAD	163790	79	79	GESQNTTPT	15547	94	94	ESQNTTPTA	20785.1	98	98	-	-	-	-	-	-	-	-
FC27R_220._-0	HLA-DRB4*01:01	1	94	108	15	Consensus (comb.lib./smm/nn)	TPTATESNSPSPPIT	94	94	PTATESNSP	8227.49	60	60	TATESNSPS	14940	94	94	PTATESNSP	23180	99	99	-	-	-	-	-	-	-	-
FC27R_220._-0	HLA-DRB1*07:01	1	76	90	15	Consensus (comb.lib./smm/nn)	TSTTNNGESQNTTPT	94	94	GESQNTTPT	1000000	90	90	TNNGESQNT	15282	94	94	NGESQNTTP	22225.1	99	99	-	-	-	-	-	-	-	-
FC27R_220._-0	HLA-DRB4*01:01	1	91	105	15	Consensus (comb.lib./smm/nn)	AADTPTATESNSPSP	95	95	PTATESNSP	8227.49	60	60	TATESNSPS	17738	95	95	PTATESNSP	27084.5	99	99	-	-	-	-	-	-	-	-
FC27R_220._-0	HLA-DRB4*01:01	1	92	106	15	Consensus (comb.lib./smm/nn)	ADTPTATESNSPSPP	95	95	PTATESNSP	8227.49	60	60	TATESNSPS	17847	95	95	PTATESNSP	26386.3	99	99	-	-	-	-	-	-	-	-
FC27R_220._-0	HLA-DRB1*15:01	1	44	58	15	Consensus (smm/nn/sturniolo)	ANEGSNTKSVGANAP	95	95	-	-	-	-	GSNTKSVGA	10889	89	89	TKSVGANAP	19314.9	95	95	-	-	-	-	ANEGSNTKS	-12.5	100	100
FC27R_220._-0	HLA-DRB3*01:01	1	64	78	15	Consensus (comb.lib./smm/nn)	ASGSQSSTNSASTST	95	95	SQSSTNSAS	341646	72	72	SQSSTNSAS	39451	95	95	QSSTNSAST	34980	100	100	-	-	-	-	-	-	-	-
FC27R_220._-0	HLA-DRB3*01:01	1	123	137	15	Consensus (comb.lib./smm/nn)	DGKGEESEKQNELNE	95	95	SEKQNELNE	1000000	77	77	EESEKQNEL	36762	95	95	EESEKQNEL	36100.4	100	100	-	-	-	-	-	-	-	-
FC27R_220._-0	HLA-DRB5*01:01	1	130	144	15	Consensus (smm/nn/sturniolo)	EKQNELNESTEEGPK	95	95	-	-	-	-	LNESTEEGP	19385	95	95	NESTEEGPK	30589.7	100	100	-	-	-	-	LNESTEEGP	-5.6	95	95
FC27R_220._-0	HLA-DRB3*01:01	1	134	148	15	Consensus (comb.lib./smm/nn)	ELNESTEEGPKAPQE	95	95	EEGPKAPQE	1000000	77	77	STEEGPKAP	38540	95	95	ESTEEGPKA	31804.1	99	99	-	-	-	-	-	-	-	-
FC27R_220._-0	HLA-DRB5*01:01	1	134	148	15	Consensus (smm/nn/sturniolo)	ELNESTEEGPKAPQE	95	95	-	-	-	-	NESTEEGPK	20433	95	95	NESTEEGPK	22089.1	97	97	-	-	-	-	LNESTEEGP	-5.6	95	95
FC27R_220._-0	HLA-DRB4*01:01	1	161	175	15	Consensus (comb.lib./smm/nn)	ENKGTGQHGHMHGSR	95	95	QHGHMHGSR	130810	77	77	GTGQHGHMH	19403	96	96	KGTGQHGHM	14847.8	95	95	-	-	-	-	-	-	-	-
FC27R_220._-0	HLA-DRB3*01:01	1	116	130	15	Consensus (comb.lib./smm/nn)	GNAPNKTDGKGEESE	95	95	TDGKGEESE	1000000	77	77	NKTDGKGEE	38591	95	95	NKTDGKGEE	33978.4	100	100	-	-	-	-	-	-	-	-
FC27R_220._-0	HLA-DRB1*03:01	1	192	206	15	Consensus (smm/nn/sturniolo)	GNKENCGAATSLLNN	95	95	-	-	-	-	CGAATSLLN	18777	85	85	CGAATSLLN	21743.2	95	95	-	-	-	-	GNKENCGAA	-12.5	100	100
FC27R_220._-0	HLA-DRB4*01:01	1	66	80	15	Consensus (comb.lib./smm/nn)	GSQSSTNSASTSTTN	95	95	QSSTNSAST	255700	81	81	TNSASTSTT	17404	95	95	SQSSTNSAS	31477.1	100	100	-	-	-	-	-	-	-	-
FC27R_220._-0	HLA-DRB4*01:01	1	107	121	15	Consensus (comb.lib./smm/nn)	ITTTESSSSGNAPNK	95	95	ITTTESSSS	7902.28	60	60	ITTTESSSS	18760	95	95	TTESSSSGN	26610.8	99	99	-	-	-	-	-	-	-	-
FC27R_220._-0	HLA-DRB1*03:01	1	21	35	15	Consensus (smm/nn/sturniolo)	KNESKYSNTFINNAY	95	95	-	-	-	-	YSNTFINNA	42514	95	95	SKYSNTFIN	24461.1	97	97	-	-	-	-	YSNTFINNA	-1.19	87	87
FC27R_220._-0	HLA-DRB3*01:01	1	131	145	15	Consensus (comb.lib./smm/nn)	KQNELNESTEEGPKA	95	95	ESTEEGPKA	1000000	77	77	LNESTEEGP	37370	95	95	ESTEEGPKA	27683.6	98	98	-	-	-	-	-	-	-	-
FC27R_220._-0	HLA-DRB5*01:01	1	131	145	15	Consensus (smm/nn/sturniolo)	KQNELNESTEEGPKA	95	95	-	-	-	-	NESTEEGPK	18903	95	95	NESTEEGPK	23382.5	98	98	-	-	-	-	LNESTEEGP	-5.6	95	95
FC27R_220._-0	HLA-DRB1*15:01	1	51	65	15	Consensus (smm/nn/sturniolo)	KSVGANAPKADTIAS	95	95	-	-	-	-	SVGANAPKA	20494	95	95	SVGANAPKA	19983.9	96	96	-	-	-	-	VGANAPKAD	-2.1	91	91
FC27R_220._-0	HLA-DRB3*01:01	1	135	149	15	Consensus (comb.lib./smm/nn)	LNESTEEGPKAPQEP	95	95	EGPKAPQEP	1000000	77	77	STEEGPKAP	39307	95	95	ESTEEGPKA	34437.7	100	100	-	-	-	-	-	-	-	-
FC27R_220._-0	HLA-DRB1*03:01	1	43	57	15	Consensus (smm/nn/sturniolo)	MANEGSNTKSVGANA	95	95	-	-	-	-	MANEGSNTK	40861	95	95	MANEGSNTK	29213.4	98	98	-	-	-	-	MANEGSNTK	-0.89	84	84
FC27R_220._-0	HLA-DRB5*01:01	1	56	70	15	Consensus (smm/nn/sturniolo)	NAPKADTIASGSQSS	95	95	-	-	-	-	ADTIASGSQ	10718	89	89	KADTIASGS	19373.7	95	95	-	-	-	-	NAPKADTIA	-12.5	100	100
FC27R_220._-0	HLA-DRB3*01:01	1	117	131	15	Consensus (comb.lib./smm/nn)	NAPNKTDGKGEESEK	95	95	DGKGEESEK	1000000	77	77	NKTDGKGEE	39095	95	95	NKTDGKGEE	35156	100	100	-	-	-	-	-	-	-	-
FC27R_220._-0	HLA-DRB5*01:01	1	133	147	15	Consensus (smm/nn/sturniolo)	NELNESTEEGPKAPQ	95	95	-	-	-	-	NESTEEGPK	19260	95	95	NESTEEGPK	21786.3	97	97	-	-	-	-	LNESTEEGP	-5.6	95	95
FC27R_220._-0	HLA-DRB4*01:01	1	80	94	15	Consensus (comb.lib./smm/nn)	NNGESQNTTPTAADT	95	95	QNTTPTAAD	163790	79	79	GESQNTTPT	16968	95	95	ESQNTTPTA	22016.6	98	98	-	-	-	-	-	-	-	-
FC27R_220._-0	HLA-DRB4*01:01	1	176	190	15	Consensus (comb.lib./smm/nn)	NNHPQNTSDSQKECT	95	95	HPQNTSDSQ	674075	85	85	HPQNTSDSQ	17822	95	95	PQNTSDSQK	22433.8	98	98	-	-	-	-	-	-	-	-
FC27R_220._-0	HLA-DRB4*01:01	1	156	170	15	Consensus (comb.lib./smm/nn)	NPAAPENKGTGQHGH	95	95	PENKGTGQH	219381	80	80	ENKGTGQHG	18499	95	95	PENKGTGQH	24950.5	99	99	-	-	-	-	-	-	-	-
FC27R_220._-0	HLA-DRB3*01:01	1	101	115	15	Consensus (comb.lib./smm/nn)	NSPSPPITTTESSSS	95	95	ITTTESSSS	1000000	77	77	NSPSPPITT	39581	95	95	ITTTESSSS	23676	97	97	-	-	-	-	-	-	-	-
FC27R_220._-0	HLA-DRB3*01:01	1	181	195	15	Consensus (comb.lib./smm/nn)	NTSDSQKECTDGNKE	95	95	KECTDGNKE	1000000	77	77	NTSDSQKEC	37267	95	95	SQKECTDGN	30718.8	99	99	-	-	-	-	-	-	-	-
FC27R_220._-0	HLA-DRB1*07:01	1	86	100	15	Consensus (comb.lib./smm/nn)	NTTPTAADTPTATES	95	95	AADTPTATE	134790	82	82	TAADTPTAT	17140	95	95	TTPTAADTP	24633.7	99	99	-	-	-	-	-	-	-	-
FC27R_220._-0	HLA-DRB4*01:01	1	157	171	15	Consensus (comb.lib./smm/nn)	PAAPENKGTGQHGHM	95	95	PENKGTGQH	219381	80	80	ENKGTGQHG	18745	95	95	PENKGTGQH	22436	98	98	-	-	-	-	-	-	-	-
FC27R_220._-0	HLA-DRB4*01:01	1	160	174	15	Consensus (comb.lib./smm/nn)	PENKGTGQHGHMHGS	95	95	PENKGTGQH	219381	80	80	GTGQHGHMH	18825	95	95	KGTGQHGHM	16216.7	96	96	-	-	-	-	-	-	-	-
FC27R_220._-0	HLA-DRB3*01:01	1	105	119	15	Consensus (comb.lib./smm/nn)	PPITTTESSSSGNAP	95	95	ESSSSGNAP	1000000	77	77	ITTTESSSS	38528	95	95	ITTTESSSS	28846.2	99	99	-	-	-	-	-	-	-	-
FC27R_220._-0	HLA-DRB5*01:01	1	132	146	15	Consensus (smm/nn/sturniolo)	QNELNESTEEGPKAP	95	95	-	-	-	-	NESTEEGPK	19433	95	95	NESTEEGPK	22911.7	97	97	-	-	-	-	LNESTEEGP	-5.6	95	95
FC27R_220._-0	HLA-DRB3*01:01	1	180	194	15	Consensus (comb.lib./smm/nn)	QNTSDSQKECTDGNK	95	95	QKECTDGNK	1000000	77	77	NTSDSQKEC	36956	95	95	NTSDSQKEC	28363.4	98	98	-	-	-	-	-	-	-	-
FC27R_220._-0	HLA-DRB4*01:01	1	68	82	15	Consensus (comb.lib./smm/nn)	QSSTNSASTSTTNNG	95	95	QSSTNSAST	255700	81	81	TNSASTSTT	18837	95	95	STNSASTST	33166.6	100	100	-	-	-	-	-	-	-	-
FC27R_220._-0	HLA-DRB3*01:01	1	104	118	15	Consensus (comb.lib./smm/nn)	SPPITTTESSSSGNA	95	95	TESSSSGNA	1000000	77	77	ITTTESSSS	39358	95	95	ITTTESSSS	26130.9	98	98	-	-	-	-	-	-	-	-
FC27R_220._-0	HLA-DRB3*01:01	1	174	188	15	Consensus (comb.lib./smm/nn)	SRNNHPQNTSDSQKE	95	95	QNTSDSQKE	1000000	77	77	SRNNHPQNT	37790	95	95	QNTSDSQKE	35207.4	100	100	-	-	-	-	-	-	-	-
FC27R_220._-0	HLA-DRB4*01:01	1	90	104	15	Consensus (comb.lib./smm/nn)	TAADTPTATESNSPS	95	95	PTATESNSP	8227.49	60	60	PTATESNSP	17680	95	95	PTATESNSP	29635.2	100	100	-	-	-	-	-	-	-	-
FC27R_220._-0	HLA-DRB1*15:01	1	190	204	15	Consensus (smm/nn/sturniolo)	TDGNKENCGAATSLL	95	95	-	-	-	-	NKENCGAAT	19276	95	95	NKENCGAAT	13975	90	90	-	-	-	-	TDGNKENCG	-12.5	100	100
FC27R_220._-0	HLA-DRB4*01:01	1	190	204	15	Consensus (comb.lib./smm/nn)	TDGNKENCGAATSLL	95	95	NCGAATSLL	1000000	87	87	ENCGAATSL	17893	95	95	NCGAATSLL	21728.1	98	98	-	-	-	-	-	-	-	-
FC27R_220._-0	HLA-DRB1*03:01	1	165	179	15	Consensus (smm/nn/sturniolo)	TGQHGHMHGSRNNHP	95	95	-	-	-	-	HMHGSRNNH	40701	95	95	MHGSRNNHP	22530.9	96	96	-	-	-	-	MHGSRNNHP	0.71	63	63
FC27R_220._-0	HLA-DRB3*01:01	1	91	105	15	Consensus (comb.lib./smm/nn)	AADTPTATESNSPSP	96	96	ATESNSPSP	1000000	77	77	TATESNSPS	41414	96	96	TATESNSPS	36316.3	100	100	-	-	-	-	-	-	-	-
FC27R_220._-0	HLA-DRB1*07:01	1	158	172	15	Consensus (comb.lib./smm/nn)	AAPENKGTGQHGHMH	96	96	GTGQHGHMH	1000000	90	90	ENKGTGQHG	23143	96	96	NKGTGQHGH	16719.8	96	96	-	-	-	-	-	-	-	-
FC27R_220._-0	HLA-DRB1*03:01	1	55	69	15	Consensus (smm/nn/sturniolo)	ANAPKADTIASGSQS	96	96	-	-	-	-	PKADTIASG	31610	93	93	PKADTIASG	22245.5	96	96	-	-	-	-	ANAPKADTI	-12.5	100	100
FC27R_220._-0	HLA-DRB5*01:01	1	55	69	15	Consensus (smm/nn/sturniolo)	ANAPKADTIASGSQS	96	96	-	-	-	-	ADTIASGSQ	14427	92	92	KADTIASGS	20159.4	96	96	-	-	-	-	ANAPKADTI	-12.5	100	100
FC27R_220._-0	HLA-DRB5*01:01	1	44	58	15	Consensus (smm/nn/sturniolo)	ANEGSNTKSVGANAP	96	96	-	-	-	-	SNTKSVGAN	5203	78	78	TKSVGANAP	20414.5	96	96	-	-	-	-	ANEGSNTKS	-12.5	100	100
FC27R_220._-0	HLA-DRB1*07:01	1	159	173	15	Consensus (comb.lib./smm/nn)	APENKGTGQHGHMHG	96	96	TGQHGHMHG	1000000	90	90	ENKGTGQHG	23094	96	96	NKGTGQHGH	16439.5	96	96	-	-	-	-	-	-	-	-
FC27R_220._-0	HLA-DRB4*01:01	1	145	159	15	Consensus (comb.lib./smm/nn)	APQEPQTAENENPAA	96	96	TAENENPAA	1000000	87	87	QTAENENPA	19092	96	96	EPQTAENEN	21589.6	98	98	-	-	-	-	-	-	-	-
FC27R_220._-0	HLA-DRB3*01:01	1	61	75	15	Consensus (comb.lib./smm/nn)	DTIASGSQSSTNSAS	96	96	SQSSTNSAS	341646	72	72	IASGSQSST	41584	96	96	IASGSQSST	31688.3	99	99	-	-	-	-	-	-	-	-
FC27R_220._-0	HLA-DRB3*01:01	1	46	60	15	Consensus (comb.lib./smm/nn)	EGSNTKSVGANAPKA	96	96	KSVGANAPK	5392.55	49	49	TKSVGANAP	41420	96	96	SVGANAPKA	30094	99	99	-	-	-	-	-	-	-	-
FC27R_220._-0	HLA-DRB1*03:01	1	195	209	15	Consensus (smm/nn/sturniolo)	ENCGAATSLLNNSSN	96	96	-	-	-	-	CGAATSLLN	20755	87	87	CGAATSLLN	22536	96	96	-	-	-	-	ENCGAATSL	-12.5	100	100
FC27R_220._-0	HLA-DRB1*07:01	1	161	175	15	Consensus (comb.lib./smm/nn)	ENKGTGQHGHMHGSR	96	96	QHGHMHGSR	197950	84	84	GTGQHGHMH	35495	98	98	TGQHGHMHG	16407.5	96	96	-	-	-	-	-	-	-	-
FC27R_220._-0	HLA-DRB1*15:01	1	161	175	15	Consensus (smm/nn/sturniolo)	ENKGTGQHGHMHGSR	96	96	-	-	-	-	TGQHGHMHG	19705	95	95	GTGQHGHMH	21273.8	96	96	-	-	-	-	ENKGTGQHG	-12.5	100	100
FC27R_220._-0	HLA-DRB4*01:01	1	155	169	15	Consensus (comb.lib./smm/nn)	ENPAAPENKGTGQHG	96	96	PENKGTGQH	219381	80	80	NPAAPENKG	19351	96	96	PENKGTGQH	26492.1	99	99	-	-	-	-	-	-	-	-
FC27R_220._-0	HLA-DRB5*01:01	1	155	169	15	Consensus (smm/nn/sturniolo)	ENPAAPENKGTGQHG	96	96	-	-	-	-	ENPAAPENK	23890	96	96	ENPAAPENK	16983.5	94	94	-	-	-	-	ENPAAPENK	-12.5	100	100
FC27R_220._-0	HLA-DRB1*03:01	1	54	68	15	Consensus (smm/nn/sturniolo)	GANAPKADTIASGSQ	96	96	-	-	-	-	PKADTIASG	31655	93	93	PKADTIASG	23513.9	96	96	-	-	-	-	GANAPKADT	-12.5	100	100
FC27R_220._-0	HLA-DRB5*01:01	1	54	68	15	Consensus (smm/nn/sturniolo)	GANAPKADTIASGSQ	96	96	-	-	-	-	APKADTIAS	15949	93	93	APKADTIAS	20448.9	96	96	-	-	-	-	GANAPKADT	-12.5	100	100
FC27R_220._-0	HLA-DRB4*01:01	1	82	96	15	Consensus (comb.lib./smm/nn)	GESQNTTPTAADTPT	96	96	TTPTAADTP	161355	78	78	SQNTTPTAA	21076	96	96	ESQNTTPTA	22140.8	98	98	-	-	-	-	-	-	-	-
FC27R_220._-0	HLA-DRB1*07:01	1	172	186	15	Consensus (comb.lib./smm/nn)	HGSRNNHPQNTSDSQ	96	96	HPQNTSDSQ	384900	87	87	SRNNHPQNT	20378	96	96	SRNNHPQNT	28631.3	100	100	-	-	-	-	-	-	-	-
FC27R_220._-0	HLA-DRB1*03:01	1	178	192	15	Consensus (smm/nn/sturniolo)	HPQNTSDSQKECTDG	96	96	-	-	-	-	NTSDSQKEC	18192	85	85	TSDSQKECT	22666.1	96	96	-	-	-	-	HPQNTSDSQ	-12.5	100	100
FC27R_220._-0	HLA-DRB3*01:01	1	63	77	15	Consensus (comb.lib./smm/nn)	IASGSQSSTNSASTS	96	96	SQSSTNSAS	341646	72	72	SQSSTNSAS	43398	96	96	QSSTNSAST	34610.6	100	100	-	-	-	-	-	-	-	-
FC27R_220._-0	HLA-DRB5*01:01	1	154	168	15	Consensus (smm/nn/sturniolo)	NENPAAPENKGTGQH	96	96	-	-	-	-	ENPAAPENK	23437	96	96	ENPAAPENK	14271.9	91	91	-	-	-	-	NENPAAPEN	-12.5	100	100
FC27R_220._-0	HLA-DRB1*03:01	1	22	36	15	Consensus (smm/nn/sturniolo)	NESKYSNTFINNAYN	96	96	-	-	-	-	YSNTFINNA	43005	96	96	SKYSNTFIN	24528.7	97	97	-	-	-	-	YSNTFINNA	-1.19	87	87
FC27R_220._-0	HLA-DRB1*03:01	1	177	191	15	Consensus (smm/nn/sturniolo)	NHPQNTSDSQKECTD	96	96	-	-	-	-	NTSDSQKEC	17487	84	84	TSDSQKECT	22440.4	96	96	-	-	-	-	NHPQNTSDS	-12.5	100	100
FC27R_220._-0	HLA-DRB1*07:01	1	160	174	15	Consensus (comb.lib./smm/nn)	PENKGTGQHGHMHGS	96	96	GQHGHMHGS	905611	90	90	GTGQHGHMH	33116	98	98	NKGTGQHGH	16476.7	96	96	-	-	-	-	-	-	-	-
FC27R_220._-0	HLA-DRB1*03:01	1	179	193	15	Consensus (smm/nn/sturniolo)	PQNTSDSQKECTDGN	96	96	-	-	-	-	NTSDSQKEC	22018	88	88	TSDSQKECT	23053.9	96	96	-	-	-	-	PQNTSDSQK	-12.5	100	100
FC27R_220._-0	HLA-DRB3*01:01	1	103	117	15	Consensus (comb.lib./smm/nn)	PSPPITTTESSSSGN	96	96	TTESSSSGN	1000000	77	77	ITTTESSSS	40012	96	96	ITTTESSSS	25416.5	98	98	-	-	-	-	-	-	-	-
FC27R_220._-0	HLA-DRB4*01:01	1	95	109	15	Consensus (comb.lib./smm/nn)	PTATESNSPSPPITT	96	96	PTATESNSP	8227.49	60	60	ESNSPSPPI	20205	96	96	SNSPSPPIT	24232.5	99	99	-	-	-	-	-	-	-	-
FC27R_220._-0	HLA-DRB3*01:01	1	65	79	15	Consensus (comb.lib./smm/nn)	SGSQSSTNSASTSTT	96	96	SQSSTNSAS	341646	72	72	SQSSTNSAS	40460	96	96	QSSTNSAST	34829.3	100	100	-	-	-	-	-	-	-	-
FC27R_220._-0	HLA-DRB3*01:01	1	102	116	15	Consensus (comb.lib./smm/nn)	SPSPPITTTESSSSG	96	96	TTTESSSSG	1000000	77	77	ITTTESSSS	40348	96	96	ITTTESSSS	25248.7	97	97	-	-	-	-	-	-	-	-
FC27R_220._-0	HLA-DRB1*03:01	1	84	98	15	Consensus (smm/nn/sturniolo)	SQNTTPTAADTPTAT	96	96	-	-	-	-	SQNTTPTAA	4987	54	54	TAADTPTAT	22697.5	96	96	-	-	-	-	SQNTTPTAA	-12.5	100	100
FC27R_220._-0	HLA-DRB4*01:01	1	67	81	15	Consensus (comb.lib./smm/nn)	SQSSTNSASTSTTNN	96	96	QSSTNSAST	255700	81	81	TNSASTSTT	20255	96	96	STNSASTST	33739.5	100	100	-	-	-	-	-	-	-	-
FC27R_220._-0	HLA-DRB1*07:01	1	114	128	15	Consensus (comb.lib./smm/nn)	SSGNAPNKTDGKGEE	96	96	NKTDGKGEE	1000000	90	90	SSGNAPNKT	22495	96	96	PNKTDGKGE	23098.3	99	99	-	-	-	-	-	-	-	-
FC27R_220._-0	HLA-DRB1*07:01	1	113	127	15	Consensus (comb.lib./smm/nn)	SSSGNAPNKTDGKGE	96	96	PNKTDGKGE	1000000	90	90	SSGNAPNKT	21884	96	96	PNKTDGKGE	21572.8	99	99	-	-	-	-	-	-	-	-
FC27R_220._-0	HLA-DRB5*01:01	1	112	126	15	Consensus (smm/nn/sturniolo)	SSSSGNAPNKTDGKG	96	96	-	-	-	-	SSGNAPNKT	24804	96	96	SSSGNAPNK	8952.2	84	84	-	-	-	-	SSSSGNAPN	-12.5	100	100
FC27R_220._-0	HLA-DRB4*01:01	1	69	83	15	Consensus (comb.lib./smm/nn)	SSTNSASTSTTNNGE	96	96	STSTTNNGE	16001.1	65	65	TNSASTSTT	20410	96	96	NSASTSTTN	32538.5	100	100	-	-	-	-	-	-	-	-
FC27R_220._-0	HLA-DRB1*15:01	1	52	66	15	Consensus (smm/nn/sturniolo)	SVGANAPKADTIASG	96	96	-	-	-	-	SVGANAPKA	23856	96	96	NAPKADTIA	25078.6	98	98	-	-	-	-	VGANAPKAD	-2.1	91	91
FC27R_220._-0	HLA-DRB3*01:01	1	151	165	15	Consensus (comb.lib./smm/nn)	TAENENPAAPENKGT	96	96	TAENENPAA	49.98	25	25	ENENPAAPE	41891	96	96	PAAPENKGT	39023.1	100	100	-	-	-	-	-	-	-	-
FC27R_220._-0	HLA-DRB4*01:01	1	96	110	15	Consensus (comb.lib./smm/nn)	TATESNSPSPPITTT	96	96	SPSPPITTT	1000000	87	87	ESNSPSPPI	19920	96	96	SNSPSPPIT	26459.5	99	99	-	-	-	-	-	-	-	-
FC27R_220._-0	HLA-DRB4*01:01	1	98	112	15	Consensus (comb.lib./smm/nn)	TESNSPSPPITTTES	96	96	SPPITTTES	1000000	87	87	NSPSPPITT	19258	96	96	SNSPSPPIT	21953.3	98	98	-	-	-	-	-	-	-	-
FC27R_220._-0	HLA-DRB3*01:01	1	62	76	15	Consensus (comb.lib./smm/nn)	TIASGSQSSTNSAST	96	96	SQSSTNSAS	341646	72	72	SQSSTNSAS	42902	96	96	QSSTNSAST	33264.7	99	99	-	-	-	-	-	-	-	-
FC27R_220._-0	HLA-DRB4*01:01	1	109	123	15	Consensus (comb.lib./smm/nn)	TTESSSSGNAPNKTD	96	96	SGNAPNKTD	1000000	87	87	SSGNAPNKT	20276	96	96	ESSSSGNAP	33463.2	100	100	-	-	-	-	-	-	-	-
FC27R_220._-0	HLA-DRB4*01:01	1	108	122	15	Consensus (comb.lib./smm/nn)	TTTESSSSGNAPNKT	96	96	SSGNAPNKT	1000000	87	87	ESSSSGNAP	19672	96	96	ESSSSGNAP	33695	100	100	-	-	-	-	-	-	-	-
FC27R_220._-0	HLA-DRB5*01:01	1	53	67	15	Consensus (smm/nn/sturniolo)	VGANAPKADTIASGS	96	96	-	-	-	-	ANAPKADTI	23771	96	96	APKADTIAS	21119.9	97	97	-	-	-	-	VGANAPKAD	-2.6	87	87
FC27R_220._-0	HLA-DRB3*01:01	1	158	172	15	Consensus (comb.lib./smm/nn)	AAPENKGTGQHGHMH	97	97	GTGQHGHMH	1000000	77	77	KGTGQHGHM	50000	97	97	NKGTGQHGH	35969	100	100	-	-	-	-	-	-	-	-
FC27R_220._-0	HLA-DRB5*01:01	1	158	172	15	Consensus (smm/nn/sturniolo)	AAPENKGTGQHGHMH	97	97	-	-	-	-	ENKGTGQHG	26197	97	97	GTGQHGHMH	10065.9	86	86	-	-	-	-	AAPENKGTG	-12.5	100	100
FC27R_220._-0	HLA-DRB3*01:01	1	152	166	15	Consensus (comb.lib./smm/nn)	AENENPAAPENKGTG	97	97	AENENPAAP	108561	65	65	AENENPAAP	50000	97	97	PAAPENKGT	40740.6	100	100	-	-	-	-	-	-	-	-
FC27R_220._-0	HLA-DRB3*01:01	1	44	58	15	Consensus (comb.lib./smm/nn)	ANEGSNTKSVGANAP	97	97	TKSVGANAP	424310	73	73	NEGSNTKSV	50000	97	97	TKSVGANAP	30548.7	99	99	-	-	-	-	-	-	-	-
FC27R_220._-0	HLA-DRB1*15:01	1	159	173	15	Consensus (smm/nn/sturniolo)	APENKGTGQHGHMHG	97	97	-	-	-	-	ENKGTGQHG	21116	96	96	GTGQHGHMH	23238.5	97	97	-	-	-	-	APENKGTGQ	-12.5	100	100
FC27R_220._-0	HLA-DRB3*01:01	1	159	173	15	Consensus (comb.lib./smm/nn)	APENKGTGQHGHMHG	97	97	TGQHGHMHG	1000000	77	77	GTGQHGHMH	50000	97	97	NKGTGQHGH	36535	100	100	-	-	-	-	-	-	-	-
FC27R_220._-0	HLA-DRB5*01:01	1	159	173	15	Consensus (smm/nn/sturniolo)	APENKGTGQHGHMHG	97	97	-	-	-	-	GTGQHGHMH	27074	97	97	GTGQHGHMH	8170.8	82	82	-	-	-	-	APENKGTGQ	-12.5	100	100
FC27R_220._-0	HLA-DRB1*03:01	1	118	132	15	Consensus (smm/nn/sturniolo)	APNKTDGKGEESEKQ	97	97	-	-	-	-	NKTDGKGEE	16039	83	83	NKTDGKGEE	25512.9	97	97	-	-	-	-	APNKTDGKG	-12.5	100	100
FC27R_220._-0	HLA-DRB5*01:01	1	118	132	15	Consensus (smm/nn/sturniolo)	APNKTDGKGEESEKQ	97	97	-	-	-	-	DGKGEESEK	9569	87	87	GKGEESEKQ	21965.9	97	97	-	-	-	-	APNKTDGKG	-12.5	100	100
FC27R_220._-0	HLA-DRB3*01:01	1	74	88	15	Consensus (comb.lib./smm/nn)	ASTSTTNNGESQNTT	97	97	STSTTNNGE	84567.1	64	64	TTNNGESQN	50000	97	97	STTNNGESQ	35337.9	100	100	-	-	-	-	-	-	-	-
FC27R_220._-0	HLA-DRB4*01:01	1	97	111	15	Consensus (comb.lib./smm/nn)	ATESNSPSPPITTTE	97	97	PSPPITTTE	1000000	87	87	ESNSPSPPI	25081	97	97	SNSPSPPIT	27118.6	99	99	-	-	-	-	-	-	-	-
FC27R_220._-0	HLA-DRB1*15:01	1	189	203	15	Consensus (smm/nn/sturniolo)	CTDGNKENCGAATSL	97	97	-	-	-	-	NKENCGAAT	27398	97	97	NKENCGAAT	18117.5	94	94	-	-	-	-	CTDGNKENC	-12.5	100	100
FC27R_220._-0	HLA-DRB1*03:01	1	191	205	15	Consensus (smm/nn/sturniolo)	DGNKENCGAATSLLN	97	97	-	-	-	-	NCGAATSLL	18844	85	85	CGAATSLLN	25806.1	97	97	-	-	-	-	DGNKENCGA	-12.5	100	100
FC27R_220._-0	HLA-DRB3*01:01	1	140	154	15	Consensus (comb.lib./smm/nn)	EEGPKAPQEPQTAEN	97	97	PQEPQTAEN	1000000	77	77	KAPQEPQTA	50000	97	97	KAPQEPQTA	41296.3	100	100	-	-	-	-	-	-	-	-
FC27R_220._-0	HLA-DRB3*01:01	1	141	155	15	Consensus (comb.lib./smm/nn)	EGPKAPQEPQTAENE	97	97	QEPQTAENE	1000000	77	77	KAPQEPQTA	50000	97	97	QEPQTAENE	40009.4	100	100	-	-	-	-	-	-	-	-
FC27R_220._-0	HLA-DRB3*01:01	1	130	144	15	Consensus (comb.lib./smm/nn)	EKQNELNESTEEGPK	97	97	NESTEEGPK	1000000	77	77	LNESTEEGP	49143	97	97	ELNESTEEG	30481.4	99	99	-	-	-	-	-	-	-	-
FC27R_220._-0	HLA-DRB1*03:01	1	134	148	15	Consensus (smm/nn/sturniolo)	ELNESTEEGPKAPQE	97	97	-	-	-	-	STEEGPKAP	50000	97	97	LNESTEEGP	34404.9	100	100	-	-	-	-	LNESTEEGP	-1.6	89	89
FC27R_220._-0	HLA-DRB4*01:01	1	134	148	15	Consensus (comb.lib./smm/nn)	ELNESTEEGPKAPQE	97	97	EEGPKAPQE	1000000	87	87	LNESTEEGP	23493	97	97	ELNESTEEG	28164	100	100	-	-	-	-	-	-	-	-
FC27R_220._-0	HLA-DRB3*01:01	1	153	167	15	Consensus (comb.lib./smm/nn)	ENENPAAPENKGTGQ	97	97	APENKGTGQ	1000000	77	77	ENENPAAPE	50000	97	97	PAAPENKGT	41732	100	100	-	-	-	-	-	-	-	-
FC27R_220._-0	HLA-DRB3*01:01	1	161	175	15	Consensus (comb.lib./smm/nn)	ENKGTGQHGHMHGSR	97	97	QHGHMHGSR	1000000	77	77	GQHGHMHGS	50000	97	97	GTGQHGHMH	37806.6	100	100	-	-	-	-	-	-	-	-
FC27R_220._-0	HLA-DRB3*01:01	1	155	169	15	Consensus (comb.lib./smm/nn)	ENPAAPENKGTGQHG	97	97	ENKGTGQHG	1000000	77	77	PAAPENKGT	50000	97	97	PAAPENKGT	40477.4	100	100	-	-	-	-	-	-	-	-
FC27R_220._-0	HLA-DRB3*01:01	1	83	97	15	Consensus (comb.lib./smm/nn)	ESQNTTPTAADTPTA	97	97	QNTTPTAAD	58.26	25	25	QNTTPTAAD	50000	97	97	PTAADTPTA	30840	99	99	-	-	-	-	-	-	-	-
FC27R_220._-0	HLA-DRB3*01:01	1	111	125	15	Consensus (comb.lib./smm/nn)	ESSSSGNAPNKTDGK	97	97	SSSSGNAPN	203072	69	69	SSGNAPNKT	49963	97	97	NAPNKTDGK	36764.6	100	100	-	-	-	-	-	-	-	-
FC27R_220._-0	HLA-DRB3*01:01	1	137	151	15	Consensus (comb.lib./smm/nn)	ESTEEGPKAPQEPQT	97	97	PKAPQEPQT	1000000	77	77	STEEGPKAP	50000	97	97	ESTEEGPKA	41699	100	100	-	-	-	-	-	-	-	-
FC27R_220._-0	HLA-DRB3*01:01	1	82	96	15	Consensus (comb.lib./smm/nn)	GESQNTTPTAADTPT	97	97	QNTTPTAAD	58.26	25	25	SQNTTPTAA	50000	97	97	QNTTPTAAD	33972.1	100	100	-	-	-	-	-	-	-	-
FC27R_220._-0	HLA-DRB1*03:01	1	116	130	15	Consensus (smm/nn/sturniolo)	GNAPNKTDGKGEESE	97	97	-	-	-	-	NKTDGKGEE	16275	83	83	NKTDGKGEE	25502.4	97	97	-	-	-	-	GNAPNKTDG	-12.5	100	100
FC27R_220._-0	HLA-DRB3*01:01	1	142	156	15	Consensus (comb.lib./smm/nn)	GPKAPQEPQTAENEN	97	97	EPQTAENEN	1000000	77	77	KAPQEPQTA	50000	97	97	QEPQTAENE	38975.8	100	100	-	-	-	-	-	-	-	-
FC27R_220._-0	HLA-DRB3*01:01	1	66	80	15	Consensus (comb.lib./smm/nn)	GSQSSTNSASTSTTN	97	97	SQSSTNSAS	341646	72	72	SSTNSASTS	49630	97	97	QSSTNSAST	34605.4	100	100	-	-	-	-	-	-	-	-
FC27R_220._-0	HLA-DRB1*07:01	1	173	187	15	Consensus (comb.lib./smm/nn)	GSRNNHPQNTSDSQK	97	97	HPQNTSDSQ	384900	87	87	NNHPQNTSD	24613	97	97	PQNTSDSQK	26043.7	100	100	-	-	-	-	-	-	-	-
FC27R_220._-0	HLA-DRB3*01:01	1	164	178	15	Consensus (comb.lib./smm/nn)	GTGQHGHMHGSRNNH	97	97	HMHGSRNNH	1000000	77	77	GQHGHMHGS	50000	97	97	HGHMHGSRN	35462.4	100	100	-	-	-	-	-	-	-	-
FC27R_220._-0	HLA-DRB4*01:01	1	178	192	15	Consensus (comb.lib./smm/nn)	HPQNTSDSQKECTDG	97	97	HPQNTSDSQ	674075	85	85	TSDSQKECT	25049	97	97	PQNTSDSQK	26851.1	99	99	-	-	-	-	-	-	-	-
FC27R_220._-0	HLA-DRB3*01:01	1	107	121	15	Consensus (comb.lib./smm/nn)	ITTTESSSSGNAPNK	97	97	SSSSGNAPN	203072	69	69	ESSSSGNAP	50000	97	97	ESSSSGNAP	39335.1	100	100	-	-	-	-	-	-	-	-
FC27R_220._-0	HLA-DRB3*01:01	1	144	158	15	Consensus (comb.lib./smm/nn)	KAPQEPQTAENENPA	97	97	QTAENENPA	1000000	77	77	PQTAENENP	50000	97	97	PQTAENENP	35573.1	100	100	-	-	-	-	-	-	-	-
FC27R_220._-0	HLA-DRB1*07:01	1	187	201	15	Consensus (comb.lib./smm/nn)	KECTDGNKENCGAAT	97	97	NKENCGAAT	1000000	90	90	KECTDGNKE	28087	97	97	KECTDGNKE	22669.5	99	99	-	-	-	-	-	-	-	-
FC27R_220._-0	HLA-DRB3*01:01	1	163	177	15	Consensus (comb.lib./smm/nn)	KGTGQHGHMHGSRNN	97	97	GHMHGSRNN	1000000	77	77	GQHGHMHGS	50000	97	97	HGHMHGSRN	37294.7	100	100	-	-	-	-	-	-	-	-
FC27R_220._-0	HLA-DRB5*01:01	1	121	135	15	Consensus (smm/nn/sturniolo)	KTDGKGEESEKQNEL	97	97	-	-	-	-	GKGEESEKQ	8660	86	86	GKGEESEKQ	21393.1	97	97	-	-	-	-	KTDGKGEES	-12.5	100	100
FC27R_220._-0	HLA-DRB1*03:01	1	135	149	15	Consensus (smm/nn/sturniolo)	LNESTEEGPKAPQEP	97	97	-	-	-	-	LNESTEEGP	50000	97	97	ESTEEGPKA	39270	100	100	-	-	-	-	LNESTEEGP	-1.6	89	89
FC27R_220._-0	HLA-DRB4*01:01	1	135	149	15	Consensus (comb.lib./smm/nn)	LNESTEEGPKAPQEP	97	97	EGPKAPQEP	1000000	87	87	LNESTEEGP	22733	97	97	ESTEEGPKA	30950.3	100	100	-	-	-	-	-	-	-	-
FC27R_220._-0	HLA-DRB4*01:01	1	43	57	15	Consensus (comb.lib./smm/nn)	MANEGSNTKSVGANA	97	97	NTKSVGANA	1000000	87	87	MANEGSNTK	24281	97	97	EGSNTKSVG	23221.6	99	99	-	-	-	-	-	-	-	-
FC27R_220._-0	HLA-DRB1*15:01	1	56	70	15	Consensus (smm/nn/sturniolo)	NAPKADTIASGSQSS	97	97	-	-	-	-	ADTIASGSQ	5803	79	79	TIASGSQSS	22277.1	97	97	-	-	-	-	NAPKADTIA	-12.5	100	100
FC27R_220._-0	HLA-DRB1*03:01	1	117	131	15	Consensus (smm/nn/sturniolo)	NAPNKTDGKGEESEK	97	97	-	-	-	-	NKTDGKGEE	15960	82	82	NKTDGKGEE	25004.1	97	97	-	-	-	-	NAPNKTDGK	-12.5	100	100
FC27R_220._-0	HLA-DRB1*03:01	1	196	210	15	Consensus (smm/nn/sturniolo)	NCGAATSLLNNSSNI	97	97	-	-	-	-	CGAATSLLN	12222	77	77	CGAATSLLN	24537.5	97	97	-	-	-	-	NCGAATSLL	-12.5	100	100
FC27R_220._-0	HLA-DRB3*01:01	1	45	59	15	Consensus (comb.lib./smm/nn)	NEGSNTKSVGANAPK	97	97	KSVGANAPK	5392.55	49	49	NEGSNTKSV	50000	97	97	TKSVGANAP	33466.1	99	99	-	-	-	-	-	-	-	-
FC27R_220._-0	HLA-DRB3*01:01	1	154	168	15	Consensus (comb.lib./smm/nn)	NENPAAPENKGTGQH	97	97	PENKGTGQH	1000000	77	77	PAAPENKGT	50000	97	97	PAAPENKGT	40700.1	100	100	-	-	-	-	-	-	-	-
FC27R_220._-0	HLA-DRB3*01:01	1	136	150	15	Consensus (comb.lib./smm/nn)	NESTEEGPKAPQEPQ	97	97	GPKAPQEPQ	1000000	77	77	STEEGPKAP	50000	97	97	ESTEEGPKA	37601.8	100	100	-	-	-	-	-	-	-	-
FC27R_220._-0	HLA-DRB3*01:01	1	81	95	15	Consensus (comb.lib./smm/nn)	NGESQNTTPTAADTP	97	97	QNTTPTAAD	58.26	25	25	ESQNTTPTA	49596	97	97	QNTTPTAAD	33677.9	100	100	-	-	-	-	-	-	-	-
FC27R_220._-0	HLA-DRB4*01:01	1	81	95	15	Consensus (comb.lib./smm/nn)	NGESQNTTPTAADTP	97	97	TTPTAADTP	161355	78	78	SQNTTPTAA	22930	97	97	ESQNTTPTA	21363.3	98	98	-	-	-	-	-	-	-	-
FC27R_220._-0	HLA-DRB4*01:01	1	177	191	15	Consensus (comb.lib./smm/nn)	NHPQNTSDSQKECTD	97	97	HPQNTSDSQ	674075	85	85	TSDSQKECT	22237	97	97	PQNTSDSQK	23905.4	99	99	-	-	-	-	-	-	-	-
FC27R_220._-0	HLA-DRB3*01:01	1	162	176	15	Consensus (comb.lib./smm/nn)	NKGTGQHGHMHGSRN	97	97	HGHMHGSRN	1000000	77	77	GQHGHMHGS	50000	97	97	HGHMHGSRN	37544.9	100	100	-	-	-	-	-	-	-	-
FC27R_220._-0	HLA-DRB3*01:01	1	120	134	15	Consensus (comb.lib./smm/nn)	NKTDGKGEESEKQNE	97	97	GEESEKQNE	1000000	77	77	GKGEESEKQ	50000	97	97	GKGEESEKQ	36710.6	100	100	-	-	-	-	-	-	-	-
FC27R_220._-0	HLA-DRB4*01:01	1	120	134	15	Consensus (comb.lib./smm/nn)	NKTDGKGEESEKQNE	97	97	GEESEKQNE	1000000	87	87	GKGEESEKQ	23878	97	97	DGKGEESEK	29305.2	100	100	-	-	-	-	-	-	-	-
FC27R_220._-0	HLA-DRB5*01:01	1	120	134	15	Consensus (smm/nn/sturniolo)	NKTDGKGEESEKQNE	97	97	-	-	-	-	GKGEESEKQ	9511	87	87	GKGEESEKQ	21722	97	97	-	-	-	-	NKTDGKGEE	-12.5	100	100
FC27R_220._-0	HLA-DRB3*01:01	1	80	94	15	Consensus (comb.lib./smm/nn)	NNGESQNTTPTAADT	97	97	QNTTPTAAD	58.26	25	25	ESQNTTPTA	48256	97	97	QNTTPTAAD	32450.6	99	99	-	-	-	-	-	-	-	-
FC27R_220._-0	HLA-DRB1*03:01	1	176	190	15	Consensus (smm/nn/sturniolo)	NNHPQNTSDSQKECT	97	97	-	-	-	-	NTSDSQKEC	17510	84	84	TSDSQKECT	25598.1	97	97	-	-	-	-	NNHPQNTSD	-12.5	100	100
FC27R_220._-0	HLA-DRB1*07:01	1	156	170	15	Consensus (comb.lib./smm/nn)	NPAAPENKGTGQHGH	97	97	NKGTGQHGH	1000000	90	90	ENKGTGQHG	28645	97	97	NKGTGQHGH	22686.9	99	99	-	-	-	-	-	-	-	-
FC27R_220._-0	HLA-DRB3*01:01	1	156	170	15	Consensus (comb.lib./smm/nn)	NPAAPENKGTGQHGH	97	97	NKGTGQHGH	1000000	77	77	APENKGTGQ	50000	97	97	NKGTGQHGH	38745	100	100	-	-	-	-	-	-	-	-
FC27R_220._-0	HLA-DRB3*01:01	1	72	86	15	Consensus (comb.lib./smm/nn)	NSASTSTTNNGESQN	97	97	STSTTNNGE	84567.1	64	64	STTNNGESQ	50000	97	97	STTNNGESQ	35784.3	100	100	-	-	-	-	-	-	-	-
FC27R_220._-0	HLA-DRB1*07:01	1	181	195	15	Consensus (comb.lib./smm/nn)	NTSDSQKECTDGNKE	97	97	KECTDGNKE	1000000	90	90	TSDSQKECT	50000	99	99	KECTDGNKE	18245.4	97	97	-	-	-	-	-	-	-	-
FC27R_220._-0	HLA-DRB1*07:01	1	157	171	15	Consensus (comb.lib./smm/nn)	PAAPENKGTGQHGHM	97	97	KGTGQHGHM	1000000	90	90	ENKGTGQHG	26370	97	97	NKGTGQHGH	17537.2	97	97	-	-	-	-	-	-	-	-
FC27R_220._-0	HLA-DRB3*01:01	1	157	171	15	Consensus (comb.lib./smm/nn)	PAAPENKGTGQHGHM	97	97	KGTGQHGHM	1000000	77	77	APENKGTGQ	50000	97	97	NKGTGQHGH	36720.5	100	100	-	-	-	-	-	-	-	-
FC27R_220._-0	HLA-DRB1*15:01	1	160	174	15	Consensus (smm/nn/sturniolo)	PENKGTGQHGHMHGS	97	97	-	-	-	-	TGQHGHMHG	26454	97	97	GTGQHGHMH	22145.9	97	97	-	-	-	-	PENKGTGQH	-12.5	100	100
FC27R_220._-0	HLA-DRB3*01:01	1	160	174	15	Consensus (comb.lib./smm/nn)	PENKGTGQHGHMHGS	97	97	GQHGHMHGS	1000000	77	77	GTGQHGHMH	50000	97	97	GTGQHGHMH	37163.8	100	100	-	-	-	-	-	-	-	-
FC27R_220._-0	HLA-DRB5*01:01	1	160	174	15	Consensus (smm/nn/sturniolo)	PENKGTGQHGHMHGS	97	97	-	-	-	-	GTGQHGHMH	28182	97	97	GTGQHGHMH	7308.4	79	79	-	-	-	-	PENKGTGQH	-12.5	100	100
FC27R_220._-0	HLA-DRB3*01:01	1	106	120	15	Consensus (comb.lib./smm/nn)	PITTTESSSSGNAPN	97	97	SSSSGNAPN	203072	69	69	ESSSSGNAP	50000	97	97	ITTTESSSS	33577.8	100	100	-	-	-	-	-	-	-	-
FC27R_220._-0	HLA-DRB3*01:01	1	143	157	15	Consensus (comb.lib./smm/nn)	PKAPQEPQTAENENP	97	97	PQTAENENP	1000000	77	77	APQEPQTAE	50000	97	97	PQTAENENP	37502.7	100	100	-	-	-	-	-	-	-	-
FC27R_220._-0	HLA-DRB3*01:01	1	119	133	15	Consensus (comb.lib./smm/nn)	PNKTDGKGEESEKQN	97	97	KGEESEKQN	1000000	77	77	GKGEESEKQ	50000	97	97	GKGEESEKQ	34820.2	100	100	-	-	-	-	-	-	-	-
FC27R_220._-0	HLA-DRB4*01:01	1	119	133	15	Consensus (comb.lib./smm/nn)	PNKTDGKGEESEKQN	97	97	KGEESEKQN	1000000	87	87	GKGEESEKQ	26035	97	97	DGKGEESEK	31120.5	100	100	-	-	-	-	-	-	-	-
FC27R_220._-0	HLA-DRB5*01:01	1	119	133	15	Consensus (smm/nn/sturniolo)	PNKTDGKGEESEKQN	97	97	-	-	-	-	GKGEESEKQ	9527	87	87	GKGEESEKQ	21186.8	97	97	-	-	-	-	PNKTDGKGE	-12.5	100	100
FC27R_220._-0	HLA-DRB4*01:01	1	146	160	15	Consensus (comb.lib./smm/nn)	PQEPQTAENENPAAP	97	97	AENENPAAP	1000000	87	87	QTAENENPA	23461	97	97	EPQTAENEN	21586.6	98	98	-	-	-	-	-	-	-	-
FC27R_220._-0	HLA-DRB4*01:01	1	147	161	15	Consensus (comb.lib./smm/nn)	QEPQTAENENPAAPE	97	97	ENENPAAPE	1000000	87	87	QTAENENPA	24029	97	97	EPQTAENEN	22963	98	98	-	-	-	-	-	-	-	-
FC27R_220._-0	HLA-DRB1*03:01	1	180	194	15	Consensus (smm/nn/sturniolo)	QNTSDSQKECTDGNK	97	97	-	-	-	-	TSDSQKECT	29858	92	92	TSDSQKECT	24986.5	97	97	-	-	-	-	QNTSDSQKE	-12.5	100	100
FC27R_220._-0	HLA-DRB4*01:01	1	85	99	15	Consensus (comb.lib./smm/nn)	QNTTPTAADTPTATE	97	97	PTAADTPTA	53419	73	73	TAADTPTAT	23683	97	97	PTAADTPTA	21523.9	98	98	-	-	-	-	-	-	-	-
FC27R_220._-0	HLA-DRB3*01:01	1	68	82	15	Consensus (comb.lib./smm/nn)	QSSTNSASTSTTNNG	97	97	ASTSTTNNG	1000000	77	77	STNSASTST	50000	97	97	NSASTSTTN	36370.9	100	100	-	-	-	-	-	-	-	-
FC27R_220._-0	HLA-DRB3*01:01	1	73	87	15	Consensus (comb.lib./smm/nn)	SASTSTTNNGESQNT	97	97	STSTTNNGE	84567.1	64	64	TTNNGESQN	50000	97	97	STTNNGESQ	35697.6	100	100	-	-	-	-	-	-	-	-
FC27R_220._-0	HLA-DRB1*07:01	1	183	197	15	Consensus (comb.lib./smm/nn)	SDSQKECTDGNKENC	97	97	CTDGNKENC	1000000	90	90	KECTDGNKE	50000	99	99	KECTDGNKE	18129.3	97	97	-	-	-	-	-	-	-	-
FC27R_220._-0	HLA-DRB3*01:01	1	100	114	15	Consensus (comb.lib./smm/nn)	SNSPSPPITTTESSS	97	97	PITTTESSS	1000000	77	77	PPITTTESS	50000	97	97	ITTTESSSX	34816.5	100	100	-	-	-	-	-	-	-	-
FC27R_220._-0	HLA-DRB4*01:01	1	84	98	15	Consensus (comb.lib./smm/nn)	SQNTTPTAADTPTAT	97	97	PTAADTPTA	53419	73	73	TTPTAADTP	23077	97	97	PTAADTPTA	22458.4	98	98	-	-	-	-	-	-	-	-
FC27R_220._-0	HLA-DRB3*01:01	1	67	81	15	Consensus (comb.lib./smm/nn)	SQSSTNSASTSTTNN	97	97	SQSSTNSAS	341646	72	72	STNSASTST	50000	97	97	NSASTSTTN	35183.4	100	100	-	-	-	-	-	-	-	-
FC27R_220._-0	HLA-DRB3*01:01	1	113	127	15	Consensus (comb.lib./smm/nn)	SSSGNAPNKTDGKGE	97	97	PNKTDGKGE	1000000	77	77	NAPNKTDGK	50000	97	97	NAPNKTDGK	37319.7	100	100	-	-	-	-	-	-	-	-
FC27R_220._-0	HLA-DRB5*01:01	1	113	127	15	Consensus (smm/nn/sturniolo)	SSSGNAPNKTDGKGE	97	97	-	-	-	-	NAPNKTDGK	29328	97	97	NAPNKTDGK	11612.1	88	88	-	-	-	-	SSSGNAPNK	-12.5	100	100
FC27R_220._-0	HLA-DRB3*01:01	1	112	126	15	Consensus (comb.lib./smm/nn)	SSSSGNAPNKTDGKG	97	97	SSSSGNAPN	203072	69	69	SSGNAPNKT	50000	97	97	NAPNKTDGK	37572.1	100	100	-	-	-	-	-	-	-	-
FC27R_220._-0	HLA-DRB3*01:01	1	69	83	15	Consensus (comb.lib./smm/nn)	SSTNSASTSTTNNGE	97	97	STSTTNNGE	84567.1	64	64	STNSASTST	50000	97	97	ASTSTTNNG	36751.9	100	100	-	-	-	-	-	-	-	-
FC27R_220._-0	HLA-DRB3*01:01	1	138	152	15	Consensus (comb.lib./smm/nn)	STEEGPKAPQEPQTA	97	97	KAPQEPQTA	1000000	77	77	STEEGPKAP	50000	97	97	KAPQEPQTA	43506.2	100	100	-	-	-	-	-	-	-	-
FC27R_220._-0	HLA-DRB3*01:01	1	70	84	15	Consensus (comb.lib./smm/nn)	STNSASTSTTNNGES	97	97	STSTTNNGE	84567.1	64	64	NSASTSTTN	50000	97	97	ASTSTTNNG	36257.4	100	100	-	-	-	-	-	-	-	-
FC27R_220._-0	HLA-DRB3*01:01	1	75	89	15	Consensus (comb.lib./smm/nn)	STSTTNNGESQNTTP	97	97	STSTTNNGE	84567.1	64	64	TTNNGESQN	50000	97	97	STTNNGESQ	37074.2	100	100	-	-	-	-	-	-	-	-
FC27R_220._-0	HLA-DRB3*01:01	1	77	91	15	Consensus (comb.lib./smm/nn)	STTNNGESQNTTPTA	97	97	ESQNTTPTA	1000000	77	77	NNGESQNTT	50000	97	97	ESQNTTPTA	35663.3	100	100	-	-	-	-	-	-	-	-
FC27R_220._-0	HLA-DRB5*01:01	1	96	110	15	Consensus (smm/nn/sturniolo)	TATESNSPSPPITTT	97	97	-	-	-	-	ESNSPSPPI	28455	97	97	NSPSPPITT	22889.6	97	97	-	-	-	-	TATESNSPS	-12.5	100	100
FC27R_220._-0	HLA-DRB3*01:01	1	139	153	15	Consensus (comb.lib./smm/nn)	TEEGPKAPQEPQTAE	97	97	APQEPQTAE	1000000	77	77	KAPQEPQTA	50000	97	97	KAPQEPQTA	42817.3	100	100	-	-	-	-	-	-	-	-
FC27R_220._-0	HLA-DRB3*01:01	1	110	124	15	Consensus (comb.lib./smm/nn)	TESSSSGNAPNKTDG	97	97	SSSSGNAPN	203072	69	69	SSGNAPNKT	50000	97	97	SSGNAPNKT	37987.8	100	100	-	-	-	-	-	-	-	-
FC27R_220._-0	HLA-DRB4*01:01	1	110	124	15	Consensus (comb.lib./smm/nn)	TESSSSGNAPNKTDG	97	97	GNAPNKTDG	1000000	87	87	SSGNAPNKT	25123	97	97	ESSSSGNAP	32453.1	100	100	-	-	-	-	-	-	-	-
FC27R_220._-0	HLA-DRB3*01:01	1	79	93	15	Consensus (comb.lib./smm/nn)	TNNGESQNTTPTAAD	97	97	QNTTPTAAD	58.26	25	25	ESQNTTPTA	47931	97	97	QNTTPTAAD	32590.6	99	99	-	-	-	-	-	-	-	-
FC27R_220._-0	HLA-DRB3*01:01	1	71	85	15	Consensus (comb.lib./smm/nn)	TNSASTSTTNNGESQ	97	97	STSTTNNGE	84567.1	64	64	TSTTNNGES	50000	97	97	STTNNGESQ	35960.8	100	100	-	-	-	-	-	-	-	-
FC27R_220._-0	HLA-DRB1*07:01	1	182	196	15	Consensus (comb.lib./smm/nn)	TSDSQKECTDGNKEN	97	97	ECTDGNKEN	1000000	90	90	KECTDGNKE	50000	99	99	KECTDGNKE	17737.3	97	97	-	-	-	-	-	-	-	-
FC27R_220._-0	HLA-DRB3*01:01	1	76	90	15	Consensus (comb.lib./smm/nn)	TSTTNNGESQNTTPT	97	97	GESQNTTPT	1000000	77	77	TTNNGESQN	50000	97	97	TNNGESQNT	37922.1	100	100	-	-	-	-	-	-	-	-
FC27R_220._-0	HLA-DRB3*01:01	1	109	123	15	Consensus (comb.lib./smm/nn)	TTESSSSGNAPNKTD	97	97	SSSSGNAPN	203072	69	69	SSGNAPNKT	46378	97	97	SSGNAPNKT	36916.9	100	100	-	-	-	-	-	-	-	-
FC27R_220._-0	HLA-DRB3*01:01	1	78	92	15	Consensus (comb.lib./smm/nn)	TTNNGESQNTTPTAA	97	97	SQNTTPTAA	841120	76	76	ESQNTTPTA	50000	97	97	ESQNTTPTA	35754.8	100	100	-	-	-	-	-	-	-	-
FC27R_220._-0	HLA-DRB3*01:01	1	108	122	15	Consensus (comb.lib./smm/nn)	TTTESSSSGNAPNKT	97	97	SSSSGNAPN	203072	69	69	ESSSSGNAP	46285	97	97	SSGNAPNKT	39813.8	100	100	-	-	-	-	-	-	-	-
FC27R_220._-0	HLA-DRB1*15:01	1	158	172	15	Consensus (smm/nn/sturniolo)	AAPENKGTGQHGHMH	98	98	-	-	-	-	ENKGTGQHG	32118	98	98	NKGTGQHGH	25445.9	98	98	-	-	-	-	AAPENKGTG	-12.5	100	100
FC27R_220._-0	HLA-DRB4*01:01	1	118	132	15	Consensus (comb.lib./smm/nn)	APNKTDGKGEESEKQ	98	98	GKGEESEKQ	1000000	87	87	KTDGKGEES	27361	98	98	DGKGEESEK	31847.8	100	100	-	-	-	-	-	-	-	-
FC27R_220._-0	HLA-DRB1*15:01	1	97	111	15	Consensus (smm/nn/sturniolo)	ATESNSPSPPITTTE	98	98	-	-	-	-	ESNSPSPPI	7654	84	84	ESNSPSPPI	26084.8	98	98	-	-	-	-	ATESNSPSP	-12.5	100	100
FC27R_220._-0	HLA-DRB5*01:01	1	97	111	15	Consensus (smm/nn/sturniolo)	ATESNSPSPPITTTE	98	98	-	-	-	-	ESNSPSPPI	31629	98	98	NSPSPPITT	23136.4	98	98	-	-	-	-	ATESNSPSP	-12.5	100	100
FC27R_220._-0	HLA-DRB5*01:01	1	189	203	15	Consensus (smm/nn/sturniolo)	CTDGNKENCGAATSL	98	98	-	-	-	-	NKENCGAAT	36718	98	98	NKENCGAAT	19264.6	95	95	-	-	-	-	CTDGNKENC	-12.5	100	100
FC27R_220._-0	HLA-DRB1*03:01	1	184	198	15	Consensus (smm/nn/sturniolo)	DSQKECTDGNKENCG	98	98	-	-	-	-	ECTDGNKEN	35109	94	94	CTDGNKENC	28623.6	98	98	-	-	-	-	DSQKECTDG	-12.5	100	100
FC27R_220._-0	HLA-DRB1*07:01	1	184	198	15	Consensus (comb.lib./smm/nn)	DSQKECTDGNKENCG	98	98	TDGNKENCG	1000000	90	90	KECTDGNKE	50000	99	99	KECTDGNKE	19435.5	98	98	-	-	-	-	-	-	-	-
FC27R_220._-0	HLA-DRB1*07:01	1	188	202	15	Consensus (comb.lib./smm/nn)	ECTDGNKENCGAATS	98	98	KENCGAATS	89097.3	80	80	NKENCGAAT	30582	98	98	NKENCGAAT	28139.3	100	100	-	-	-	-	-	-	-	-
FC27R_220._-0	HLA-DRB1*15:01	1	188	202	15	Consensus (smm/nn/sturniolo)	ECTDGNKENCGAATS	98	98	-	-	-	-	NKENCGAAT	30003	98	98	NKENCGAAT	21788.9	97	97	-	-	-	-	ECTDGNKEN	-12.5	100	100
FC27R_220._-0	HLA-DRB4*01:01	1	153	167	15	Consensus (comb.lib./smm/nn)	ENENPAAPENKGTGQ	98	98	APENKGTGQ	1000000	87	87	NPAAPENKG	32804	98	98	PAAPENKGT	33163.3	100	100	-	-	-	-	-	-	-	-
FC27R_220._-0	HLA-DRB1*07:01	1	155	169	15	Consensus (comb.lib./smm/nn)	ENPAAPENKGTGQHG	98	98	ENKGTGQHG	1000000	90	90	PAAPENKGT	31821	98	98	ENKGTGQHG	30588.4	100	100	-	-	-	-	-	-	-	-
FC27R_220._-0	HLA-DRB4*01:01	1	148	162	15	Consensus (comb.lib./smm/nn)	EPQTAENENPAAPEN	98	98	NENPAAPEN	1000000	87	87	QTAENENPA	26709	98	98	TAENENPAA	24778.1	99	99	-	-	-	-	-	-	-	-
FC27R_220._-0	HLA-DRB4*01:01	1	83	97	15	Consensus (comb.lib./smm/nn)	ESQNTTPTAADTPTA	98	98	PTAADTPTA	53419	73	73	TTPTAADTP	28814	98	98	PTAADTPTA	23733	99	99	-	-	-	-	-	-	-	-
FC27R_220._-0	HLA-DRB4*01:01	1	111	125	15	Consensus (comb.lib./smm/nn)	ESSSSGNAPNKTDGK	98	98	NAPNKTDGK	1000000	87	87	SSGNAPNKT	28894	98	98	GNAPNKTDG	32966.2	100	100	-	-	-	-	-	-	-	-
FC27R_220._-0	HLA-DRB1*07:01	1	116	130	15	Consensus (comb.lib./smm/nn)	GNAPNKTDGKGEESE	98	98	TDGKGEESE	1000000	90	90	PNKTDGKGE	37002	98	98	PNKTDGKGE	23317.6	99	99	-	-	-	-	-	-	-	-
FC27R_220._-0	HLA-DRB1*03:01	1	164	178	15	Consensus (smm/nn/sturniolo)	GTGQHGHMHGSRNNH	98	98	-	-	-	-	QHGHMHGSR	50000	97	97	MHGSRNNHX	27235.3	98	98	-	-	-	-	GTGQHGHMH	-12.5	100	100
FC27R_220._-0	HLA-DRB1*15:01	1	172	186	15	Consensus (smm/nn/sturniolo)	HGSRNNHPQNTSDSQ	98	98	-	-	-	-	NHPQNTSDS	36648	98	98	SRNNHPQNT	25947.7	98	98	-	-	-	-	HGSRNNHPQ	-12.5	100	100
FC27R_220._-0	HLA-DRB1*15:01	1	187	201	15	Consensus (smm/nn/sturniolo)	KECTDGNKENCGAAT	98	98	-	-	-	-	TDGNKENCG	35781	98	98	NKENCGAAT	25274.4	98	98	-	-	-	-	KECTDGNKE	-12.5	100	100
FC27R_220._-0	HLA-DRB1*07:01	1	125	139	15	Consensus (comb.lib./smm/nn)	KGEESEKQNELNEST	98	98	KQNELNEST	1000000	90	90	EESEKQNEL	31745	98	98	EESEKQNEL	26246.2	100	100	-	-	-	-	-	-	-	-
FC27R_220._-0	HLA-DRB5*01:01	1	135	149	15	Consensus (smm/nn/sturniolo)	LNESTEEGPKAPQEP	98	98	-	-	-	-	NESTEEGPK	45996	99	99	NESTEEGPK	23401	98	98	-	-	-	-	LNESTEEGP	-5.6	95	95
FC27R_220._-0	HLA-DRB1*07:01	1	117	131	15	Consensus (comb.lib./smm/nn)	NAPNKTDGKGEESEK	98	98	DGKGEESEK	1000000	90	90	PNKTDGKGE	36754	98	98	PNKTDGKGE	23582.2	99	99	-	-	-	-	-	-	-	-
FC27R_220._-0	HLA-DRB5*01:01	1	177	191	15	Consensus (smm/nn/sturniolo)	NHPQNTSDSQKECTD	98	98	-	-	-	-	QNTSDSQKE	39672	98	98	PQNTSDSQK	22882.4	97	97	-	-	-	-	NHPQNTSDS	-12.5	100	100
FC27R_220._-0	HLA-DRB5*01:01	1	176	190	15	Consensus (smm/nn/sturniolo)	NNHPQNTSDSQKECT	98	98	-	-	-	-	QNTSDSQKE	39685	98	98	PQNTSDSQK	19634.4	96	96	-	-	-	-	NNHPQNTSD	-12.5	100	100
FC27R_220._-0	HLA-DRB4*01:01	1	72	86	15	Consensus (comb.lib./smm/nn)	NSASTSTTNNGESQN	98	98	STSTTNNGE	16001.1	65	65	ASTSTTNNG	30511	98	98	SASTSTTNN	32125	100	100	-	-	-	-	-	-	-	-
FC27R_220._-0	HLA-DRB1*03:01	1	181	195	15	Consensus (smm/nn/sturniolo)	NTSDSQKECTDGNKE	98	98	-	-	-	-	NTSDSQKEC	50000	97	97	TSDSQKECT	28579	98	98	-	-	-	-	NTSDSQKEC	-12.5	100	100
FC27R_220._-0	HLA-DRB4*01:01	1	86	100	15	Consensus (comb.lib./smm/nn)	NTTPTAADTPTATES	98	98	PTAADTPTA	53419	73	73	TAADTPTAT	30392	98	98	PTAADTPTA	21151	98	98	-	-	-	-	-	-	-	-
FC27R_220._-0	HLA-DRB1*03:01	1	119	133	15	Consensus (smm/nn/sturniolo)	PNKTDGKGEESEKQN	98	98	-	-	-	-	NKTDGKGEE	44907	96	96	NKTDGKGEE	28455.9	98	98	-	-	-	-	PNKTDGKGE	-12.5	100	100
FC27R_220._-0	HLA-DRB1*07:01	1	179	193	15	Consensus (comb.lib./smm/nn)	PQNTSDSQKECTDGN	98	98	SQKECTDGN	1000000	90	90	QNTSDSQKE	30438	98	98	QNTSDSQKE	27283.7	100	100	-	-	-	-	-	-	-	-
FC27R_220._-0	HLA-DRB4*01:01	1	179	193	15	Consensus (comb.lib./smm/nn)	PQNTSDSQKECTDGN	98	98	SQKECTDGN	1000000	87	87	TSDSQKECT	27963	98	98	DSQKECTDG	29025.9	100	100	-	-	-	-	-	-	-	-
FC27R_220._-0	HLA-DRB1*15:01	1	95	109	15	Consensus (smm/nn/sturniolo)	PTATESNSPSPPITT	98	98	-	-	-	-	ESNSPSPPI	7600	84	84	ESNSPSPPI	25032.5	98	98	-	-	-	-	PTATESNSP	-12.5	100	100
FC27R_220._-0	HLA-DRB5*01:01	1	95	109	15	Consensus (smm/nn/sturniolo)	PTATESNSPSPPITT	98	98	-	-	-	-	ESNSPSPPI	28462	97	97	ESNSPSPPI	25558.8	98	98	-	-	-	-	PTATESNSP	-12.5	100	100
FC27R_220._-0	HLA-DRB1*03:01	1	186	200	15	Consensus (smm/nn/sturniolo)	QKECTDGNKENCGAA	98	98	-	-	-	-	ECTDGNKEN	35173	94	94	CTDGNKENC	28645.3	98	98	-	-	-	-	QKECTDGNK	-12.5	100	100
FC27R_220._-0	HLA-DRB1*07:01	1	180	194	15	Consensus (comb.lib./smm/nn)	QNTSDSQKECTDGNK	98	98	QKECTDGNK	1000000	90	90	QNTSDSQKE	31229	98	98	TSDSQKECT	29278.5	100	100	-	-	-	-	-	-	-	-
FC27R_220._-0	HLA-DRB4*01:01	1	180	194	15	Consensus (comb.lib./smm/nn)	QNTSDSQKECTDGNK	98	98	QKECTDGNK	1000000	87	87	TSDSQKECT	28664	98	98	DSQKECTDG	30017.9	100	100	-	-	-	-	-	-	-	-
FC27R_220._-0	HLA-DRB4*01:01	1	150	164	15	Consensus (comb.lib./smm/nn)	QTAENENPAAPENKG	98	98	NPAAPENKG	1000000	87	87	ENPAAPENK	32610	98	98	TAENENPAA	30034.2	100	100	-	-	-	-	-	-	-	-
FC27R_220._-0	HLA-DRB5*01:01	1	175	189	15	Consensus (smm/nn/sturniolo)	RNNHPQNTSDSQKEC	98	98	-	-	-	-	PQNTSDSQK	37849	98	98	PQNTSDSQK	18025.4	94	94	-	-	-	-	RNNHPQNTS	-12.5	100	100
FC27R_220._-0	HLA-DRB4*01:01	1	73	87	15	Consensus (comb.lib./smm/nn)	SASTSTTNNGESQNT	98	98	STSTTNNGE	16001.1	65	65	TTNNGESQN	30653	98	98	ASTSTTNNG	30116.8	100	100	-	-	-	-	-	-	-	-
FC27R_220._-0	HLA-DRB1*03:01	1	183	197	15	Consensus (smm/nn/sturniolo)	SDSQKECTDGNKENC	98	98	-	-	-	-	ECTDGNKEN	33849	93	93	CTDGNKENC	28660.5	98	98	-	-	-	-	SDSQKECTD	-12.5	100	100
FC27R_220._-0	HLA-DRB1*03:01	1	115	129	15	Consensus (smm/nn/sturniolo)	SGNAPNKTDGKGEES	98	98	-	-	-	-	NKTDGKGEE	16354	83	83	NKTDGKGEE	26515.4	98	98	-	-	-	-	SGNAPNKTD	-12.5	100	100
FC27R_220._-0	HLA-DRB1*07:01	1	115	129	15	Consensus (comb.lib./smm/nn)	SGNAPNKTDGKGEES	98	98	KTDGKGEES	1000000	90	90	PNKTDGKGE	36344	98	98	PNKTDGKGE	22506.7	99	99	-	-	-	-	-	-	-	-
FC27R_220._-0	HLA-DRB4*01:01	1	42	56	15	Consensus (comb.lib./smm/nn)	SMANEGSNTKSVGAN	98	98	SNTKSVGAN	1000000	87	87	MANEGSNTK	26947	98	98	EGSNTKSVG	23485.4	99	99	-	-	-	-	-	-	-	-
FC27R_220._-0	HLA-DRB1*03:01	1	185	199	15	Consensus (smm/nn/sturniolo)	SQKECTDGNKENCGA	98	98	-	-	-	-	ECTDGNKEN	34977	94	94	CTDGNKENC	28079.1	98	98	-	-	-	-	SQKECTDGN	-12.5	100	100
FC27R_220._-0	HLA-DRB1*07:01	1	185	199	15	Consensus (comb.lib./smm/nn)	SQKECTDGNKENCGA	98	98	DGNKENCGA	1000000	90	90	KECTDGNKE	50000	99	99	KECTDGNKE	19555.5	98	98	-	-	-	-	-	-	-	-
FC27R_220._-0	HLA-DRB5*01:01	1	174	188	15	Consensus (smm/nn/sturniolo)	SRNNHPQNTSDSQKE	98	98	-	-	-	-	PQNTSDSQK	35221	98	98	PQNTSDSQK	16272.4	93	93	-	-	-	-	SRNNHPQNT	-12.5	100	100
FC27R_220._-0	HLA-DRB5*01:01	1	114	128	15	Consensus (smm/nn/sturniolo)	SSGNAPNKTDGKGEE	98	98	-	-	-	-	NAPNKTDGK	39514	98	98	NAPNKTDGK	16843.9	93	93	-	-	-	-	SSGNAPNKT	-12.5	100	100
FC27R_220._-0	HLA-DRB4*01:01	1	112	126	15	Consensus (comb.lib./smm/nn)	SSSSGNAPNKTDGKG	98	98	APNKTDGKG	1000000	87	87	SSGNAPNKT	32176	98	98	GNAPNKTDG	32843.7	100	100	-	-	-	-	-	-	-	-
FC27R_220._-0	HLA-DRB4*01:01	1	70	84	15	Consensus (comb.lib./smm/nn)	STNSASTSTTNNGES	98	98	STSTTNNGE	16001.1	65	65	ASTSTTNNG	28464	98	98	SASTSTTNN	31597.9	100	100	-	-	-	-	-	-	-	-
FC27R_220._-0	HLA-DRB1*15:01	1	96	110	15	Consensus (smm/nn/sturniolo)	TATESNSPSPPITTT	98	98	-	-	-	-	ESNSPSPPI	7533	84	84	ESNSPSPPI	25135.9	98	98	-	-	-	-	TATESNSPS	-12.5	100	100
FC27R_220._-0	HLA-DRB5*01:01	1	122	136	15	Consensus (smm/nn/sturniolo)	TDGKGEESEKQNELN	98	98	-	-	-	-	GKGEESEKQ	8976	87	87	GKGEESEKQ	23883.4	98	98	-	-	-	-	TDGKGEESE	-12.5	100	100
FC27R_220._-0	HLA-DRB4*01:01	1	71	85	15	Consensus (comb.lib./smm/nn)	TNSASTSTTNNGESQ	98	98	STSTTNNGE	16001.1	65	65	ASTSTTNNG	29097	98	98	SASTSTTNN	30971.1	100	100	-	-	-	-	-	-	-	-
FC27R_220._-0	HLA-DRB1*15:01	1	94	108	15	Consensus (smm/nn/sturniolo)	TPTATESNSPSPPIT	98	98	-	-	-	-	ESNSPSPPI	7473	84	84	ESNSPSPPI	26195.7	98	98	-	-	-	-	TPTATESNS	-12.5	100	100
FC27R_220._-0	HLA-DRB1*15:01	1	78	92	15	Consensus (smm/nn/sturniolo)	TTNNGESQNTTPTAA	98	98	-	-	-	-	GESQNTTPT	32777	98	98	GESQNTTPT	25611.6	98	98	-	-	-	-	TTNNGESQN	-12.5	100	100
FC27R_220._-0	HLA-DRB4*01:01	1	87	101	15	Consensus (comb.lib./smm/nn)	TTPTAADTPTATESN	98	98	PTAADTPTA	53419	73	73	TAADTPTAT	35596	99	99	PTAADTPTA	20966.7	98	98	-	-	-	-	-	-	-	-
FC27R_220._-0	HLA-DRB1*15:01	1	53	67	15	Consensus (smm/nn/sturniolo)	VGANAPKADTIASGS	98	98	-	-	-	-	ANAPKADTI	34803	98	98	NAPKADTIA	27544.7	99	99	-	-	-	-	VGANAPKAD	-2.1	91	91
FC27R_220._-0	HLA-DRB1*07:01	1	152	166	15	Consensus (comb.lib./smm/nn)	AENENPAAPENKGTG	99	99	AENENPAAP	563634	88	88	ENPAAPENK	50000	99	99	ENENPAAPE	33764.4	100	100	-	-	-	-	-	-	-	-
FC27R_220._-0	HLA-DRB4*01:01	1	152	166	15	Consensus (comb.lib./smm/nn)	AENENPAAPENKGTG	99	99	AAPENKGTG	1000000	87	87	NPAAPENKG	39906	99	99	NENPAAPEN	33442.2	100	100	-	-	-	-	-	-	-	-
FC27R_220._-0	HLA-DRB1*15:01	1	55	69	15	Consensus (smm/nn/sturniolo)	ANAPKADTIASGSQS	99	99	-	-	-	-	ADTIASGSQ	12632	91	91	NAPKADTIA	27101.3	99	99	-	-	-	-	ANAPKADTI	-12.5	100	100
FC27R_220._-0	HLA-DRB1*07:01	1	118	132	15	Consensus (comb.lib./smm/nn)	APNKTDGKGEESEKQ	99	99	GKGEESEKQ	1000000	90	90	PNKTDGKGE	50000	99	99	PNKTDGKGE	23446.3	99	99	-	-	-	-	-	-	-	-
FC27R_220._-0	HLA-DRB1*07:01	1	145	159	15	Consensus (comb.lib./smm/nn)	APQEPQTAENENPAA	99	99	TAENENPAA	1000000	90	90	PQTAENENP	50000	99	99	PQTAENENP	31736.4	100	100	-	-	-	-	-	-	-	-
FC27R_220._-0	HLA-DRB5*01:01	1	64	78	15	Consensus (smm/nn/sturniolo)	ASGSQSSTNSASTST	99	99	-	-	-	-	SQSSTNSAS	12410	91	91	SQSSTNSAS	26755.4	99	99	-	-	-	-	ASGSQSSTN	-12.5	100	100
FC27R_220._-0	HLA-DRB4*01:01	1	189	203	15	Consensus (comb.lib./smm/nn)	CTDGNKENCGAATSL	99	99	ENCGAATSL	1000000	87	87	KENCGAATS	34877	99	99	NKENCGAAT	27638.4	99	99	-	-	-	-	-	-	-	-
FC27R_220._-0	HLA-DRB1*03:01	1	123	137	15	Consensus (smm/nn/sturniolo)	DGKGEESEKQNELNE	99	99	-	-	-	-	GEESEKQNE	43214	96	96	GEESEKQNE	30940.6	99	99	-	-	-	-	DGKGEESEK	-12.5	100	100
FC27R_220._-0	HLA-DRB1*07:01	1	123	137	15	Consensus (comb.lib./smm/nn)	DGKGEESEKQNELNE	99	99	SEKQNELNE	1000000	90	90	EESEKQNEL	41786	99	99	EESEKQNEL	24106.9	99	99	-	-	-	-	-	-	-	-
FC27R_220._-0	HLA-DRB1*15:01	1	123	137	15	Consensus (smm/nn/sturniolo)	DGKGEESEKQNELNE	99	99	-	-	-	-	EESEKQNEL	50000	99	99	EESEKQNEL	25730.2	98	98	-	-	-	-	DGKGEESEK	-12.5	100	100
FC27R_220._-0	HLA-DRB5*01:01	1	123	137	15	Consensus (smm/nn/sturniolo)	DGKGEESEKQNELNE	99	99	-	-	-	-	GKGEESEKQ	22811	96	96	GKGEESEKQ	25853.6	99	99	-	-	-	-	DGKGEESEK	-12.5	100	100
FC27R_220._-0	HLA-DRB4*01:01	1	184	198	15	Consensus (comb.lib./smm/nn)	DSQKECTDGNKENCG	99	99	TDGNKENCG	1000000	87	87	SQKECTDGN	50000	99	99	QKECTDGNK	33690.3	100	100	-	-	-	-	-	-	-	-
FC27R_220._-0	HLA-DRB5*01:01	1	184	198	15	Consensus (smm/nn/sturniolo)	DSQKECTDGNKENCG	99	99	-	-	-	-	QKECTDGNK	50000	99	99	QKECTDGNK	15937.7	93	93	-	-	-	-	DSQKECTDG	-12.5	100	100
FC27R_220._-0	HLA-DRB1*15:01	1	93	107	15	Consensus (smm/nn/sturniolo)	DTPTATESNSPSPPI	99	99	-	-	-	-	TATESNSPS	7900	85	85	TATESNSPS	27766.4	99	99	-	-	-	-	DTPTATESN	-12.5	100	100
FC27R_220._-0	HLA-DRB4*01:01	1	188	202	15	Consensus (comb.lib./smm/nn)	ECTDGNKENCGAATS	99	99	KENCGAATS	1000000	87	87	TDGNKENCG	47656	99	99	NKENCGAAT	33814.4	100	100	-	-	-	-	-	-	-	-
FC27R_220._-0	HLA-DRB5*01:01	1	188	202	15	Consensus (smm/nn/sturniolo)	ECTDGNKENCGAATS	99	99	-	-	-	-	NKENCGAAT	50000	99	99	NKENCGAAT	24012.4	98	98	-	-	-	-	ECTDGNKEN	-12.5	100	100
FC27R_220._-0	HLA-DRB1*07:01	1	140	154	15	Consensus (comb.lib./smm/nn)	EEGPKAPQEPQTAEN	99	99	PQEPQTAEN	1000000	90	90	KAPQEPQTA	50000	99	99	KAPQEPQTA	35042.9	100	100	-	-	-	-	-	-	-	-
FC27R_220._-0	HLA-DRB5*01:01	1	140	154	15	Consensus (smm/nn/sturniolo)	EEGPKAPQEPQTAEN	99	99	-	-	-	-	KAPQEPQTA	50000	99	99	KAPQEPQTA	20687.9	96	96	-	-	-	-	EEGPKAPQE	-12.5	100	100
FC27R_220._-0	HLA-DRB1*03:01	1	127	141	15	Consensus (smm/nn/sturniolo)	EESEKQNELNESTEE	99	99	-	-	-	-	KQNELNEST	31516	93	93	SEKQNELNE	32274.1	99	99	-	-	-	-	EESEKQNEL	-12.5	100	100
FC27R_220._-0	HLA-DRB1*07:01	1	127	141	15	Consensus (comb.lib./smm/nn)	EESEKQNELNESTEE	99	99	NELNESTEE	1000000	90	90	KQNELNEST	43390	99	99	NELNESTEE	28772.3	100	100	-	-	-	-	-	-	-	-
FC27R_220._-0	HLA-DRB1*07:01	1	141	155	15	Consensus (comb.lib./smm/nn)	EGPKAPQEPQTAENE	99	99	QEPQTAENE	1000000	90	90	PQEPQTAEN	50000	99	99	PQEPQTAEN	34547.8	100	100	-	-	-	-	-	-	-	-
FC27R_220._-0	HLA-DRB5*01:01	1	141	155	15	Consensus (smm/nn/sturniolo)	EGPKAPQEPQTAENE	99	99	-	-	-	-	KAPQEPQTA	50000	99	99	KAPQEPQTA	21320.1	97	97	-	-	-	-	EGPKAPQEP	-12.5	100	100
FC27R_220._-0	HLA-DRB1*15:01	1	130	144	15	Consensus (smm/nn/sturniolo)	EKQNELNESTEEGPK	99	99	-	-	-	-	KQNELNEST	50000	99	99	KQNELNEST	34127.6	100	100	-	-	-	-	LNESTEEGP	-3.5	95	95
FC27R_220._-0	HLA-DRB1*07:01	1	134	148	15	Consensus (comb.lib./smm/nn)	ELNESTEEGPKAPQE	99	99	EEGPKAPQE	1000000	90	90	LNESTEEGP	42398	99	99	LNESTEEGP	26919.5	100	100	-	-	-	-	-	-	-	-
FC27R_220._-0	HLA-DRB1*15:01	1	134	148	15	Consensus (smm/nn/sturniolo)	ELNESTEEGPKAPQE	99	99	-	-	-	-	ESTEEGPKA	50000	99	99	ESTEEGPKA	34880.9	100	100	-	-	-	-	LNESTEEGP	-3.5	95	95
FC27R_220._-0	HLA-DRB1*07:01	1	153	167	15	Consensus (comb.lib./smm/nn)	ENENPAAPENKGTGQ	99	99	APENKGTGQ	1000000	90	90	ENPAAPENK	50000	99	99	ENENPAAPE	34192.7	100	100	-	-	-	-	-	-	-	-
FC27R_220._-0	HLA-DRB1*03:01	1	161	175	15	Consensus (smm/nn/sturniolo)	ENKGTGQHGHMHGSR	99	99	-	-	-	-	TGQHGHMHG	50000	97	97	TGQHGHMHG	31413.5	99	99	-	-	-	-	ENKGTGQHG	-12.5	100	100
FC27R_220._-0	HLA-DRB1*07:01	1	148	162	15	Consensus (comb.lib./smm/nn)	EPQTAENENPAAPEN	99	99	AENENPAAP	563634	88	88	ENENPAAPE	50000	99	99	ENENPAAPE	31110.1	100	100	-	-	-	-	-	-	-	-
FC27R_220._-0	HLA-DRB1*15:01	1	148	162	15	Consensus (smm/nn/sturniolo)	EPQTAENENPAAPEN	99	99	-	-	-	-	TAENENPAA	46284	99	99	QTAENENPA	27639.9	99	99	-	-	-	-	EPQTAENEN	-12.5	100	100
FC27R_220._-0	HLA-DRB1*03:01	1	128	142	15	Consensus (smm/nn/sturniolo)	ESEKQNELNESTEEG	99	99	-	-	-	-	KQNELNEST	33024	93	93	NELNESTEE	33587.6	99	99	-	-	-	-	ESEKQNELN	-12.5	100	100
FC27R_220._-0	HLA-DRB1*07:01	1	128	142	15	Consensus (comb.lib./smm/nn)	ESEKQNELNESTEEG	99	99	ELNESTEEG	1000000	90	90	KQNELNEST	50000	99	99	NELNESTEE	31511.2	100	100	-	-	-	-	-	-	-	-
FC27R_220._-0	HLA-DRB5*01:01	1	99	113	15	Consensus (smm/nn/sturniolo)	ESNSPSPPITTTESS	99	99	-	-	-	-	NSPSPPITT	50000	99	99	NSPSPPITT	26529.1	99	99	-	-	-	-	ESNSPSPPI	-12.5	100	100
FC27R_220._-0	HLA-DRB1*07:01	1	137	151	15	Consensus (comb.lib./smm/nn)	ESTEEGPKAPQEPQT	99	99	PKAPQEPQT	1000000	90	90	TEEGPKAPQ	50000	99	99	EGPKAPQEP	35119.5	100	100	-	-	-	-	-	-	-	-
FC27R_220._-0	HLA-DRB1*15:01	1	54	68	15	Consensus (smm/nn/sturniolo)	GANAPKADTIASGSQ	99	99	-	-	-	-	ANAPKADTI	14233	92	92	NAPKADTIA	27158.2	99	99	-	-	-	-	GANAPKADT	-12.5	100	100
FC27R_220._-0	HLA-DRB1*03:01	1	126	140	15	Consensus (smm/nn/sturniolo)	GEESEKQNELNESTE	99	99	-	-	-	-	KQNELNEST	33441	93	93	SEKQNELNE	33324.1	99	99	-	-	-	-	GEESEKQNE	-12.5	100	100
FC27R_220._-0	HLA-DRB1*07:01	1	126	140	15	Consensus (comb.lib./smm/nn)	GEESEKQNELNESTE	99	99	QNELNESTE	1000000	90	90	KQNELNEST	46328	99	99	EESEKQNEL	29027.5	100	100	-	-	-	-	-	-	-	-
FC27R_220._-0	HLA-DRB1*15:01	1	126	140	15	Consensus (smm/nn/sturniolo)	GEESEKQNELNESTE	99	99	-	-	-	-	KQNELNEST	50000	99	99	EESEKQNEL	28862.1	99	99	-	-	-	-	GEESEKQNE	-12.5	100	100
FC27R_220._-0	HLA-DRB1*03:01	1	124	138	15	Consensus (smm/nn/sturniolo)	GKGEESEKQNELNES	99	99	-	-	-	-	GEESEKQNE	42776	96	96	GEESEKQNE	30878.4	99	99	-	-	-	-	GKGEESEKQ	-12.5	100	100
FC27R_220._-0	HLA-DRB1*07:01	1	124	138	15	Consensus (comb.lib./smm/nn)	GKGEESEKQNELNES	99	99	EKQNELNES	1000000	90	90	EESEKQNEL	41682	99	99	EESEKQNEL	24717.8	99	99	-	-	-	-	-	-	-	-
FC27R_220._-0	HLA-DRB1*15:01	1	124	138	15	Consensus (smm/nn/sturniolo)	GKGEESEKQNELNES	99	99	-	-	-	-	EESEKQNEL	50000	99	99	EESEKQNEL	25897.8	98	98	-	-	-	-	GKGEESEKQ	-12.5	100	100
FC27R_220._-0	HLA-DRB5*01:01	1	124	138	15	Consensus (smm/nn/sturniolo)	GKGEESEKQNELNES	99	99	-	-	-	-	GKGEESEKQ	22442	96	96	GKGEESEKQ	28395	99	99	-	-	-	-	GKGEESEKQ	-12.5	100	100
FC27R_220._-0	HLA-DRB4*01:01	1	116	130	15	Consensus (comb.lib./smm/nn)	GNAPNKTDGKGEESE	99	99	TDGKGEESE	1000000	87	87	KTDGKGEES	50000	99	99	GNAPNKTDG	33260.7	100	100	-	-	-	-	-	-	-	-
FC27R_220._-0	HLA-DRB5*01:01	1	116	130	15	Consensus (smm/nn/sturniolo)	GNAPNKTDGKGEESE	99	99	-	-	-	-	PNKTDGKGE	50000	99	99	NAPNKTDGK	23457.8	98	98	-	-	-	-	GNAPNKTDG	-12.5	100	100
FC27R_220._-0	HLA-DRB1*07:01	1	142	156	15	Consensus (comb.lib./smm/nn)	GPKAPQEPQTAENEN	99	99	EPQTAENEN	1000000	90	90	PQEPQTAEN	50000	99	99	PQEPQTAEN	33471.6	100	100	-	-	-	-	-	-	-	-
FC27R_220._-0	HLA-DRB5*01:01	1	142	156	15	Consensus (smm/nn/sturniolo)	GPKAPQEPQTAENEN	99	99	-	-	-	-	KAPQEPQTA	50000	99	99	KAPQEPQTA	22580.9	97	97	-	-	-	-	GPKAPQEPQ	-12.5	100	100
FC27R_220._-0	HLA-DRB1*15:01	1	173	187	15	Consensus (smm/nn/sturniolo)	GSRNNHPQNTSDSQK	99	99	-	-	-	-	NHPQNTSDS	40430	99	99	NHPQNTSDS	26312.7	98	98	-	-	-	-	GSRNNHPQN	-12.5	100	100
FC27R_220._-0	HLA-DRB5*01:01	1	173	187	15	Consensus (smm/nn/sturniolo)	GSRNNHPQNTSDSQK	99	99	-	-	-	-	NNHPQNTSD	47310	99	99	PQNTSDSQK	15703	92	92	-	-	-	-	GSRNNHPQN	-12.5	100	100
FC27R_220._-0	HLA-DRB5*01:01	1	172	186	15	Consensus (smm/nn/sturniolo)	HGSRNNHPQNTSDSQ	99	99	-	-	-	-	HGSRNNHPQ	47728	99	99	SRNNHPQNT	18814.1	95	95	-	-	-	-	HGSRNNHPQ	-12.5	100	100
FC27R_220._-0	HLA-DRB5*01:01	1	178	192	15	Consensus (smm/nn/sturniolo)	HPQNTSDSQKECTDG	99	99	-	-	-	-	QNTSDSQKE	50000	99	99	PQNTSDSQK	26674.2	99	99	-	-	-	-	HPQNTSDSQ	-12.5	100	100
FC27R_220._-0	HLA-DRB1*07:01	1	144	158	15	Consensus (comb.lib./smm/nn)	KAPQEPQTAENENPA	99	99	QTAENENPA	1000000	90	90	PQTAENENP	50000	99	99	PQTAENENP	31458.1	100	100	-	-	-	-	-	-	-	-
FC27R_220._-0	HLA-DRB1*03:01	1	187	201	15	Consensus (smm/nn/sturniolo)	KECTDGNKENCGAAT	99	99	-	-	-	-	ECTDGNKEN	50000	97	97	CTDGNKENC	30106.7	99	99	-	-	-	-	KECTDGNKE	-12.5	100	100
FC27R_220._-0	HLA-DRB4*01:01	1	187	201	15	Consensus (comb.lib./smm/nn)	KECTDGNKENCGAAT	99	99	NKENCGAAT	1000000	87	87	TDGNKENCG	50000	99	99	NKENCGAAT	36424.9	100	100	-	-	-	-	-	-	-	-
FC27R_220._-0	HLA-DRB5*01:01	1	187	201	15	Consensus (smm/nn/sturniolo)	KECTDGNKENCGAAT	99	99	-	-	-	-	GNKENCGAA	50000	99	99	NKENCGAAT	27916.4	99	99	-	-	-	-	KECTDGNKE	-12.5	100	100
FC27R_220._-0	HLA-DRB1*03:01	1	125	139	15	Consensus (smm/nn/sturniolo)	KGEESEKQNELNEST	99	99	-	-	-	-	EESEKQNEL	31714	93	93	SEKQNELNE	31649.2	99	99	-	-	-	-	KGEESEKQN	-12.5	100	100
FC27R_220._-0	HLA-DRB1*15:01	1	125	139	15	Consensus (smm/nn/sturniolo)	KGEESEKQNELNEST	99	99	-	-	-	-	EESEKQNEL	44508	99	99	EESEKQNEL	27386.9	99	99	-	-	-	-	KGEESEKQN	-12.5	100	100
FC27R_220._-0	HLA-DRB1*03:01	1	163	177	15	Consensus (smm/nn/sturniolo)	KGTGQHGHMHGSRNN	99	99	-	-	-	-	QHGHMHGSR	50000	97	97	TGQHGHMHG	30884.7	99	99	-	-	-	-	KGTGQHGHM	-12.5	100	100
FC27R_220._-0	HLA-DRB1*15:01	1	131	145	15	Consensus (smm/nn/sturniolo)	KQNELNESTEEGPKA	99	99	-	-	-	-	KQNELNEST	50000	99	99	ESTEEGPKA	33698.3	100	100	-	-	-	-	LNESTEEGP	-3.5	95	95
FC27R_220._-0	HLA-DRB1*03:01	1	121	135	15	Consensus (smm/nn/sturniolo)	KTDGKGEESEKQNEL	99	99	-	-	-	-	GEESEKQNE	42758	96	96	GEESEKQNE	32772.4	99	99	-	-	-	-	KTDGKGEES	-12.5	100	100
FC27R_220._-0	HLA-DRB1*07:01	1	121	135	15	Consensus (comb.lib./smm/nn)	KTDGKGEESEKQNEL	99	99	EESEKQNEL	1000000	90	90	GEESEKQNE	41856	99	99	EESEKQNEL	22110.7	99	99	-	-	-	-	-	-	-	-
FC27R_220._-0	HLA-DRB1*15:01	1	121	135	15	Consensus (smm/nn/sturniolo)	KTDGKGEESEKQNEL	99	99	-	-	-	-	GKGEESEKQ	50000	99	99	GKGEESEKQ	25813.6	98	98	-	-	-	-	KTDGKGEES	-12.5	100	100
FC27R_220._-0	HLA-DRB1*07:01	1	135	149	15	Consensus (comb.lib./smm/nn)	LNESTEEGPKAPQEP	99	99	EGPKAPQEP	1000000	90	90	LNESTEEGP	43133	99	99	LNESTEEGP	29346.7	100	100	-	-	-	-	-	-	-	-
FC27R_220._-0	HLA-DRB1*15:01	1	135	149	15	Consensus (smm/nn/sturniolo)	LNESTEEGPKAPQEP	99	99	-	-	-	-	ESTEEGPKA	50000	99	99	ESTEEGPKA	35922	100	100	-	-	-	-	LNESTEEGP	-3.5	95	95
FC27R_220._-0	HLA-DRB4*01:01	1	117	131	15	Consensus (comb.lib./smm/nn)	NAPNKTDGKGEESEK	99	99	DGKGEESEK	1000000	87	87	KTDGKGEES	50000	99	99	DGKGEESEK	33965.1	100	100	-	-	-	-	-	-	-	-
FC27R_220._-0	HLA-DRB5*01:01	1	117	131	15	Consensus (smm/nn/sturniolo)	NAPNKTDGKGEESEK	99	99	-	-	-	-	PNKTDGKGE	50000	99	99	DGKGEESEK	24560.6	98	98	-	-	-	-	NAPNKTDGK	-12.5	100	100
FC27R_220._-0	HLA-DRB1*15:01	1	133	147	15	Consensus (smm/nn/sturniolo)	NELNESTEEGPKAPQ	99	99	-	-	-	-	ESTEEGPKA	50000	99	99	ESTEEGPKA	34349.1	100	100	-	-	-	-	LNESTEEGP	-3.5	95	95
FC27R_220._-0	HLA-DRB1*07:01	1	154	168	15	Consensus (comb.lib./smm/nn)	NENPAAPENKGTGQH	99	99	PENKGTGQH	1000000	90	90	ENPAAPENK	50000	99	99	PENKGTGQH	34508.6	100	100	-	-	-	-	-	-	-	-
FC27R_220._-0	HLA-DRB4*01:01	1	154	168	15	Consensus (comb.lib./smm/nn)	NENPAAPENKGTGQH	99	99	PENKGTGQH	219381	80	80	NPAAPENKG	39580	99	99	PENKGTGQH	29090.3	100	100	-	-	-	-	-	-	-	-
FC27R_220._-0	HLA-DRB1*07:01	1	136	150	15	Consensus (comb.lib./smm/nn)	NESTEEGPKAPQEPQ	99	99	GPKAPQEPQ	1000000	90	90	TEEGPKAPQ	50000	99	99	STEEGPKAP	33384.4	100	100	-	-	-	-	-	-	-	-
FC27R_220._-0	HLA-DRB5*01:01	1	136	150	15	Consensus (smm/nn/sturniolo)	NESTEEGPKAPQEPQ	99	99	-	-	-	-	NESTEEGPK	43566	99	99	ESTEEGPKA	27143.2	99	99	-	-	-	-	NESTEEGPK	-12.5	100	100
FC27R_220._-0	HLA-DRB1*03:01	1	162	176	15	Consensus (smm/nn/sturniolo)	NKGTGQHGHMHGSRN	99	99	-	-	-	-	QHGHMHGSR	50000	97	97	TGQHGHMHG	31382.6	99	99	-	-	-	-	NKGTGQHGH	-12.5	100	100
FC27R_220._-0	HLA-DRB1*03:01	1	120	134	15	Consensus (smm/nn/sturniolo)	NKTDGKGEESEKQNE	99	99	-	-	-	-	NKTDGKGEE	35688	94	94	GKGEESEKQ	32799.3	99	99	-	-	-	-	NKTDGKGEE	-12.5	100	100
FC27R_220._-0	HLA-DRB1*07:01	1	120	134	15	Consensus (comb.lib./smm/nn)	NKTDGKGEESEKQNE	99	99	GEESEKQNE	1000000	90	90	GKGEESEKQ	50000	99	99	KTDGKGEES	31120.2	100	100	-	-	-	-	-	-	-	-
FC27R_220._-0	HLA-DRB1*15:01	1	120	134	15	Consensus (smm/nn/sturniolo)	NKTDGKGEESEKQNE	99	99	-	-	-	-	GKGEESEKQ	50000	99	99	GKGEESEKQ	28100.1	99	99	-	-	-	-	NKTDGKGEE	-12.5	100	100
FC27R_220._-0	HLA-DRB5*01:01	1	156	170	15	Consensus (smm/nn/sturniolo)	NPAAPENKGTGQHGH	99	99	-	-	-	-	AAPENKGTG	50000	99	99	PENKGTGQH	19950.2	96	96	-	-	-	-	NPAAPENKG	-12.5	100	100
FC27R_220._-0	HLA-DRB4*01:01	1	181	195	15	Consensus (comb.lib./smm/nn)	NTSDSQKECTDGNKE	99	99	KECTDGNKE	1000000	87	87	SQKECTDGN	43624	99	99	DSQKECTDG	31441.7	100	100	-	-	-	-	-	-	-	-
FC27R_220._-0	HLA-DRB5*01:01	1	181	195	15	Consensus (smm/nn/sturniolo)	NTSDSQKECTDGNKE	99	99	-	-	-	-	QKECTDGNK	50000	99	99	QKECTDGNK	14956.9	92	92	-	-	-	-	NTSDSQKEC	-12.5	100	100
FC27R_220._-0	HLA-DRB1*15:01	1	157	171	15	Consensus (smm/nn/sturniolo)	PAAPENKGTGQHGHM	99	99	-	-	-	-	ENKGTGQHG	47655	99	99	NKGTGQHGH	29538.5	99	99	-	-	-	-	PAAPENKGT	-12.5	100	100
FC27R_220._-0	HLA-DRB5*01:01	1	157	171	15	Consensus (smm/nn/sturniolo)	PAAPENKGTGQHGHM	99	99	-	-	-	-	NKGTGQHGH	50000	99	99	PENKGTGQH	18654.2	95	95	-	-	-	-	PAAPENKGT	-12.5	100	100
FC27R_220._-0	HLA-DRB1*03:01	1	160	174	15	Consensus (smm/nn/sturniolo)	PENKGTGQHGHMHGS	99	99	-	-	-	-	TGQHGHMHG	50000	97	97	TGQHGHMHG	33465.8	99	99	-	-	-	-	PENKGTGQH	-12.5	100	100
FC27R_220._-0	HLA-DRB1*07:01	1	143	157	15	Consensus (comb.lib./smm/nn)	PKAPQEPQTAENENP	99	99	PQTAENENP	1000000	90	90	PQEPQTAEN	50000	99	99	PQTAENENP	32419.4	100	100	-	-	-	-	-	-	-	-
FC27R_220._-0	HLA-DRB5*01:01	1	143	157	15	Consensus (smm/nn/sturniolo)	PKAPQEPQTAENENP	99	99	-	-	-	-	KAPQEPQTA	50000	99	99	KAPQEPQTA	26370.9	99	99	-	-	-	-	PKAPQEPQT	-12.5	100	100
FC27R_220._-0	HLA-DRB1*07:01	1	119	133	15	Consensus (comb.lib./smm/nn)	PNKTDGKGEESEKQN	99	99	KGEESEKQN	1000000	90	90	PNKTDGKGE	50000	99	99	KTDGKGEES	26513.4	100	100	-	-	-	-	-	-	-	-
FC27R_220._-0	HLA-DRB1*15:01	1	119	133	15	Consensus (smm/nn/sturniolo)	PNKTDGKGEESEKQN	99	99	-	-	-	-	GKGEESEKQ	50000	99	99	GKGEESEKQ	28198.1	99	99	-	-	-	-	PNKTDGKGE	-12.5	100	100
FC27R_220._-0	HLA-DRB1*07:01	1	146	160	15	Consensus (comb.lib./smm/nn)	PQEPQTAENENPAAP	99	99	AENENPAAP	563634	88	88	PQTAENENP	50000	99	99	PQTAENENP	32571.9	100	100	-	-	-	-	-	-	-	-
FC27R_220._-0	HLA-DRB1*15:01	1	146	160	15	Consensus (smm/nn/sturniolo)	PQEPQTAENENPAAP	99	99	-	-	-	-	TAENENPAA	50000	99	99	QTAENENPA	28402.1	99	99	-	-	-	-	PQEPQTAEN	-12.5	100	100
FC27R_220._-0	HLA-DRB1*07:01	1	149	163	15	Consensus (comb.lib./smm/nn)	PQTAENENPAAPENK	99	99	AENENPAAP	563634	88	88	ENENPAAPE	38593	99	99	ENENPAAPE	31241.3	100	100	-	-	-	-	-	-	-	-
FC27R_220._-0	HLA-DRB1*15:01	1	149	163	15	Consensus (smm/nn/sturniolo)	PQTAENENPAAPENK	99	99	-	-	-	-	TAENENPAA	50000	99	99	AENENPAAP	27741.2	99	99	-	-	-	-	PQTAENENP	-12.5	100	100
FC27R_220._-0	HLA-DRB4*01:01	1	149	163	15	Consensus (comb.lib./smm/nn)	PQTAENENPAAPENK	99	99	ENPAAPENK	1000000	87	87	QTAENENPA	40948	99	99	TAENENPAA	27856.7	100	100	-	-	-	-	-	-	-	-
FC27R_220._-0	HLA-DRB4*01:01	1	89	103	15	Consensus (comb.lib./smm/nn)	PTAADTPTATESNSP	99	99	PTATESNSP	8227.49	60	60	TPTATESNS	39181	99	99	PTAADTPTA	27933.1	100	100	-	-	-	-	-	-	-	-
FC27R_220._-0	HLA-DRB1*07:01	1	147	161	15	Consensus (comb.lib./smm/nn)	QEPQTAENENPAAPE	99	99	AENENPAAP	563634	88	88	PQTAENENP	47615	99	99	ENENPAAPE	30836.3	100	100	-	-	-	-	-	-	-	-
FC27R_220._-0	HLA-DRB1*15:01	1	147	161	15	Consensus (smm/nn/sturniolo)	QEPQTAENENPAAPE	99	99	-	-	-	-	TAENENPAA	45914	99	99	QTAENENPA	27616.3	99	99	-	-	-	-	QEPQTAENE	-12.5	100	100
FC27R_220._-0	HLA-DRB1*07:01	1	186	200	15	Consensus (comb.lib./smm/nn)	QKECTDGNKENCGAA	99	99	GNKENCGAA	1000000	90	90	KECTDGNKE	50000	99	99	KECTDGNKE	21662.2	99	99	-	-	-	-	-	-	-	-
FC27R_220._-0	HLA-DRB4*01:01	1	186	200	15	Consensus (comb.lib./smm/nn)	QKECTDGNKENCGAA	99	99	GNKENCGAA	1000000	87	87	TDGNKENCG	50000	99	99	CTDGNKENC	37528.2	100	100	-	-	-	-	-	-	-	-
FC27R_220._-0	HLA-DRB5*01:01	1	186	200	15	Consensus (smm/nn/sturniolo)	QKECTDGNKENCGAA	99	99	-	-	-	-	QKECTDGNK	50000	99	99	QKECTDGNK	21153.3	97	97	-	-	-	-	QKECTDGNK	-12.5	100	100
FC27R_220._-0	HLA-DRB1*15:01	1	132	146	15	Consensus (smm/nn/sturniolo)	QNELNESTEEGPKAP	99	99	-	-	-	-	ESTEEGPKA	50000	99	99	ESTEEGPKA	34304.9	100	100	-	-	-	-	LNESTEEGP	-3.5	95	95
FC27R_220._-0	HLA-DRB5*01:01	1	180	194	15	Consensus (smm/nn/sturniolo)	QNTSDSQKECTDGNK	99	99	-	-	-	-	QNTSDSQKE	50000	99	99	QKECTDGNK	17612.8	94	94	-	-	-	-	QNTSDSQKE	-12.5	100	100
FC27R_220._-0	HLA-DRB1*07:01	1	150	164	15	Consensus (comb.lib./smm/nn)	QTAENENPAAPENKG	99	99	AENENPAAP	563634	88	88	ENPAAPENK	40469	99	99	ENENPAAPE	32899.6	100	100	-	-	-	-	-	-	-	-
FC27R_220._-0	HLA-DRB1*15:01	1	150	164	15	Consensus (smm/nn/sturniolo)	QTAENENPAAPENKG	99	99	-	-	-	-	ENENPAAPE	50000	99	99	AENENPAAP	28919.9	99	99	-	-	-	-	QTAENENPA	-12.5	100	100
FC27R_220._-0	HLA-DRB1*03:01	1	175	189	15	Consensus (smm/nn/sturniolo)	RNNHPQNTSDSQKEC	99	99	-	-	-	-	QNTSDSQKE	23793	89	89	NTSDSQKEC	32016.4	99	99	-	-	-	-	RNNHPQNTS	-12.5	100	100
FC27R_220._-0	HLA-DRB4*01:01	1	183	197	15	Consensus (comb.lib./smm/nn)	SDSQKECTDGNKENC	99	99	CTDGNKENC	1000000	87	87	SQKECTDGN	50000	99	99	DSQKECTDG	32029.6	100	100	-	-	-	-	-	-	-	-
FC27R_220._-0	HLA-DRB5*01:01	1	183	197	15	Consensus (smm/nn/sturniolo)	SDSQKECTDGNKENC	99	99	-	-	-	-	QKECTDGNK	50000	99	99	QKECTDGNK	14347.9	91	91	-	-	-	-	SDSQKECTD	-12.5	100	100
FC27R_220._-0	HLA-DRB1*15:01	1	129	143	15	Consensus (smm/nn/sturniolo)	SEKQNELNESTEEGP	99	99	-	-	-	-	KQNELNEST	50000	99	99	KQNELNEST	34339.1	100	100	-	-	-	-	LNESTEEGP	-3.5	95	95
FC27R_220._-0	HLA-DRB5*01:01	1	129	143	15	Consensus (smm/nn/sturniolo)	SEKQNELNESTEEGP	99	99	-	-	-	-	KQNELNEST	50000	99	99	KQNELNEST	37606.7	100	100	-	-	-	-	LNESTEEGP	-5.6	95	95
FC27R_220._-0	HLA-DRB4*01:01	1	115	129	15	Consensus (comb.lib./smm/nn)	SGNAPNKTDGKGEES	99	99	KTDGKGEES	1000000	87	87	NAPNKTDGK	50000	99	99	GNAPNKTDG	33051.6	100	100	-	-	-	-	-	-	-	-
FC27R_220._-0	HLA-DRB5*01:01	1	115	129	15	Consensus (smm/nn/sturniolo)	SGNAPNKTDGKGEES	99	99	-	-	-	-	NAPNKTDGK	46851	99	99	NAPNKTDGK	20707.2	96	96	-	-	-	-	SGNAPNKTD	-12.5	100	100
FC27R_220._-0	HLA-DRB5*01:01	1	65	79	15	Consensus (smm/nn/sturniolo)	SGSQSSTNSASTSTT	99	99	-	-	-	-	QSSTNSAST	9658	88	88	QSSTNSAST	28605	99	99	-	-	-	-	SGSQSSTNS	-12.5	100	100
FC27R_220._-0	HLA-DRB4*01:01	1	185	199	15	Consensus (comb.lib./smm/nn)	SQKECTDGNKENCGA	99	99	DGNKENCGA	1000000	87	87	TDGNKENCG	50000	99	99	QKECTDGNK	35348.6	100	100	-	-	-	-	-	-	-	-
FC27R_220._-0	HLA-DRB5*01:01	1	185	199	15	Consensus (smm/nn/sturniolo)	SQKECTDGNKENCGA	99	99	-	-	-	-	QKECTDGNK	50000	99	99	QKECTDGNK	17019.5	94	94	-	-	-	-	SQKECTDGN	-12.5	100	100
FC27R_220._-0	HLA-DRB1*15:01	1	174	188	15	Consensus (smm/nn/sturniolo)	SRNNHPQNTSDSQKE	99	99	-	-	-	-	NHPQNTSDS	46094	99	99	NHPQNTSDS	27473.3	99	99	-	-	-	-	SRNNHPQNT	-12.5	100	100
FC27R_220._-0	HLA-DRB1*03:01	1	114	128	15	Consensus (smm/nn/sturniolo)	SSGNAPNKTDGKGEE	99	99	-	-	-	-	SSGNAPNKT	16349	83	83	NKTDGKGEE	30021.2	99	99	-	-	-	-	SSGNAPNKT	-12.5	100	100
FC27R_220._-0	HLA-DRB4*01:01	1	114	128	15	Consensus (comb.lib./smm/nn)	SSGNAPNKTDGKGEE	99	99	NKTDGKGEE	1000000	87	87	SSGNAPNKT	50000	99	99	GNAPNKTDG	32945.9	100	100	-	-	-	-	-	-	-	-
FC27R_220._-0	HLA-DRB4*01:01	1	113	127	15	Consensus (comb.lib./smm/nn)	SSSGNAPNKTDGKGE	99	99	PNKTDGKGE	1000000	87	87	SSGNAPNKT	50000	99	99	GNAPNKTDG	32669.4	100	100	-	-	-	-	-	-	-	-
FC27R_220._-0	HLA-DRB1*07:01	1	138	152	15	Consensus (comb.lib./smm/nn)	STEEGPKAPQEPQTA	99	99	KAPQEPQTA	1000000	90	90	PKAPQEPQT	50000	99	99	KAPQEPQTA	34639.5	100	100	-	-	-	-	-	-	-	-
FC27R_220._-0	HLA-DRB5*01:01	1	138	152	15	Consensus (smm/nn/sturniolo)	STEEGPKAPQEPQTA	99	99	-	-	-	-	GPKAPQEPQ	50000	99	99	KAPQEPQTA	23403.8	98	98	-	-	-	-	STEEGPKAP	-12.5	100	100
FC27R_220._-0	HLA-DRB1*15:01	1	77	91	15	Consensus (smm/nn/sturniolo)	STTNNGESQNTTPTA	99	99	-	-	-	-	TNNGESQNT	26991	97	97	GESQNTTPT	26432.9	99	99	-	-	-	-	STTNNGESQ	-12.5	100	100
FC27R_220._-0	HLA-DRB5*01:01	1	77	91	15	Consensus (smm/nn/sturniolo)	STTNNGESQNTTPTA	99	99	-	-	-	-	GESQNTTPT	45999	99	99	TNNGESQNT	28437.7	99	99	-	-	-	-	STTNNGESQ	-12.5	100	100
FC27R_220._-0	HLA-DRB1*03:01	1	90	104	15	Consensus (smm/nn/sturniolo)	TAADTPTATESNSPS	99	99	-	-	-	-	TAADTPTAT	14347	80	80	TAADTPTAT	29997.5	99	99	-	-	-	-	TAADTPTAT	-12.5	100	100
FC27R_220._-0	HLA-DRB1*07:01	1	151	165	15	Consensus (comb.lib./smm/nn)	TAENENPAAPENKGT	99	99	AENENPAAP	563634	88	88	ENPAAPENK	39582	99	99	ENENPAAPE	32740.5	100	100	-	-	-	-	-	-	-	-
FC27R_220._-0	HLA-DRB4*01:01	1	151	165	15	Consensus (comb.lib./smm/nn)	TAENENPAAPENKGT	99	99	PAAPENKGT	1000000	87	87	NPAAPENKG	36122	99	99	NENPAAPEN	33483.1	100	100	-	-	-	-	-	-	-	-
FC27R_220._-0	HLA-DRB1*03:01	1	96	110	15	Consensus (smm/nn/sturniolo)	TATESNSPSPPITTT	99	99	-	-	-	-	ESNSPSPPI	27531	91	91	NSPSPPITT	33840.4	99	99	-	-	-	-	TATESNSPS	-12.5	100	100
FC27R_220._-0	HLA-DRB1*03:01	1	122	136	15	Consensus (smm/nn/sturniolo)	TDGKGEESEKQNELN	99	99	-	-	-	-	GEESEKQNE	42113	95	95	GEESEKQNE	31885.4	99	99	-	-	-	-	TDGKGEESE	-12.5	100	100
FC27R_220._-0	HLA-DRB1*07:01	1	122	136	15	Consensus (comb.lib./smm/nn)	TDGKGEESEKQNELN	99	99	ESEKQNELN	1000000	90	90	EESEKQNEL	40051	99	99	EESEKQNEL	22918.4	99	99	-	-	-	-	-	-	-	-
FC27R_220._-0	HLA-DRB1*15:01	1	122	136	15	Consensus (smm/nn/sturniolo)	TDGKGEESEKQNELN	99	99	-	-	-	-	GKGEESEKQ	46958	99	99	GKGEESEKQ	25267.3	98	98	-	-	-	-	TDGKGEESE	-12.5	100	100
FC27R_220._-0	HLA-DRB1*03:01	1	190	204	15	Consensus (smm/nn/sturniolo)	TDGNKENCGAATSLL	99	99	-	-	-	-	GNKENCGAA	49019	96	96	CGAATSLLX	31999.1	99	99	-	-	-	-	TDGNKENCG	-12.5	100	100
FC27R_220._-0	HLA-DRB1*07:01	1	139	153	15	Consensus (comb.lib./smm/nn)	TEEGPKAPQEPQTAE	99	99	APQEPQTAE	1000000	90	90	KAPQEPQTA	50000	99	99	KAPQEPQTA	36040.7	100	100	-	-	-	-	-	-	-	-
FC27R_220._-0	HLA-DRB5*01:01	1	139	153	15	Consensus (smm/nn/sturniolo)	TEEGPKAPQEPQTAE	99	99	-	-	-	-	KAPQEPQTA	50000	99	99	KAPQEPQTA	21385.7	97	97	-	-	-	-	TEEGPKAPQ	-12.5	100	100
FC27R_220._-0	HLA-DRB1*15:01	1	98	112	15	Consensus (smm/nn/sturniolo)	TESNSPSPPITTTES	99	99	-	-	-	-	ESNSPSPPI	16205	94	94	NSPSPPITT	28778.2	99	99	-	-	-	-	TESNSPSPP	-12.5	100	100
FC27R_220._-0	HLA-DRB5*01:01	1	98	112	15	Consensus (smm/nn/sturniolo)	TESNSPSPPITTTES	99	99	-	-	-	-	NSPSPPITT	44652	99	99	NSPSPPITT	23709.6	98	98	-	-	-	-	TESNSPSPP	-12.5	100	100
FC27R_220._-0	HLA-DRB1*15:01	1	79	93	15	Consensus (smm/nn/sturniolo)	TNNGESQNTTPTAAD	99	99	-	-	-	-	GESQNTTPT	40208	99	99	GESQNTTPT	27775.4	99	99	-	-	-	-	TNNGESQNT	-12.5	100	100
FC27R_220._-0	HLA-DRB4*01:01	1	88	102	15	Consensus (comb.lib./smm/nn)	TPTAADTPTATESNS	99	99	PTAADTPTA	53419	73	73	TAADTPTAT	36062	99	99	PTAADTPTA	23584	99	99	-	-	-	-	-	-	-	-
FC27R_220._-0	HLA-DRB1*03:01	1	182	196	15	Consensus (smm/nn/sturniolo)	TSDSQKECTDGNKEN	99	99	-	-	-	-	TSDSQKECT	30545	92	92	SQKECTDGN	30127.3	99	99	-	-	-	-	TSDSQKECT	-12.5	100	100
FC27R_220._-0	HLA-DRB4*01:01	1	182	196	15	Consensus (comb.lib./smm/nn)	TSDSQKECTDGNKEN	99	99	ECTDGNKEN	1000000	87	87	SQKECTDGN	42486	99	99	DSQKECTDG	31698.9	100	100	-	-	-	-	-	-	-	-
FC27R_220._-0	HLA-DRB5*01:01	1	182	196	15	Consensus (smm/nn/sturniolo)	TSDSQKECTDGNKEN	99	99	-	-	-	-	QKECTDGNK	50000	99	99	QKECTDGNK	13894.6	91	91	-	-	-	-	TSDSQKECT	-12.5	100	100
FC27R_220._-0	HLA-DRB1*15:01	1	76	90	15	Consensus (smm/nn/sturniolo)	TSTTNNGESQNTTPT	99	99	-	-	-	-	TNNGESQNT	27473	97	97	NNGESQNTT	28826.2	99	99	-	-	-	-	TSTTNNGES	-12.5	100	100
FC27R_220._-0	HLA-DRB5*01:01	1	78	92	15	Consensus (smm/nn/sturniolo)	TTNNGESQNTTPTAA	99	99	-	-	-	-	GESQNTTPT	41774	99	99	GESQNTTPT	27847	99	99	-	-	-	-	TTNNGESQN	-12.5	100	100
FC27R_220._-0	HLA-DRB1*03:01	1	91	105	15	Consensus (smm/nn/sturniolo)	AADTPTATESNSPSP	100	100	-	-	-	-	TATESNSPS	42686	95	95	TATESNSPS	40713.3	100	100	-	-	-	-	AADTPTATE	-12.5	100	100
FC27R_220._-0	HLA-DRB1*15:01	1	91	105	15	Consensus (smm/nn/sturniolo)	AADTPTATESNSPSP	100	100	-	-	-	-	TATESNSPS	29934	98	98	TATESNSPS	33640.7	100	100	-	-	-	-	AADTPTATE	-12.5	100	100
FC27R_220._-0	HLA-DRB5*01:01	1	91	105	15	Consensus (smm/nn/sturniolo)	AADTPTATESNSPSP	100	100	-	-	-	-	TATESNSPS	33486	98	98	PTATESNSP	38217	100	100	-	-	-	-	AADTPTATE	-12.5	100	100
FC27R_220._-0	HLA-DRB1*03:01	1	158	172	15	Consensus (smm/nn/sturniolo)	AAPENKGTGQHGHMH	100	100	-	-	-	-	KGTGQHGHM	50000	97	97	NKGTGQHGH	36469.4	100	100	-	-	-	-	AAPENKGTG	-12.5	100	100
FC27R_220._-0	HLA-DRB1*03:01	1	92	106	15	Consensus (smm/nn/sturniolo)	ADTPTATESNSPSPP	100	100	-	-	-	-	ATESNSPSP	38204	95	95	TESNSPSPP	40966.1	100	100	-	-	-	-	ADTPTATES	-12.5	100	100
FC27R_220._-0	HLA-DRB1*15:01	1	92	106	15	Consensus (smm/nn/sturniolo)	ADTPTATESNSPSPP	100	100	-	-	-	-	TATESNSPS	30496	98	98	TATESNSPS	31316.1	100	100	-	-	-	-	ADTPTATES	-12.5	100	100
FC27R_220._-0	HLA-DRB5*01:01	1	92	106	15	Consensus (smm/nn/sturniolo)	ADTPTATESNSPSPP	100	100	-	-	-	-	TATESNSPS	32559	98	98	ATESNSPSP	37860.2	100	100	-	-	-	-	ADTPTATES	-12.5	100	100
FC27R_220._-0	HLA-DRB1*03:01	1	152	166	15	Consensus (smm/nn/sturniolo)	AENENPAAPENKGTG	100	100	-	-	-	-	ENENPAAPE	50000	97	97	AAPENKGTG	41296.3	100	100	-	-	-	-	AENENPAAP	-12.5	100	100
FC27R_220._-0	HLA-DRB1*15:01	1	152	166	15	Consensus (smm/nn/sturniolo)	AENENPAAPENKGTG	100	100	-	-	-	-	PAAPENKGT	50000	99	99	NPAAPENKG	33228.7	100	100	-	-	-	-	AENENPAAP	-12.5	100	100
FC27R_220._-0	HLA-DRB1*03:01	1	44	58	15	Consensus (smm/nn/sturniolo)	ANEGSNTKSVGANAP	100	100	-	-	-	-	EGSNTKSVG	50000	97	97	EGSNTKSVG	37256.4	100	100	-	-	-	-	ANEGSNTKS	-12.5	100	100
FC27R_220._-0	HLA-DRB1*03:01	1	159	173	15	Consensus (smm/nn/sturniolo)	APENKGTGQHGHMHG	100	100	-	-	-	-	KGTGQHGHM	50000	97	97	NKGTGQHGH	35099	100	100	-	-	-	-	APENKGTGQ	-12.5	100	100
FC27R_220._-0	HLA-DRB1*15:01	1	118	132	15	Consensus (smm/nn/sturniolo)	APNKTDGKGEESEKQ	100	100	-	-	-	-	KTDGKGEES	50000	99	99	GKGEESEKQ	30294.3	100	100	-	-	-	-	APNKTDGKG	-12.5	100	100
FC27R_220._-0	HLA-DRB1*03:01	1	145	159	15	Consensus (smm/nn/sturniolo)	APQEPQTAENENPAA	100	100	-	-	-	-	QTAENENPA	48504	96	96	QTAENENPA	39676.1	100	100	-	-	-	-	APQEPQTAE	-12.5	100	100
FC27R_220._-0	HLA-DRB1*15:01	1	145	159	15	Consensus (smm/nn/sturniolo)	APQEPQTAENENPAA	100	100	-	-	-	-	QTAENENPA	49833	99	99	QTAENENPA	30330.4	100	100	-	-	-	-	APQEPQTAE	-12.5	100	100
FC27R_220._-0	HLA-DRB5*01:01	1	145	159	15	Consensus (smm/nn/sturniolo)	APQEPQTAENENPAA	100	100	-	-	-	-	PQTAENENP	50000	99	99	QTAENENPA	36303.7	100	100	-	-	-	-	APQEPQTAE	-12.5	100	100
FC27R_220._-0	HLA-DRB1*03:01	1	64	78	15	Consensus (smm/nn/sturniolo)	ASGSQSSTNSASTST	100	100	-	-	-	-	SQSSTNSAS	18666	85	85	GSQSSTNSA	37376.7	100	100	-	-	-	-	ASGSQSSTN	-12.5	100	100
FC27R_220._-0	HLA-DRB1*15:01	1	64	78	15	Consensus (smm/nn/sturniolo)	ASGSQSSTNSASTST	100	100	-	-	-	-	QSSTNSAST	14387	92	92	SQSSTNSAS	33761.1	100	100	-	-	-	-	ASGSQSSTN	-12.5	100	100
FC27R_220._-0	HLA-DRB1*03:01	1	74	88	15	Consensus (smm/nn/sturniolo)	ASTSTTNNGESQNTT	100	100	-	-	-	-	STTNNGESQ	50000	97	97	STTNNGESQ	37097.5	100	100	-	-	-	-	ASTSTTNNG	-12.5	100	100
FC27R_220._-0	HLA-DRB1*15:01	1	74	88	15	Consensus (smm/nn/sturniolo)	ASTSTTNNGESQNTT	100	100	-	-	-	-	TNNGESQNT	33194	98	98	TNNGESQNT	33592.4	100	100	-	-	-	-	ASTSTTNNG	-12.5	100	100
FC27R_220._-0	HLA-DRB5*01:01	1	74	88	15	Consensus (smm/nn/sturniolo)	ASTSTTNNGESQNTT	100	100	-	-	-	-	TSTTNNGES	50000	99	99	TNNGESQNT	32169.2	100	100	-	-	-	-	ASTSTTNNG	-12.5	100	100
FC27R_220._-0	HLA-DRB1*03:01	1	97	111	15	Consensus (smm/nn/sturniolo)	ATESNSPSPPITTTE	100	100	-	-	-	-	ESNSPSPPI	34517	94	94	NSPSPPITT	34721.3	100	100	-	-	-	-	ATESNSPSP	-12.5	100	100
FC27R_220._-0	HLA-DRB1*03:01	1	189	203	15	Consensus (smm/nn/sturniolo)	CTDGNKENCGAATSL	100	100	-	-	-	-	GNKENCGAA	50000	97	97	KENCGAATS	37086.2	100	100	-	-	-	-	CTDGNKENC	-12.5	100	100
FC27R_220._-0	HLA-DRB1*15:01	1	184	198	15	Consensus (smm/nn/sturniolo)	DSQKECTDGNKENCG	100	100	-	-	-	-	ECTDGNKEN	50000	99	99	SQKECTDGN	33712.9	100	100	-	-	-	-	DSQKECTDG	-12.5	100	100
FC27R_220._-0	HLA-DRB1*03:01	1	93	107	15	Consensus (smm/nn/sturniolo)	DTPTATESNSPSPPI	100	100	-	-	-	-	ATESNSPSP	25560	90	90	TESNSPSPP	38276.2	100	100	-	-	-	-	DTPTATESN	-12.5	100	100
FC27R_220._-0	HLA-DRB5*01:01	1	93	107	15	Consensus (smm/nn/sturniolo)	DTPTATESNSPSPPI	100	100	-	-	-	-	TATESNSPS	24965	96	96	ESNSPSPPI	32753.6	100	100	-	-	-	-	DTPTATESN	-12.5	100	100
FC27R_220._-0	HLA-DRB1*03:01	1	188	202	15	Consensus (smm/nn/sturniolo)	ECTDGNKENCGAATS	100	100	-	-	-	-	ECTDGNKEN	50000	97	97	CTDGNKENC	34728.8	100	100	-	-	-	-	ECTDGNKEN	-12.5	100	100
FC27R_220._-0	HLA-DRB1*03:01	1	140	154	15	Consensus (smm/nn/sturniolo)	EEGPKAPQEPQTAEN	100	100	-	-	-	-	APQEPQTAE	50000	97	97	KAPQEPQTA	43517.4	100	100	-	-	-	-	EEGPKAPQE	-12.5	100	100
FC27R_220._-0	HLA-DRB1*15:01	1	140	154	15	Consensus (smm/nn/sturniolo)	EEGPKAPQEPQTAEN	100	100	-	-	-	-	KAPQEPQTA	43731	99	99	KAPQEPQTA	31786.2	100	100	-	-	-	-	EEGPKAPQE	-12.5	100	100
FC27R_220._-0	HLA-DRB1*15:01	1	127	141	15	Consensus (smm/nn/sturniolo)	EESEKQNELNESTEE	100	100	-	-	-	-	KQNELNEST	50000	99	99	KQNELNEST	30813.3	100	100	-	-	-	-	EESEKQNEL	-12.5	100	100
FC27R_220._-0	HLA-DRB5*01:01	1	127	141	15	Consensus (smm/nn/sturniolo)	EESEKQNELNESTEE	100	100	-	-	-	-	KQNELNEST	50000	99	99	KQNELNEST	33888.1	100	100	-	-	-	-	EESEKQNEL	-12.5	100	100
FC27R_220._-0	HLA-DRB1*03:01	1	141	155	15	Consensus (smm/nn/sturniolo)	EGPKAPQEPQTAENE	100	100	-	-	-	-	APQEPQTAE	50000	97	97	KAPQEPQTA	42984	100	100	-	-	-	-	EGPKAPQEP	-12.5	100	100
FC27R_220._-0	HLA-DRB1*15:01	1	141	155	15	Consensus (smm/nn/sturniolo)	EGPKAPQEPQTAENE	100	100	-	-	-	-	KAPQEPQTA	42856	99	99	KAPQEPQTA	31057.3	100	100	-	-	-	-	EGPKAPQEP	-12.5	100	100
FC27R_220._-0	HLA-DRB1*03:01	1	46	60	15	Consensus (smm/nn/sturniolo)	EGSNTKSVGANAPKA	100	100	-	-	-	-	NTKSVGANA	48081	96	96	VGANAPKAX	34392.3	100	100	-	-	-	-	EGSNTKSVG	-12.5	100	100
FC27R_220._-0	HLA-DRB1*03:01	1	153	167	15	Consensus (smm/nn/sturniolo)	ENENPAAPENKGTGQ	100	100	-	-	-	-	ENENPAAPE	50000	97	97	AAPENKGTG	40138.2	100	100	-	-	-	-	ENENPAAPE	-12.5	100	100
FC27R_220._-0	HLA-DRB1*15:01	1	153	167	15	Consensus (smm/nn/sturniolo)	ENENPAAPENKGTGQ	100	100	-	-	-	-	PAAPENKGT	50000	99	99	NPAAPENKG	32242.4	100	100	-	-	-	-	ENENPAAPE	-12.5	100	100
FC27R_220._-0	HLA-DRB1*03:01	1	155	169	15	Consensus (smm/nn/sturniolo)	ENPAAPENKGTGQHG	100	100	-	-	-	-	AAPENKGTG	50000	97	97	AAPENKGTG	38598.5	100	100	-	-	-	-	ENPAAPENK	-12.5	100	100
FC27R_220._-0	HLA-DRB1*15:01	1	155	169	15	Consensus (smm/nn/sturniolo)	ENPAAPENKGTGQHG	100	100	-	-	-	-	PAAPENKGT	50000	99	99	AAPENKGTG	30868	100	100	-	-	-	-	ENPAAPENK	-12.5	100	100
FC27R_220._-0	HLA-DRB1*03:01	1	148	162	15	Consensus (smm/nn/sturniolo)	EPQTAENENPAAPEN	100	100	-	-	-	-	ENENPAAPE	40366	95	95	AENENPAAP	36045.4	100	100	-	-	-	-	EPQTAENEN	-12.5	100	100
FC27R_220._-0	HLA-DRB5*01:01	1	148	162	15	Consensus (smm/nn/sturniolo)	EPQTAENENPAAPEN	100	100	-	-	-	-	ENENPAAPE	50000	99	99	AENENPAAP	32681	100	100	-	-	-	-	EPQTAENEN	-12.5	100	100
FC27R_220._-0	HLA-DRB1*15:01	1	128	142	15	Consensus (smm/nn/sturniolo)	ESEKQNELNESTEEG	100	100	-	-	-	-	KQNELNEST	50000	99	99	KQNELNEST	33831.3	100	100	-	-	-	-	ESEKQNELN	-12.5	100	100
FC27R_220._-0	HLA-DRB5*01:01	1	128	142	15	Consensus (smm/nn/sturniolo)	ESEKQNELNESTEEG	100	100	-	-	-	-	KQNELNEST	50000	99	99	KQNELNEST	35329.9	100	100	-	-	-	-	ESEKQNELN	-12.5	100	100
FC27R_220._-0	HLA-DRB1*03:01	1	99	113	15	Consensus (smm/nn/sturniolo)	ESNSPSPPITTTESS	100	100	-	-	-	-	NSPSPPITT	50000	97	97	NSPSPPITT	38346.7	100	100	-	-	-	-	ESNSPSPPI	-12.5	100	100
FC27R_220._-0	HLA-DRB1*15:01	1	99	113	15	Consensus (smm/nn/sturniolo)	ESNSPSPPITTTESS	100	100	-	-	-	-	ESNSPSPPI	18665	95	95	NSPSPPITT	31907.5	100	100	-	-	-	-	ESNSPSPPI	-12.5	100	100
FC27R_220._-0	HLA-DRB1*03:01	1	83	97	15	Consensus (smm/nn/sturniolo)	ESQNTTPTAADTPTA	100	100	-	-	-	-	SQNTTPTAA	50000	97	97	TAADTPTAX	39652.1	100	100	-	-	-	-	ESQNTTPTA	-12.5	100	100
FC27R_220._-0	HLA-DRB1*15:01	1	83	97	15	Consensus (smm/nn/sturniolo)	ESQNTTPTAADTPTA	100	100	-	-	-	-	QNTTPTAAD	50000	99	99	PTAADTPTA	37841.4	100	100	-	-	-	-	ESQNTTPTA	-12.5	100	100
FC27R_220._-0	HLA-DRB5*01:01	1	83	97	15	Consensus (smm/nn/sturniolo)	ESQNTTPTAADTPTA	100	100	-	-	-	-	NTTPTAADT	50000	99	99	NTTPTAADT	36226	100	100	-	-	-	-	ESQNTTPTA	-12.5	100	100
FC27R_220._-0	HLA-DRB1*03:01	1	111	125	15	Consensus (smm/nn/sturniolo)	ESSSSGNAPNKTDGK	100	100	-	-	-	-	SSGNAPNKT	50000	97	97	GNAPNKTDG	36264.1	100	100	-	-	-	-	ESSSSGNAP	-12.5	100	100
FC27R_220._-0	HLA-DRB1*15:01	1	111	125	15	Consensus (smm/nn/sturniolo)	ESSSSGNAPNKTDGK	100	100	-	-	-	-	SSGNAPNKT	28668	97	97	SSGNAPNKT	32167.8	100	100	-	-	-	-	ESSSSGNAP	-12.5	100	100
FC27R_220._-0	HLA-DRB1*03:01	1	137	151	15	Consensus (smm/nn/sturniolo)	ESTEEGPKAPQEPQT	100	100	-	-	-	-	TEEGPKAPQ	50000	97	97	TEEGPKAPQ	42469	100	100	-	-	-	-	ESTEEGPKA	-12.5	100	100
FC27R_220._-0	HLA-DRB1*15:01	1	137	151	15	Consensus (smm/nn/sturniolo)	ESTEEGPKAPQEPQT	100	100	-	-	-	-	ESTEEGPKA	50000	99	99	PKAPQEPQT	37440.2	100	100	-	-	-	-	ESTEEGPKA	-12.5	100	100
FC27R_220._-0	HLA-DRB5*01:01	1	137	151	15	Consensus (smm/nn/sturniolo)	ESTEEGPKAPQEPQT	100	100	-	-	-	-	GPKAPQEPQ	50000	99	99	EEGPKAPQE	31526.5	100	100	-	-	-	-	ESTEEGPKA	-12.5	100	100
FC27R_220._-0	HLA-DRB5*01:01	1	126	140	15	Consensus (smm/nn/sturniolo)	GEESEKQNELNESTE	100	100	-	-	-	-	KQNELNEST	50000	99	99	KQNELNEST	32382.9	100	100	-	-	-	-	GEESEKQNE	-12.5	100	100
FC27R_220._-0	HLA-DRB1*03:01	1	82	96	15	Consensus (smm/nn/sturniolo)	GESQNTTPTAADTPT	100	100	-	-	-	-	SQNTTPTAA	50000	97	97	QNTTPTAAD	42057.4	100	100	-	-	-	-	GESQNTTPT	-12.5	100	100
FC27R_220._-0	HLA-DRB1*15:01	1	82	96	15	Consensus (smm/nn/sturniolo)	GESQNTTPTAADTPT	100	100	-	-	-	-	GESQNTTPT	50000	99	99	SQNTTPTAA	36657.4	100	100	-	-	-	-	GESQNTTPT	-12.5	100	100
FC27R_220._-0	HLA-DRB5*01:01	1	82	96	15	Consensus (smm/nn/sturniolo)	GESQNTTPTAADTPT	100	100	-	-	-	-	NTTPTAADT	50000	99	99	NTTPTAADT	36512.5	100	100	-	-	-	-	GESQNTTPT	-12.5	100	100
FC27R_220._-0	HLA-DRB1*15:01	1	116	130	15	Consensus (smm/nn/sturniolo)	GNAPNKTDGKGEESE	100	100	-	-	-	-	PNKTDGKGE	50000	99	99	NKTDGKGEE	35655.9	100	100	-	-	-	-	GNAPNKTDG	-12.5	100	100
FC27R_220._-0	HLA-DRB1*03:01	1	142	156	15	Consensus (smm/nn/sturniolo)	GPKAPQEPQTAENEN	100	100	-	-	-	-	APQEPQTAE	50000	97	97	KAPQEPQTA	43058.9	100	100	-	-	-	-	GPKAPQEPQ	-12.5	100	100
FC27R_220._-0	HLA-DRB1*15:01	1	142	156	15	Consensus (smm/nn/sturniolo)	GPKAPQEPQTAENEN	100	100	-	-	-	-	KAPQEPQTA	47313	99	99	KAPQEPQTA	31655.8	100	100	-	-	-	-	GPKAPQEPQ	-12.5	100	100
FC27R_220._-0	HLA-DRB1*03:01	1	66	80	15	Consensus (smm/nn/sturniolo)	GSQSSTNSASTSTTN	100	100	-	-	-	-	STNSASTST	33941	93	93	SSTNSASTS	38112.6	100	100	-	-	-	-	GSQSSTNSA	-12.5	100	100
FC27R_220._-0	HLA-DRB1*15:01	1	66	80	15	Consensus (smm/nn/sturniolo)	GSQSSTNSASTSTTN	100	100	-	-	-	-	QSSTNSAST	13743	92	92	QSSTNSAST	35179.2	100	100	-	-	-	-	GSQSSTNSA	-12.5	100	100
FC27R_220._-0	HLA-DRB5*01:01	1	66	80	15	Consensus (smm/nn/sturniolo)	GSQSSTNSASTSTTN	100	100	-	-	-	-	TNSASTSTT	10706	89	89	QSSTNSAST	29002.3	100	100	-	-	-	-	GSQSSTNSA	-12.5	100	100
FC27R_220._-0	HLA-DRB1*03:01	1	173	187	15	Consensus (smm/nn/sturniolo)	GSRNNHPQNTSDSQK	100	100	-	-	-	-	SRNNHPQNT	50000	97	97	SRNNHPQNT	36707.8	100	100	-	-	-	-	GSRNNHPQN	-12.5	100	100
FC27R_220._-0	HLA-DRB1*03:01	1	172	186	15	Consensus (smm/nn/sturniolo)	HGSRNNHPQNTSDSQ	100	100	-	-	-	-	SRNNHPQNT	33781	93	93	GSRNNHPQN	34491.4	100	100	-	-	-	-	HGSRNNHPQ	-12.5	100	100
FC27R_220._-0	HLA-DRB1*15:01	1	178	192	15	Consensus (smm/nn/sturniolo)	HPQNTSDSQKECTDG	100	100	-	-	-	-	QNTSDSQKE	50000	99	99	QNTSDSQKE	34331.3	100	100	-	-	-	-	HPQNTSDSQ	-12.5	100	100
FC27R_220._-0	HLA-DRB1*03:01	1	144	158	15	Consensus (smm/nn/sturniolo)	KAPQEPQTAENENPA	100	100	-	-	-	-	PQTAENENP	50000	97	97	QTAENENPA	42203.8	100	100	-	-	-	-	KAPQEPQTA	-12.5	100	100
FC27R_220._-0	HLA-DRB1*15:01	1	144	158	15	Consensus (smm/nn/sturniolo)	KAPQEPQTAENENPA	100	100	-	-	-	-	KAPQEPQTA	50000	99	99	QTAENENPA	33910.1	100	100	-	-	-	-	KAPQEPQTA	-12.5	100	100
FC27R_220._-0	HLA-DRB5*01:01	1	144	158	15	Consensus (smm/nn/sturniolo)	KAPQEPQTAENENPA	100	100	-	-	-	-	PQTAENENP	50000	99	99	KAPQEPQTA	29885.1	100	100	-	-	-	-	KAPQEPQTA	-12.5	100	100
FC27R_220._-0	HLA-DRB5*01:01	1	125	139	15	Consensus (smm/nn/sturniolo)	KGEESEKQNELNEST	100	100	-	-	-	-	EESEKQNEL	46410	99	99	ESEKQNELN	30713.4	100	100	-	-	-	-	KGEESEKQN	-12.5	100	100
FC27R_220._-0	HLA-DRB1*15:01	1	117	131	15	Consensus (smm/nn/sturniolo)	NAPNKTDGKGEESEK	100	100	-	-	-	-	PNKTDGKGE	50000	99	99	NKTDGKGEE	34638.4	100	100	-	-	-	-	NAPNKTDGK	-12.5	100	100
FC27R_220._-0	HLA-DRB1*03:01	1	45	59	15	Consensus (smm/nn/sturniolo)	NEGSNTKSVGANAPK	100	100	-	-	-	-	NTKSVGANA	50000	97	97	NTKSVGANA	37284.2	100	100	-	-	-	-	NEGSNTKSV	-12.5	100	100
FC27R_220._-0	HLA-DRB1*03:01	1	154	168	15	Consensus (smm/nn/sturniolo)	NENPAAPENKGTGQH	100	100	-	-	-	-	AAPENKGTG	50000	97	97	AAPENKGTG	39064.9	100	100	-	-	-	-	NENPAAPEN	-12.5	100	100
FC27R_220._-0	HLA-DRB1*15:01	1	154	168	15	Consensus (smm/nn/sturniolo)	NENPAAPENKGTGQH	100	100	-	-	-	-	PAAPENKGT	50000	99	99	NPAAPENKG	31362.6	100	100	-	-	-	-	NENPAAPEN	-12.5	100	100
FC27R_220._-0	HLA-DRB1*03:01	1	136	150	15	Consensus (smm/nn/sturniolo)	NESTEEGPKAPQEPQ	100	100	-	-	-	-	STEEGPKAP	50000	97	97	TEEGPKAPQ	41406.8	100	100	-	-	-	-	NESTEEGPK	-12.5	100	100
FC27R_220._-0	HLA-DRB1*15:01	1	136	150	15	Consensus (smm/nn/sturniolo)	NESTEEGPKAPQEPQ	100	100	-	-	-	-	ESTEEGPKA	50000	99	99	ESTEEGPKA	37010.5	100	100	-	-	-	-	NESTEEGPK	-12.5	100	100
FC27R_220._-0	HLA-DRB1*03:01	1	81	95	15	Consensus (smm/nn/sturniolo)	NGESQNTTPTAADTP	100	100	-	-	-	-	SQNTTPTAA	50000	97	97	ESQNTTPTA	40872.7	100	100	-	-	-	-	NGESQNTTP	-12.5	100	100
FC27R_220._-0	HLA-DRB1*15:01	1	81	95	15	Consensus (smm/nn/sturniolo)	NGESQNTTPTAADTP	100	100	-	-	-	-	ESQNTTPTA	50000	99	99	GESQNTTPT	34351.7	100	100	-	-	-	-	NGESQNTTP	-12.5	100	100
FC27R_220._-0	HLA-DRB5*01:01	1	81	95	15	Consensus (smm/nn/sturniolo)	NGESQNTTPTAADTP	100	100	-	-	-	-	SQNTTPTAA	50000	99	99	GESQNTTPT	34354.7	100	100	-	-	-	-	NGESQNTTP	-12.5	100	100
FC27R_220._-0	HLA-DRB1*15:01	1	177	191	15	Consensus (smm/nn/sturniolo)	NHPQNTSDSQKECTD	100	100	-	-	-	-	QNTSDSQKE	50000	99	99	PQNTSDSQK	33278	100	100	-	-	-	-	NHPQNTSDS	-12.5	100	100
FC27R_220._-0	HLA-DRB1*03:01	1	80	94	15	Consensus (smm/nn/sturniolo)	NNGESQNTTPTAADT	100	100	-	-	-	-	SQNTTPTAA	50000	97	97	ESQNTTPTA	39354.6	100	100	-	-	-	-	NNGESQNTT	-12.5	100	100
FC27R_220._-0	HLA-DRB1*15:01	1	80	94	15	Consensus (smm/nn/sturniolo)	NNGESQNTTPTAADT	100	100	-	-	-	-	GESQNTTPT	40886	99	99	GESQNTTPT	30761	100	100	-	-	-	-	NNGESQNTT	-12.5	100	100
FC27R_220._-0	HLA-DRB5*01:01	1	80	94	15	Consensus (smm/nn/sturniolo)	NNGESQNTTPTAADT	100	100	-	-	-	-	GESQNTTPT	38620	98	98	GESQNTTPT	31633.5	100	100	-	-	-	-	NNGESQNTT	-12.5	100	100
FC27R_220._-0	HLA-DRB1*15:01	1	176	190	15	Consensus (smm/nn/sturniolo)	NNHPQNTSDSQKECT	100	100	-	-	-	-	QNTSDSQKE	50000	99	99	PQNTSDSQK	32309.4	100	100	-	-	-	-	NNHPQNTSD	-12.5	100	100
FC27R_220._-0	HLA-DRB1*03:01	1	156	170	15	Consensus (smm/nn/sturniolo)	NPAAPENKGTGQHGH	100	100	-	-	-	-	AAPENKGTG	50000	97	97	AAPENKGTG	38954.7	100	100	-	-	-	-	NPAAPENKG	-12.5	100	100
FC27R_220._-0	HLA-DRB1*15:01	1	156	170	15	Consensus (smm/nn/sturniolo)	NPAAPENKGTGQHGH	100	100	-	-	-	-	ENKGTGQHG	50000	99	99	NKGTGQHGH	30220	100	100	-	-	-	-	NPAAPENKG	-12.5	100	100
FC27R_220._-0	HLA-DRB1*03:01	1	72	86	15	Consensus (smm/nn/sturniolo)	NSASTSTTNNGESQN	100	100	-	-	-	-	ASTSTTNNG	50000	97	97	STTNNGESQ	38744.1	100	100	-	-	-	-	NSASTSTTN	-12.5	100	100
FC27R_220._-0	HLA-DRB1*15:01	1	72	86	15	Consensus (smm/nn/sturniolo)	NSASTSTTNNGESQN	100	100	-	-	-	-	ASTSTTNNG	50000	99	99	STSTTNNGE	38536.8	100	100	-	-	-	-	NSASTSTTN	-12.5	100	100
FC27R_220._-0	HLA-DRB5*01:01	1	72	86	15	Consensus (smm/nn/sturniolo)	NSASTSTTNNGESQN	100	100	-	-	-	-	STSTTNNGE	50000	99	99	TSTTNNGES	34565	100	100	-	-	-	-	NSASTSTTN	-12.5	100	100
FC27R_220._-0	HLA-DRB1*15:01	1	181	195	15	Consensus (smm/nn/sturniolo)	NTSDSQKECTDGNKE	100	100	-	-	-	-	QKECTDGNK	50000	99	99	SQKECTDGN	33438.6	100	100	-	-	-	-	NTSDSQKEC	-12.5	100	100
FC27R_220._-0	HLA-DRB1*15:01	1	86	100	15	Consensus (smm/nn/sturniolo)	NTTPTAADTPTATES	100	100	-	-	-	-	TAADTPTAT	50000	99	99	PTAADTPTA	36876.2	100	100	-	-	-	-	NTTPTAADT	-12.5	100	100
FC27R_220._-0	HLA-DRB5*01:01	1	86	100	15	Consensus (smm/nn/sturniolo)	NTTPTAADTPTATES	100	100	-	-	-	-	TAADTPTAT	47527	99	99	PTAADTPTA	34406.4	100	100	-	-	-	-	NTTPTAADT	-12.5	100	100
FC27R_220._-0	HLA-DRB1*03:01	1	157	171	15	Consensus (smm/nn/sturniolo)	PAAPENKGTGQHGHM	100	100	-	-	-	-	PENKGTGQH	50000	97	97	NKGTGQHGH	37841	100	100	-	-	-	-	PAAPENKGT	-12.5	100	100
FC27R_220._-0	HLA-DRB1*03:01	1	143	157	15	Consensus (smm/nn/sturniolo)	PKAPQEPQTAENENP	100	100	-	-	-	-	APQEPQTAE	50000	97	97	APQEPQTAE	43659.9	100	100	-	-	-	-	PKAPQEPQT	-12.5	100	100
FC27R_220._-0	HLA-DRB1*15:01	1	143	157	15	Consensus (smm/nn/sturniolo)	PKAPQEPQTAENENP	100	100	-	-	-	-	KAPQEPQTA	50000	99	99	KAPQEPQTA	33245.6	100	100	-	-	-	-	PKAPQEPQT	-12.5	100	100
FC27R_220._-0	HLA-DRB1*03:01	1	146	160	15	Consensus (smm/nn/sturniolo)	PQEPQTAENENPAAP	100	100	-	-	-	-	QTAENENPA	47895	96	96	AENENPAAP	38628.2	100	100	-	-	-	-	PQEPQTAEN	-12.5	100	100
FC27R_220._-0	HLA-DRB5*01:01	1	146	160	15	Consensus (smm/nn/sturniolo)	PQEPQTAENENPAAP	100	100	-	-	-	-	PQTAENENP	50000	99	99	AENENPAAP	34404.9	100	100	-	-	-	-	PQEPQTAEN	-12.5	100	100
FC27R_220._-0	HLA-DRB1*15:01	1	179	193	15	Consensus (smm/nn/sturniolo)	PQNTSDSQKECTDGN	100	100	-	-	-	-	TSDSQKECT	50000	99	99	SQKECTDGN	34008.5	100	100	-	-	-	-	PQNTSDSQK	-12.5	100	100
FC27R_220._-0	HLA-DRB5*01:01	1	179	193	15	Consensus (smm/nn/sturniolo)	PQNTSDSQKECTDGN	100	100	-	-	-	-	PQNTSDSQK	50000	99	99	PQNTSDSQK	29008	100	100	-	-	-	-	PQNTSDSQK	-12.5	100	100
FC27R_220._-0	HLA-DRB1*03:01	1	149	163	15	Consensus (smm/nn/sturniolo)	PQTAENENPAAPENK	100	100	-	-	-	-	ENENPAAPE	45953	96	96	AENENPAAP	35807.1	100	100	-	-	-	-	PQTAENENP	-12.5	100	100
FC27R_220._-0	HLA-DRB1*15:01	1	89	103	15	Consensus (smm/nn/sturniolo)	PTAADTPTATESNSP	100	100	-	-	-	-	TAADTPTAT	50000	99	99	PTATESNSP	38374.1	100	100	-	-	-	-	PTAADTPTA	-12.5	100	100
FC27R_220._-0	HLA-DRB5*01:01	1	89	103	15	Consensus (smm/nn/sturniolo)	PTAADTPTATESNSP	100	100	-	-	-	-	TAADTPTAT	50000	99	99	TAADTPTAT	37720.4	100	100	-	-	-	-	PTAADTPTA	-12.5	100	100
FC27R_220._-0	HLA-DRB1*03:01	1	95	109	15	Consensus (smm/nn/sturniolo)	PTATESNSPSPPITT	100	100	-	-	-	-	ESNSPSPPI	24597	90	90	TESNSPSPP	35123.3	100	100	-	-	-	-	PTATESNSP	-12.5	100	100
FC27R_220._-0	HLA-DRB1*03:01	1	147	161	15	Consensus (smm/nn/sturniolo)	QEPQTAENENPAAPE	100	100	-	-	-	-	QTAENENPA	39181	95	95	AENENPAAP	36665.7	100	100	-	-	-	-	QEPQTAENE	-12.5	100	100
FC27R_220._-0	HLA-DRB5*01:01	1	147	161	15	Consensus (smm/nn/sturniolo)	QEPQTAENENPAAPE	100	100	-	-	-	-	AENENPAAP	50000	99	99	AENENPAAP	33220.8	100	100	-	-	-	-	QEPQTAENE	-12.5	100	100
FC27R_220._-0	HLA-DRB1*15:01	1	186	200	15	Consensus (smm/nn/sturniolo)	QKECTDGNKENCGAA	100	100	-	-	-	-	TDGNKENCG	50000	99	99	TDGNKENCG	32459.7	100	100	-	-	-	-	QKECTDGNK	-12.5	100	100
FC27R_220._-0	HLA-DRB1*15:01	1	180	194	15	Consensus (smm/nn/sturniolo)	QNTSDSQKECTDGNK	100	100	-	-	-	-	TSDSQKECT	50000	99	99	SQKECTDGN	34100.7	100	100	-	-	-	-	QNTSDSQKE	-12.5	100	100
FC27R_220._-0	HLA-DRB1*15:01	1	85	99	15	Consensus (smm/nn/sturniolo)	QNTTPTAADTPTATE	100	100	-	-	-	-	TAADTPTAT	50000	99	99	PTAADTPTA	36674	100	100	-	-	-	-	QNTTPTAAD	-12.5	100	100
FC27R_220._-0	HLA-DRB5*01:01	1	85	99	15	Consensus (smm/nn/sturniolo)	QNTTPTAADTPTATE	100	100	-	-	-	-	TAADTPTAT	48098	99	99	PTAADTPTA	35195.2	100	100	-	-	-	-	QNTTPTAAD	-12.5	100	100
FC27R_220._-0	HLA-DRB1*03:01	1	68	82	15	Consensus (smm/nn/sturniolo)	QSSTNSASTSTTNNG	100	100	-	-	-	-	STNSASTST	37724	94	94	TNSASTSTT	38784.4	100	100	-	-	-	-	QSSTNSAST	-12.5	100	100
FC27R_220._-0	HLA-DRB1*15:01	1	68	82	15	Consensus (smm/nn/sturniolo)	QSSTNSASTSTTNNG	100	100	-	-	-	-	STNSASTST	21033	96	96	STNSASTST	37298.7	100	100	-	-	-	-	QSSTNSAST	-12.5	100	100
FC27R_220._-0	HLA-DRB5*01:01	1	68	82	15	Consensus (smm/nn/sturniolo)	QSSTNSASTSTTNNG	100	100	-	-	-	-	TNSASTSTT	13019	91	91	NSASTSTTN	31355.8	100	100	-	-	-	-	QSSTNSAST	-12.5	100	100
FC27R_220._-0	HLA-DRB1*03:01	1	150	164	15	Consensus (smm/nn/sturniolo)	QTAENENPAAPENKG	100	100	-	-	-	-	ENENPAAPE	50000	97	97	AENENPAAP	37620.5	100	100	-	-	-	-	QTAENENPA	-12.5	100	100
FC27R_220._-0	HLA-DRB1*15:01	1	175	189	15	Consensus (smm/nn/sturniolo)	RNNHPQNTSDSQKEC	100	100	-	-	-	-	NHPQNTSDS	49491	99	99	NHPQNTSDS	30308.4	100	100	-	-	-	-	RNNHPQNTS	-12.5	100	100
FC27R_220._-0	HLA-DRB1*03:01	1	73	87	15	Consensus (smm/nn/sturniolo)	SASTSTTNNGESQNT	100	100	-	-	-	-	STTNNGESQ	50000	97	97	STTNNGESQ	37560.3	100	100	-	-	-	-	SASTSTTNN	-12.5	100	100
FC27R_220._-0	HLA-DRB1*15:01	1	73	87	15	Consensus (smm/nn/sturniolo)	SASTSTTNNGESQNT	100	100	-	-	-	-	STSTTNNGE	45893	99	99	TNNGESQNT	36610.2	100	100	-	-	-	-	SASTSTTNN	-12.5	100	100
FC27R_220._-0	HLA-DRB5*01:01	1	73	87	15	Consensus (smm/nn/sturniolo)	SASTSTTNNGESQNT	100	100	-	-	-	-	STSTTNNGE	50000	99	99	TNNGESQNT	32908.8	100	100	-	-	-	-	SASTSTTNN	-12.5	100	100
FC27R_220._-0	HLA-DRB1*15:01	1	183	197	15	Consensus (smm/nn/sturniolo)	SDSQKECTDGNKENC	100	100	-	-	-	-	ECTDGNKEN	50000	99	99	SQKECTDGN	33362.7	100	100	-	-	-	-	SDSQKECTD	-12.5	100	100
FC27R_220._-0	HLA-DRB1*15:01	1	115	129	15	Consensus (smm/nn/sturniolo)	SGNAPNKTDGKGEES	100	100	-	-	-	-	PNKTDGKGE	50000	99	99	NAPNKTDGK	35836.2	100	100	-	-	-	-	SGNAPNKTD	-12.5	100	100
FC27R_220._-0	HLA-DRB1*03:01	1	65	79	15	Consensus (smm/nn/sturniolo)	SGSQSSTNSASTSTT	100	100	-	-	-	-	SQSSTNSAS	18499	85	85	SSTNSASTS	37824.2	100	100	-	-	-	-	SGSQSSTNS	-12.5	100	100
FC27R_220._-0	HLA-DRB1*15:01	1	65	79	15	Consensus (smm/nn/sturniolo)	SGSQSSTNSASTSTT	100	100	-	-	-	-	QSSTNSAST	13709	92	92	SQSSTNSAS	34204.9	100	100	-	-	-	-	SGSQSSTNS	-12.5	100	100
FC27R_220._-0	HLA-DRB1*03:01	1	100	114	15	Consensus (smm/nn/sturniolo)	SNSPSPPITTTESSS	100	100	-	-	-	-	NSPSPPITT	49305	97	97	NSPSPPITT	38087.4	100	100	-	-	-	-	SNSPSPPIT	-12.5	100	100
FC27R_220._-0	HLA-DRB1*15:01	1	100	114	15	Consensus (smm/nn/sturniolo)	SNSPSPPITTTESSS	100	100	-	-	-	-	NSPSPPITT	50000	99	99	NSPSPPITT	33363.4	100	100	-	-	-	-	SNSPSPPIT	-12.5	100	100
FC27R_220._-0	HLA-DRB5*01:01	1	100	114	15	Consensus (smm/nn/sturniolo)	SNSPSPPITTTESSS	100	100	-	-	-	-	NSPSPPITT	50000	99	99	NSPSPPITT	30864.3	100	100	-	-	-	-	SNSPSPPIT	-12.5	100	100
FC27R_220._-0	HLA-DRB1*15:01	1	185	199	15	Consensus (smm/nn/sturniolo)	SQKECTDGNKENCGA	100	100	-	-	-	-	TDGNKENCG	50000	99	99	TDGNKENCG	33491.8	100	100	-	-	-	-	SQKECTDGN	-12.5	100	100
FC27R_220._-0	HLA-DRB1*15:01	1	84	98	15	Consensus (smm/nn/sturniolo)	SQNTTPTAADTPTAT	100	100	-	-	-	-	PTAADTPTA	50000	99	99	PTAADTPTA	37107.5	100	100	-	-	-	-	SQNTTPTAA	-12.5	100	100
FC27R_220._-0	HLA-DRB5*01:01	1	84	98	15	Consensus (smm/nn/sturniolo)	SQNTTPTAADTPTAT	100	100	-	-	-	-	NTTPTAADT	43600	99	99	PTAADTPTA	35579.2	100	100	-	-	-	-	SQNTTPTAA	-12.5	100	100
FC27R_220._-0	HLA-DRB1*03:01	1	67	81	15	Consensus (smm/nn/sturniolo)	SQSSTNSASTSTTNN	100	100	-	-	-	-	STNSASTST	34029	93	93	TNSASTSTT	38003.4	100	100	-	-	-	-	SQSSTNSAS	-12.5	100	100
FC27R_220._-0	HLA-DRB1*15:01	1	67	81	15	Consensus (smm/nn/sturniolo)	SQSSTNSASTSTTNN	100	100	-	-	-	-	STNSASTST	20776	96	96	STNSASTST	36863.4	100	100	-	-	-	-	SQSSTNSAS	-12.5	100	100
FC27R_220._-0	HLA-DRB5*01:01	1	67	81	15	Consensus (smm/nn/sturniolo)	SQSSTNSASTSTTNN	100	100	-	-	-	-	TNSASTSTT	12440	91	91	NSASTSTTN	30456.6	100	100	-	-	-	-	SQSSTNSAS	-12.5	100	100
FC27R_220._-0	HLA-DRB1*03:01	1	174	188	15	Consensus (smm/nn/sturniolo)	SRNNHPQNTSDSQKE	100	100	-	-	-	-	SRNNHPQNT	32886	93	93	NHPQNTSDS	36999.7	100	100	-	-	-	-	SRNNHPQNT	-12.5	100	100
FC27R_220._-0	HLA-DRB1*15:01	1	114	128	15	Consensus (smm/nn/sturniolo)	SSGNAPNKTDGKGEE	100	100	-	-	-	-	SSGNAPNKT	50000	99	99	NAPNKTDGK	35727.4	100	100	-	-	-	-	SSGNAPNKT	-12.5	100	100
FC27R_220._-0	HLA-DRB1*03:01	1	113	127	15	Consensus (smm/nn/sturniolo)	SSSGNAPNKTDGKGE	100	100	-	-	-	-	SSGNAPNKT	50000	97	97	NAPNKTDGK	34027	100	100	-	-	-	-	SSSGNAPNK	-12.5	100	100
FC27R_220._-0	HLA-DRB1*15:01	1	113	127	15	Consensus (smm/nn/sturniolo)	SSSGNAPNKTDGKGE	100	100	-	-	-	-	SSGNAPNKT	50000	99	99	SSGNAPNKT	33552.4	100	100	-	-	-	-	SSSGNAPNK	-12.5	100	100
FC27R_220._-0	HLA-DRB1*03:01	1	112	126	15	Consensus (smm/nn/sturniolo)	SSSSGNAPNKTDGKG	100	100	-	-	-	-	SSGNAPNKT	50000	97	97	GNAPNKTDG	36243.3	100	100	-	-	-	-	SSSSGNAPN	-12.5	100	100
FC27R_220._-0	HLA-DRB1*15:01	1	112	126	15	Consensus (smm/nn/sturniolo)	SSSSGNAPNKTDGKG	100	100	-	-	-	-	SSGNAPNKT	31106	98	98	SSGNAPNKT	32887.8	100	100	-	-	-	-	SSSSGNAPN	-12.5	100	100
FC27R_220._-0	HLA-DRB1*03:01	1	69	83	15	Consensus (smm/nn/sturniolo)	SSTNSASTSTTNNGE	100	100	-	-	-	-	TNSASTSTT	50000	97	97	ASTSTTNNG	39554	100	100	-	-	-	-	SSTNSASTS	-12.5	100	100
FC27R_220._-0	HLA-DRB1*15:01	1	69	83	15	Consensus (smm/nn/sturniolo)	SSTNSASTSTTNNGE	100	100	-	-	-	-	TNSASTSTT	31441	98	98	NSASTSTTN	37342.3	100	100	-	-	-	-	SSTNSASTS	-12.5	100	100
FC27R_220._-0	HLA-DRB5*01:01	1	69	83	15	Consensus (smm/nn/sturniolo)	SSTNSASTSTTNNGE	100	100	-	-	-	-	TNSASTSTT	13996	92	92	NSASTSTTN	32434.5	100	100	-	-	-	-	SSTNSASTS	-12.5	100	100
FC27R_220._-0	HLA-DRB1*03:01	1	138	152	15	Consensus (smm/nn/sturniolo)	STEEGPKAPQEPQTA	100	100	-	-	-	-	GPKAPQEPQ	50000	97	97	TEEGPKAPQ	43599.4	100	100	-	-	-	-	STEEGPKAP	-12.5	100	100
FC27R_220._-0	HLA-DRB1*15:01	1	138	152	15	Consensus (smm/nn/sturniolo)	STEEGPKAPQEPQTA	100	100	-	-	-	-	PKAPQEPQT	42831	99	99	KAPQEPQTA	35068.3	100	100	-	-	-	-	STEEGPKAP	-12.5	100	100
FC27R_220._-0	HLA-DRB1*03:01	1	70	84	15	Consensus (smm/nn/sturniolo)	STNSASTSTTNNGES	100	100	-	-	-	-	ASTSTTNNG	50000	97	97	ASTSTTNNG	40213.4	100	100	-	-	-	-	STNSASTST	-12.5	100	100
FC27R_220._-0	HLA-DRB1*15:01	1	70	84	15	Consensus (smm/nn/sturniolo)	STNSASTSTTNNGES	100	100	-	-	-	-	NSASTSTTN	40058	99	99	ASTSTTNNG	37991.5	100	100	-	-	-	-	STNSASTST	-12.5	100	100
FC27R_220._-0	HLA-DRB5*01:01	1	70	84	15	Consensus (smm/nn/sturniolo)	STNSASTSTTNNGES	100	100	-	-	-	-	TNSASTSTT	29904	97	97	NSASTSTTN	32326.9	100	100	-	-	-	-	STNSASTST	-12.5	100	100
FC27R_220._-0	HLA-DRB1*03:01	1	75	89	15	Consensus (smm/nn/sturniolo)	STSTTNNGESQNTTP	100	100	-	-	-	-	STTNNGESQ	50000	97	97	STTNNGESQ	37966	100	100	-	-	-	-	STSTTNNGE	-12.5	100	100
FC27R_220._-0	HLA-DRB1*15:01	1	75	89	15	Consensus (smm/nn/sturniolo)	STSTTNNGESQNTTP	100	100	-	-	-	-	TNNGESQNT	34841	98	98	NNGESQNTT	30986.5	100	100	-	-	-	-	STSTTNNGE	-12.5	100	100
FC27R_220._-0	HLA-DRB5*01:01	1	75	89	15	Consensus (smm/nn/sturniolo)	STSTTNNGESQNTTP	100	100	-	-	-	-	NNGESQNTT	50000	99	99	TNNGESQNT	33103.5	100	100	-	-	-	-	STSTTNNGE	-12.5	100	100
FC27R_220._-0	HLA-DRB1*03:01	1	77	91	15	Consensus (smm/nn/sturniolo)	STTNNGESQNTTPTA	100	100	-	-	-	-	TNNGESQNT	50000	97	97	NNGESQNTT	38977.5	100	100	-	-	-	-	STTNNGESQ	-12.5	100	100
FC27R_220._-0	HLA-DRB1*15:01	1	90	104	15	Consensus (smm/nn/sturniolo)	TAADTPTATESNSPS	100	100	-	-	-	-	PTATESNSP	31207	98	98	TATESNSPS	36439.9	100	100	-	-	-	-	TAADTPTAT	-12.5	100	100
FC27R_220._-0	HLA-DRB5*01:01	1	90	104	15	Consensus (smm/nn/sturniolo)	TAADTPTATESNSPS	100	100	-	-	-	-	PTATESNSP	31775	98	98	PTATESNSP	38560.5	100	100	-	-	-	-	TAADTPTAT	-12.5	100	100
FC27R_220._-0	HLA-DRB1*03:01	1	151	165	15	Consensus (smm/nn/sturniolo)	TAENENPAAPENKGT	100	100	-	-	-	-	ENENPAAPE	50000	97	97	AENENPAAP	39901.7	100	100	-	-	-	-	TAENENPAA	-12.5	100	100
FC27R_220._-0	HLA-DRB1*15:01	1	151	165	15	Consensus (smm/nn/sturniolo)	TAENENPAAPENKGT	100	100	-	-	-	-	ENENPAAPE	50000	99	99	NPAAPENKG	31751.1	100	100	-	-	-	-	TAENENPAA	-12.5	100	100
FC27R_220._-0	HLA-DRB1*03:01	1	139	153	15	Consensus (smm/nn/sturniolo)	TEEGPKAPQEPQTAE	100	100	-	-	-	-	GPKAPQEPQ	50000	97	97	KAPQEPQTA	44046.6	100	100	-	-	-	-	TEEGPKAPQ	-12.5	100	100
FC27R_220._-0	HLA-DRB1*15:01	1	139	153	15	Consensus (smm/nn/sturniolo)	TEEGPKAPQEPQTAE	100	100	-	-	-	-	KAPQEPQTA	43286	99	99	KAPQEPQTA	33035.1	100	100	-	-	-	-	TEEGPKAPQ	-12.5	100	100
FC27R_220._-0	HLA-DRB1*03:01	1	98	112	15	Consensus (smm/nn/sturniolo)	TESNSPSPPITTTES	100	100	-	-	-	-	NSPSPPITT	50000	97	97	NSPSPPITT	37181.4	100	100	-	-	-	-	TESNSPSPP	-12.5	100	100
FC27R_220._-0	HLA-DRB1*03:01	1	110	124	15	Consensus (smm/nn/sturniolo)	TESSSSGNAPNKTDG	100	100	-	-	-	-	SSSSGNAPN	50000	97	97	SSGNAPNKT	38527.2	100	100	-	-	-	-	TESSSSGNA	-12.5	100	100
FC27R_220._-0	HLA-DRB1*15:01	1	110	124	15	Consensus (smm/nn/sturniolo)	TESSSSGNAPNKTDG	100	100	-	-	-	-	SSGNAPNKT	22710	96	96	SSGNAPNKT	32980.5	100	100	-	-	-	-	TESSSSGNA	-12.5	100	100
FC27R_220._-0	HLA-DRB1*03:01	1	79	93	15	Consensus (smm/nn/sturniolo)	TNNGESQNTTPTAAD	100	100	-	-	-	-	SQNTTPTAA	50000	97	97	ESQNTTPTA	39176.6	100	100	-	-	-	-	TNNGESQNT	-12.5	100	100
FC27R_220._-0	HLA-DRB5*01:01	1	79	93	15	Consensus (smm/nn/sturniolo)	TNNGESQNTTPTAAD	100	100	-	-	-	-	GESQNTTPT	42664	99	99	GESQNTTPT	29639.4	100	100	-	-	-	-	TNNGESQNT	-12.5	100	100
FC27R_220._-0	HLA-DRB1*03:01	1	71	85	15	Consensus (smm/nn/sturniolo)	TNSASTSTTNNGESQ	100	100	-	-	-	-	ASTSTTNNG	50000	97	97	ASTSTTNNG	39058.1	100	100	-	-	-	-	TNSASTSTT	-12.5	100	100
FC27R_220._-0	HLA-DRB1*15:01	1	71	85	15	Consensus (smm/nn/sturniolo)	TNSASTSTTNNGESQ	100	100	-	-	-	-	ASTSTTNNG	50000	99	99	ASTSTTNNG	38184.8	100	100	-	-	-	-	TNSASTSTT	-12.5	100	100
FC27R_220._-0	HLA-DRB5*01:01	1	71	85	15	Consensus (smm/nn/sturniolo)	TNSASTSTTNNGESQ	100	100	-	-	-	-	TNSASTSTT	36400	98	98	ASTSTTNNG	32779.8	100	100	-	-	-	-	TNSASTSTT	-12.5	100	100
FC27R_220._-0	HLA-DRB1*15:01	1	88	102	15	Consensus (smm/nn/sturniolo)	TPTAADTPTATESNS	100	100	-	-	-	-	TAADTPTAT	50000	99	99	TAADTPTAT	38188.9	100	100	-	-	-	-	TPTAADTPT	-12.5	100	100
FC27R_220._-0	HLA-DRB5*01:01	1	88	102	15	Consensus (smm/nn/sturniolo)	TPTAADTPTATESNS	100	100	-	-	-	-	TAADTPTAT	49897	99	99	TAADTPTAT	36226.8	100	100	-	-	-	-	TPTAADTPT	-12.5	100	100
FC27R_220._-0	HLA-DRB1*03:01	1	94	108	15	Consensus (smm/nn/sturniolo)	TPTATESNSPSPPIT	100	100	-	-	-	-	ESNSPSPPI	25271	90	90	TESNSPSPP	36467.9	100	100	-	-	-	-	TPTATESNS	-12.5	100	100
FC27R_220._-0	HLA-DRB5*01:01	1	94	108	15	Consensus (smm/nn/sturniolo)	TPTATESNSPSPPIT	100	100	-	-	-	-	TATESNSPS	23736	96	96	ESNSPSPPI	29967	100	100	-	-	-	-	TPTATESNS	-12.5	100	100
FC27R_220._-0	HLA-DRB1*15:01	1	182	196	15	Consensus (smm/nn/sturniolo)	TSDSQKECTDGNKEN	100	100	-	-	-	-	KECTDGNKE	50000	99	99	SQKECTDGN	32649.2	100	100	-	-	-	-	TSDSQKECT	-12.5	100	100
FC27R_220._-0	HLA-DRB1*03:01	1	76	90	15	Consensus (smm/nn/sturniolo)	TSTTNNGESQNTTPT	100	100	-	-	-	-	TTNNGESQN	50000	97	97	STTNNGESQ	38430.2	100	100	-	-	-	-	TSTTNNGES	-12.5	100	100
FC27R_220._-0	HLA-DRB5*01:01	1	76	90	15	Consensus (smm/nn/sturniolo)	TSTTNNGESQNTTPT	100	100	-	-	-	-	NNGESQNTT	46344	99	99	TNNGESQNT	29879.2	100	100	-	-	-	-	TSTTNNGES	-12.5	100	100
FC27R_220._-0	HLA-DRB1*03:01	1	109	123	15	Consensus (smm/nn/sturniolo)	TTESSSSGNAPNKTD	100	100	-	-	-	-	SSSSGNAPN	50000	97	97	SSGNAPNKT	38408.1	100	100	-	-	-	-	TTESSSSGN	-12.5	100	100
FC27R_220._-0	HLA-DRB1*15:01	1	109	123	15	Consensus (smm/nn/sturniolo)	TTESSSSGNAPNKTD	100	100	-	-	-	-	SSGNAPNKT	21442	96	96	SSGNAPNKT	31743.6	100	100	-	-	-	-	TTESSSSGN	-12.5	100	100
FC27R_220._-0	HLA-DRB1*03:01	1	78	92	15	Consensus (smm/nn/sturniolo)	TTNNGESQNTTPTAA	100	100	-	-	-	-	ESQNTTPTA	50000	97	97	GESQNTTPT	39345.3	100	100	-	-	-	-	TTNNGESQN	-12.5	100	100
FC27R_220._-0	HLA-DRB1*15:01	1	87	101	15	Consensus (smm/nn/sturniolo)	TTPTAADTPTATESN	100	100	-	-	-	-	TAADTPTAT	50000	99	99	PTAADTPTA	37486.8	100	100	-	-	-	-	TTPTAADTP	-12.5	100	100
FC27R_220._-0	HLA-DRB5*01:01	1	87	101	15	Consensus (smm/nn/sturniolo)	TTPTAADTPTATESN	100	100	-	-	-	-	TAADTPTAT	48193	99	99	TAADTPTAT	34903.2	100	100	-	-	-	-	TTPTAADTP	-12.5	100	100
FC27R_220._-0	HLA-DRB1*03:01	1	108	122	15	Consensus (smm/nn/sturniolo)	TTTESSSSGNAPNKT	100	100	-	-	-	-	TESSSSGNA	48281	96	96	ESSSSGNAP	38768.9	100	100	-	-	-	-	TTTESSSSG	-12.5	100	100
FC27R_220._-0	HLA-DRB1*15:01	1	108	122	15	Consensus (smm/nn/sturniolo)	TTTESSSSGNAPNKT	100	100	-	-	-	-	TESSSSGNA	15662	93	93	SSSSGNAPN	31928.2	100	100	-	-	-	-	TTTESSSSG	-12.5	100	100
FC27R_220._-1	HLA-DRB1*07:01	1	218	232	15	Consensus (comb.lib./smm/nn)	VLISATLVLSFAIFI	0.95	0.95	ATLVLSFAI	0.02	0.95	0.95	ISATLVLSF	14	0.47	0.47	ATLVLSFAI	71.1	8.2	8.2	-	-	-	-	-	-	-	-
FC27R_220._-1	HLA-DRB1*07:01	1	216	230	15	Consensus (comb.lib./smm/nn)	FVVLISATLVLSFAI	1.3	1.3	ATLVLSFAI	0.02	0.95	0.95	FVVLISATL	24	1.3	1.3	ATLVLSFAI	42.7	5.2	5.2	-	-	-	-	-	-	-	-
FC27R_220._-1	HLA-DRB4*01:01	1	1	15	15	Consensus (comb.lib./smm/nn)	MKVIKTLSIINFFIF	1.5	1.5	TLSIINFFI	1.06	11	11	IKTLSIINF	96	1.5	1.5	VIKTLSIIN	8.7	0.09	0.09	-	-	-	-	-	-	-	-
FC27R_220._-1	HLA-DRB4*01:01	1	2	16	15	Consensus (comb.lib./smm/nn)	KVIKTLSIINFFIFV	1.9	1.9	TLSIINFFI	1.06	11	11	IKTLSIINF	113	1.9	1.9	VIKTLSIIN	14.3	0.25	0.25	-	-	-	-	-	-	-	-
FC27R_220._-1	HLA-DRB1*07:01	1	1	15	15	Consensus (comb.lib./smm/nn)	MKVIKTLSIINFFIF	2.4	2.4	KVIKTLSII	0.38	5.4	5.4	MKVIKTLSI	37	2.4	2.4	MKVIKTLSI	9.2	0.64	0.64	-	-	-	-	-	-	-	-
FC27R_220._-1	HLA-DRB1*15:01	1	7	21	15	Consensus (smm/nn/sturniolo)	LSIINFFIFVTFNIK	2.7	2.7	-	-	-	-	FFIFVTFNI	102	2.7	2.7	FFIFVTFNI	456	23	23	-	-	-	-	FFIFVTFNI	5.76	0.85	0.85
FC27R_220._-1	HLA-DRB1*15:01	1	6	20	15	Consensus (smm/nn/sturniolo)	TLSIINFFIFVTFNI	2.7	2.7	-	-	-	-	IINFFIFVT	103	2.7	2.7	FFIFVTFNI	281.1	17	17	-	-	-	-	FFIFVTFNI	5.76	0.85	0.85
FC27R_220._-1	HLA-DRB1*03:01	1	218	232	15	Consensus (smm/nn/sturniolo)	VLISATLVLSFAIFI	2.7	2.7	-	-	-	-	ISATLVLSF	184	2.4	2.4	ISATLVLSF	1304	29	29	-	-	-	-	LVLSFAIFI	4.8	2.7	2.7
FC27R_220._-1	HLA-DRB1*15:01	1	218	232	15	Consensus (smm/nn/sturniolo)	VLISATLVLSFAIFI	2.8	2.8	-	-	-	-	ATLVLSFAI	105	2.8	2.8	ATLVLSFAI	230.4	15	15	-	-	-	-	LVLSFAIFI	5	2.3	2.3
FC27R_220._-1	HLA-DRB1*07:01	1	217	231	15	Consensus (comb.lib./smm/nn)	VVLISATLVLSFAIF	2.8	2.8	ATLVLSFAI	0.02	0.95	0.95	VVLISATLV	41	2.8	2.8	ATLVLSFAI	57.3	6.8	6.8	-	-	-	-	-	-	-	-
FC27R_220._-1	HLA-DRB1*15:01	1	8	22	15	Consensus (smm/nn/sturniolo)	SIINFFIFVTFNIKN	2.9	2.9	-	-	-	-	FFIFVTFNI	110	2.9	2.9	FFIFVTFNI	274.4	16	16	-	-	-	-	FFIFVTFNI	5.76	0.85	0.85
FC27R_220._-1	HLA-DRB1*15:01	1	1	15	15	Consensus (smm/nn/sturniolo)	MKVIKTLSIINFFIF	3.2	3.2	-	-	-	-	TLSIINFFI	149	4.3	4.3	TLSIINFFI	32.3	2	2	-	-	-	-	MKVIKTLSI	4.76	3.2	3.2
FC27R_220._-1	HLA-DRB1*15:01	1	9	23	15	Consensus (smm/nn/sturniolo)	IINFFIFVTFNIKNE	3.3	3.3	-	-	-	-	FFIFVTFNI	121	3.3	3.3	FFIFVTFNI	240.8	15	15	-	-	-	-	FFIFVTFNI	5.76	0.85	0.85
FC27R_220._-1	HLA-DRB4*01:01	1	3	17	15	Consensus (comb.lib./smm/nn)	VIKTLSIINFFIFVT	3.4	3.4	IINFFIFVT	0.01	0.01	0.01	IKTLSIINF	300	8.6	8.6	VIKTLSIIN	63.5	3.4	3.4	-	-	-	-	-	-	-	-
FC27R_220._-1	HLA-DRB5*01:01	1	211	225	15	Consensus (smm/nn/sturniolo)	ASINKFVVLISATLV	3.6	3.6	-	-	-	-	FVVLISATL	13	0.29	0.29	FVVLISATL	312.9	24	24	-	-	-	-	FVVLISATL	4	3.6	3.6
FC27R_220._-1	HLA-DRB5*01:01	1	216	230	15	Consensus (smm/nn/sturniolo)	FVVLISATLVLSFAI	3.6	3.6	-	-	-	-	FVVLISATL	40	1.7	1.7	VVLISATLV	460.5	30	30	-	-	-	-	FVVLISATL	4	3.6	3.6
FC27R_220._-1	HLA-DRB5*01:01	1	210	224	15	Consensus (smm/nn/sturniolo)	IASINKFVVLISATL	3.6	3.6	-	-	-	-	IASINKFVV	14	0.35	0.35	FVVLISATL	783.8	37	37	-	-	-	-	FVVLISATL	4	3.6	3.6
FC27R_220._-1	HLA-DRB1*15:01	1	10	24	15	Consensus (smm/nn/sturniolo)	INFFIFVTFNIKNES	3.6	3.6	-	-	-	-	FFIFVTFNI	129	3.6	3.6	FFIFVTFNI	234.3	15	15	-	-	-	-	FFIFVTFNI	5.76	0.85	0.85
FC27R_220._-1	HLA-DRB5*01:01	1	213	227	15	Consensus (smm/nn/sturniolo)	INKFVVLISATLVLS	3.6	3.6	-	-	-	-	FVVLISATL	12	0.25	0.25	VVLISATLV	149	16	16	-	-	-	-	FVVLISATL	4	3.6	3.6
FC27R_220._-1	HLA-DRB5*01:01	1	215	229	15	Consensus (smm/nn/sturniolo)	KFVVLISATLVLSFA	3.6	3.6	-	-	-	-	FVVLISATL	37	1.6	1.6	VVLISATLV	224.4	21	21	-	-	-	-	FVVLISATL	4	3.6	3.6
FC27R_220._-1	HLA-DRB5*01:01	1	214	228	15	Consensus (smm/nn/sturniolo)	NKFVVLISATLVLSF	3.6	3.6	-	-	-	-	FVVLISATL	13	0.29	0.29	VVLISATLV	159.9	17	17	-	-	-	-	FVVLISATL	4	3.6	3.6
FC27R_220._-1	HLA-DRB5*01:01	1	212	226	15	Consensus (smm/nn/sturniolo)	SINKFVVLISATLVL	3.6	3.6	-	-	-	-	FVVLISATL	12	0.25	0.25	FVVLISATL	182.4	18	18	-	-	-	-	FVVLISATL	4	3.6	3.6
FC27R_220._-1	HLA-DRB1*15:01	1	4	18	15	Consensus (smm/nn/sturniolo)	IKTLSIINFFIFVTF	3.8	3.8	-	-	-	-	TLSIINFFI	137	3.8	3.8	TLSIINFFI	133.5	9.3	9.3	-	-	-	-	IINFFIFVT	5.25	1.8	1.8
FC27R_220._-1	HLA-DRB4*01:01	1	211	225	15	Consensus (comb.lib./smm/nn)	ASINKFVVLISATLV	4.1	4.1	INKFVVLIS	0.05	4.1	4.1	FVVLISATL	116	2.1	2.1	SINKFVVLI	741.6	33	33	-	-	-	-	-	-	-	-
FC27R_220._-1	HLA-DRB1*15:01	1	216	230	15	Consensus (smm/nn/sturniolo)	FVVLISATLVLSFAI	4.1	4.1	-	-	-	-	VVLISATLV	104	2.7	2.7	ATLVLSFAI	277.3	16	16	-	-	-	-	VLISATLVL	4.56	4.1	4.1
FC27R_220._-1	HLA-DRB1*15:01	1	213	227	15	Consensus (smm/nn/sturniolo)	INKFVVLISATLVLS	4.1	4.1	-	-	-	-	VVLISATLV	43	0.54	0.54	VVLISATLV	159	11	11	-	-	-	-	VLISATLVL	4.56	4.1	4.1
FC27R_220._-1	HLA-DRB4*01:01	1	213	227	15	Consensus (comb.lib./smm/nn)	INKFVVLISATLVLS	4.1	4.1	INKFVVLIS	0.05	4.1	4.1	VVLISATLV	119	2.2	2.2	KFVVLISAT	990	39	39	-	-	-	-	-	-	-	-
FC27R_220._-1	HLA-DRB1*15:01	1	215	229	15	Consensus (smm/nn/sturniolo)	KFVVLISATLVLSFA	4.1	4.1	-	-	-	-	VVLISATLV	61	0.93	0.93	VVLISATLV	184.5	13	13	-	-	-	-	VLISATLVL	4.56	4.1	4.1
FC27R_220._-1	HLA-DRB1*15:01	1	214	228	15	Consensus (smm/nn/sturniolo)	NKFVVLISATLVLSF	4.1	4.1	-	-	-	-	VVLISATLV	43	0.54	0.54	VVLISATLV	147.7	11	11	-	-	-	-	VLISATLVL	4.56	4.1	4.1
FC27R_220._-1	HLA-DRB1*15:01	1	212	226	15	Consensus (smm/nn/sturniolo)	SINKFVVLISATLVL	4.1	4.1	-	-	-	-	VVLISATLV	43	0.54	0.54	VVLISATLV	178.3	12	12	-	-	-	-	VLISATLVL	4.56	4.1	4.1
FC27R_220._-1	HLA-DRB4*01:01	1	212	226	15	Consensus (comb.lib./smm/nn)	SINKFVVLISATLVL	4.1	4.1	INKFVVLIS	0.05	4.1	4.1	VVLISATLV	117	2.1	2.1	KFVVLISAT	880.3	37	37	-	-	-	-	-	-	-	-
FC27R_220._-1	HLA-DRB1*15:01	1	217	231	15	Consensus (smm/nn/sturniolo)	VVLISATLVLSFAIF	4.1	4.1	-	-	-	-	VVLISATLV	144	4.1	4.1	ATLVLSFAI	267.4	16	16	-	-	-	-	VLISATLVL	4.56	4.1	4.1
FC27R_220._-1	HLA-DRB1*15:01	1	211	225	15	Consensus (smm/nn/sturniolo)	ASINKFVVLISATLV	4.2	4.2	-	-	-	-	FVVLISATL	47	0.64	0.64	VVLISATLV	289.8	17	17	-	-	-	-	INKFVVLIS	4.5	4.2	4.2
FC27R_220._-1	HLA-DRB1*15:01	1	210	224	15	Consensus (smm/nn/sturniolo)	IASINKFVVLISATL	4.2	4.2	-	-	-	-	IASINKFVV	72	1.4	1.4	FVVLISATL	479.8	24	24	-	-	-	-	INKFVVLIS	4.5	4.2	4.2
FC27R_220._-1	HLA-DRB1*15:01	1	3	17	15	Consensus (smm/nn/sturniolo)	VIKTLSIINFFIFVT	4.2	4.2	-	-	-	-	TLSIINFFI	146	4.2	4.2	TLSIINFFI	78.8	5.8	5.8	-	-	-	-	IINFFIFVT	5.25	1.8	1.8
FC27R_220._-1	HLA-DRB1*07:01	1	7	21	15	Consensus (comb.lib./smm/nn)	LSIINFFIFVTFNIK	4.4	4.4	FFIFVTFNI	0.01	0.01	0.01	FFIFVTFNI	64	4.4	4.4	FFIFVTFNI	320.2	25	25	-	-	-	-	-	-	-	-
FC27R_220._-1	HLA-DRB1*07:01	1	8	22	15	Consensus (comb.lib./smm/nn)	SIINFFIFVTFNIKN	4.4	4.4	FFIFVTFNI	0.01	0.01	0.01	FFIFVTFNI	65	4.4	4.4	IFVTFNIKN	179.7	18	18	-	-	-	-	-	-	-	-
FC27R_220._-1	HLA-DRB1*07:01	1	6	20	15	Consensus (comb.lib./smm/nn)	TLSIINFFIFVTFNI	4.4	4.4	FFIFVTFNI	0.01	0.01	0.01	INFFIFVTF	64	4.4	4.4	FFIFVTFNI	301.3	24	24	-	-	-	-	-	-	-	-
FC27R_220._-1	HLA-DRB1*07:01	1	9	23	15	Consensus (comb.lib./smm/nn)	IINFFIFVTFNIKNE	4.5	4.5	FFIFVTFNI	0.01	0.01	0.01	FFIFVTFNI	67	4.5	4.5	IFVTFNIKN	201.1	19	19	-	-	-	-	-	-	-	-
FC27R_220._-1	HLA-DRB3*01:01	1	218	232	15	Consensus (comb.lib./smm/nn)	VLISATLVLSFAIFI	4.5	4.5	ATLVLSFAI	0.01	0.01	0.01	ISATLVLSF	382	4.5	4.5	LVLSFAIFI	1424.3	27	27	-	-	-	-	-	-	-	-
FC27R_220._-1	HLA-DRB1*07:01	1	10	24	15	Consensus (comb.lib./smm/nn)	INFFIFVTFNIKNES	4.8	4.8	FFIFVTFNI	0.01	0.01	0.01	FFIFVTFNI	71	4.8	4.8	FFIFVTFNI	208.5	19	19	-	-	-	-	-	-	-	-
FC27R_220._-1	HLA-DRB5*01:01	1	218	232	15	Consensus (smm/nn/sturniolo)	VLISATLVLSFAIFI	4.9	4.9	-	-	-	-	VLISATLVL	88	4.9	4.9	ATLVLSFAI	2640.3	59	59	-	-	-	-	LVLSFAIFI	4	3.6	3.6
FC27R_220._-1	HLA-DRB1*07:01	1	2	16	15	Consensus (comb.lib./smm/nn)	KVIKTLSIINFFIFV	5.4	5.4	KVIKTLSII	0.38	5.4	5.4	TLSIINFFI	197	14	14	VIKTLSIIN	34.2	4.1	4.1	-	-	-	-	-	-	-	-
FC27R_220._-1	HLA-DRB1*03:01	1	216	230	15	Consensus (smm/nn/sturniolo)	FVVLISATLVLSFAI	5.5	5.5	-	-	-	-	VLISATLVL	170	2.3	2.3	ISATLVLSF	691.9	19	19	-	-	-	-	VLISATLVL	4.16	5.5	5.5
FC27R_220._-1	HLA-DRB1*03:01	1	213	227	15	Consensus (smm/nn/sturniolo)	INKFVVLISATLVLS	5.5	5.5	-	-	-	-	VLISATLVL	175	2.3	2.3	VLISATLVL	3237.2	49	49	-	-	-	-	VLISATLVL	4.16	5.5	5.5
FC27R_220._-1	HLA-DRB1*03:01	1	215	229	15	Consensus (smm/nn/sturniolo)	KFVVLISATLVLSFA	5.5	5.5	-	-	-	-	VLISATLVL	166	2.2	2.2	ISATLVLSF	764	20	20	-	-	-	-	VLISATLVL	4.16	5.5	5.5
FC27R_220._-1	HLA-DRB1*03:01	1	214	228	15	Consensus (smm/nn/sturniolo)	NKFVVLISATLVLSF	5.5	5.5	-	-	-	-	VLISATLVL	166	2.2	2.2	VLISATLVL	1368.6	30	30	-	-	-	-	VLISATLVL	4.16	5.5	5.5
FC27R_220._-1	HLA-DRB1*03:01	1	212	226	15	Consensus (smm/nn/sturniolo)	SINKFVVLISATLVL	5.5	5.5	-	-	-	-	VVLISATLV	175	2.3	2.3	VLISATLVL	4681.1	59	59	-	-	-	-	VLISATLVL	4.16	5.5	5.5
FC27R_220._-1	HLA-DRB1*15:01	1	207	221	15	Consensus (smm/nn/sturniolo)	SSNIASINKFVVLIS	5.5	5.5	-	-	-	-	IASINKFVV	182	5.5	5.5	IASINKFVV	142.2	9.8	9.8	-	-	-	-	INKFVVLIS	4.5	4.2	4.2
FC27R_220._-1	HLA-DRB1*15:01	1	2	16	15	Consensus (smm/nn/sturniolo)	KVIKTLSIINFFIFV	5.7	5.7	-	-	-	-	TLSIINFFI	187	5.7	5.7	TLSIINFFI	43	2.9	2.9	-	-	-	-	IKTLSIINF	2.75	22	22
FC27R_220._-1	HLA-DRB1*15:01	1	208	222	15	Consensus (smm/nn/sturniolo)	SNIASINKFVVLISA	5.9	5.9	-	-	-	-	IASINKFVV	192	5.9	5.9	IASINKFVV	171.6	12	12	-	-	-	-	INKFVVLIS	4.5	4.2	4.2
FC27R_220._-1	HLA-DRB1*15:01	1	5	19	15	Consensus (smm/nn/sturniolo)	KTLSIINFFIFVTFN	6	6	-	-	-	-	IINFFIFVT	196	6	6	TLSIINFFI	131.1	9.2	9.2	-	-	-	-	IINFFIFVT	5.25	1.8	1.8
FC27R_220._-1	HLA-DRB1*07:01	1	212	226	15	Consensus (comb.lib./smm/nn)	SINKFVVLISATLVL	6	6	FVVLISATL	0.52	6.1	6.1	FVVLISATL	10	0.21	0.21	VLISATLVL	50.9	6	6	-	-	-	-	-	-	-	-
FC27R_220._-1	HLA-DRB1*03:01	1	217	231	15	Consensus (smm/nn/sturniolo)	VVLISATLVLSFAIF	6	6	-	-	-	-	VLISATLVL	367	6	6	ISATLVLSF	818.6	21	21	-	-	-	-	VLISATLVL	4.16	5.5	5.5
FC27R_220._-1	HLA-DRB1*07:01	1	211	225	15	Consensus (comb.lib./smm/nn)	ASINKFVVLISATLV	6.1	6.1	FVVLISATL	0.52	6.1	6.1	FVVLISATL	10	0.21	0.21	VVLISATLV	89.7	11	11	-	-	-	-	-	-	-	-
FC27R_220._-1	HLA-DRB1*07:01	1	210	224	15	Consensus (comb.lib./smm/nn)	IASINKFVVLISATL	6.1	6.1	FVVLISATL	0.52	6.1	6.1	IASINKFVV	17	0.7	0.7	FVVLISATL	697.4	38	38	-	-	-	-	-	-	-	-
FC27R_220._-1	HLA-DRB1*07:01	1	213	227	15	Consensus (comb.lib./smm/nn)	INKFVVLISATLVLS	6.1	6.1	FVVLISATL	0.52	6.1	6.1	FVVLISATL	10	0.21	0.21	VVLISATLV	85.2	9.7	9.7	-	-	-	-	-	-	-	-
FC27R_220._-1	HLA-DRB1*07:01	1	215	229	15	Consensus (comb.lib./smm/nn)	KFVVLISATLVLSFA	6.1	6.1	FVVLISATL	0.52	6.1	6.1	VVLISATLV	15	0.58	0.58	VVLISATLV	97.7	11	11	-	-	-	-	-	-	-	-
FC27R_220._-1	HLA-DRB1*07:01	1	214	228	15	Consensus (comb.lib./smm/nn)	NKFVVLISATLVLSF	6.1	6.1	FVVLISATL	0.52	6.1	6.1	FVVLISATL	10	0.21	0.21	VVLISATLV	74.6	8.6	8.6	-	-	-	-	-	-	-	-
FC27R_220._-1	HLA-DRB5*01:01	1	9	23	15	Consensus (smm/nn/sturniolo)	IINFFIFVTFNIKNE	8.1	8.1	-	-	-	-	FIFVTFNIK	142	8.1	8.1	FIFVTFNIK	677.5	35	35	-	-	-	-	FIFVTFNIK	4.5	2	2
FC27R_220._-1	HLA-DRB5*01:01	1	10	24	15	Consensus (smm/nn/sturniolo)	INFFIFVTFNIKNES	8.2	8.2	-	-	-	-	FIFVTFNIK	143	8.2	8.2	FIFVTFNIK	566.4	32	32	-	-	-	-	FIFVTFNIK	4.5	2	2
FC27R_220._-1	HLA-DRB5*01:01	1	8	22	15	Consensus (smm/nn/sturniolo)	SIINFFIFVTFNIKN	8.2	8.2	-	-	-	-	FIFVTFNIK	143	8.2	8.2	FIFVTFNIK	857.1	38	38	-	-	-	-	FIFVTFNIK	4.5	2	2
FC27R_220._-1	HLA-DRB5*01:01	1	7	21	15	Consensus (smm/nn/sturniolo)	LSIINFFIFVTFNIK	8.4	8.4	-	-	-	-	FFIFVTFNI	146	8.4	8.4	FIFVTFNIK	1390.5	47	47	-	-	-	-	FIFVTFNIK	4.5	2	2
FC27R_220._-1	HLA-DRB4*01:01	1	4	18	15	Consensus (comb.lib./smm/nn)	IKTLSIINFFIFVTF	8.6	8.6	IINFFIFVT	0.01	0.01	0.01	IKTLSIINF	302	8.6	8.6	TLSIINFFI	343.3	19	19	-	-	-	-	-	-	-	-
FC27R_220._-1	HLA-DRB5*01:01	1	11	25	15	Consensus (smm/nn/sturniolo)	NFFIFVTFNIKNESK	8.7	8.7	-	-	-	-	FIFVTFNIK	153	8.7	8.7	FIFVTFNIK	372.8	27	27	-	-	-	-	FIFVTFNIK	4.5	2	2
FC27R_220._-1	HLA-DRB3*01:01	1	25	39	15	Consensus (comb.lib./smm/nn)	KYSNTFINNAYNMSI	9.8	9.8	INNAYNMSI	17.8	20	20	FINNAYNMS	808	9.8	9.8	FINNAYNMS	143.9	5.1	5.1	-	-	-	-	-	-	-	-
FC27R_220._-1	HLA-DRB3*01:01	1	26	40	15	Consensus (comb.lib./smm/nn)	YSNTFINNAYNMSIR	9.9	9.9	INNAYNMSI	17.8	20	20	FINNAYNMS	814	9.9	9.9	FINNAYNMS	153.7	5.3	5.3	-	-	-	-	-	-	-	-
FC27R_220._-1	HLA-DRB3*01:01	1	27	41	15	Consensus (comb.lib./smm/nn)	SNTFINNAYNMSIRR	10	10	INNAYNMSI	17.8	20	20	FINNAYNMS	820	10	10	FINNAYNMS	171.2	5.8	5.8	-	-	-	-	-	-	-	-
FC27R_220._-1	HLA-DRB4*01:01	1	216	230	15	Consensus (comb.lib./smm/nn)	FVVLISATLVLSFAI	11	11	FVVLISATL	1.03	11	11	VVLISATLV	275	7.6	7.6	VLISATLVL	988.7	39	39	-	-	-	-	-	-	-	-
FC27R_220._-1	HLA-DRB4*01:01	1	210	224	15	Consensus (comb.lib./smm/nn)	IASINKFVVLISATL	11	11	INKFVVLIS	0.05	4.1	4.1	INKFVVLIS	362	11	11	SINKFVVLI	675.9	31	31	-	-	-	-	-	-	-	-
FC27R_220._-1	HLA-DRB4*01:01	1	215	229	15	Consensus (comb.lib./smm/nn)	KFVVLISATLVLSFA	11	11	FVVLISATL	1.03	11	11	VVLISATLV	122	2.3	2.3	VLISATLVL	835.9	35	35	-	-	-	-	-	-	-	-
FC27R_220._-1	HLA-DRB1*03:01	1	33	47	15	Consensus (smm/nn/sturniolo)	NAYNMSIRRSMANEG	11	11	-	-	-	-	YNMSIRRSM	635	11	11	YNMSIRRSM	725.4	19	19	-	-	-	-	IRRSMANEG	3.91	7	7
FC27R_220._-1	HLA-DRB4*01:01	1	214	228	15	Consensus (comb.lib./smm/nn)	NKFVVLISATLVLSF	11	11	FVVLISATL	1.03	11	11	VVLISATLV	116	2.1	2.1	VLISATLVL	915.2	37	37	-	-	-	-	-	-	-	-
FC27R_220._-1	HLA-DRB1*15:01	1	206	220	15	Consensus (smm/nn/sturniolo)	NSSNIASINKFVVLI	11	11	-	-	-	-	IASINKFVV	234	7.4	7.4	IASINKFVV	156.4	11	11	-	-	-	-	IASINKFVV	2.2	32	32
FC27R_220._-1	HLA-DRB3*01:01	1	28	42	15	Consensus (comb.lib./smm/nn)	NTFINNAYNMSIRRS	11	11	AYNMSIRRS	10.77	19	19	FINNAYNMS	869	11	11	FINNAYNMS	256.1	7.7	7.7	-	-	-	-	-	-	-	-
FC27R_220._-1	HLA-DRB3*01:01	1	24	38	15	Consensus (comb.lib./smm/nn)	SKYSNTFINNAYNMS	11	11	TFINNAYNM	1269.03	41	41	TFINNAYNM	856	11	11	FINNAYNMS	258.8	7.8	7.8	-	-	-	-	-	-	-	-
FC27R_220._-1	HLA-DRB1*15:01	1	11	25	15	Consensus (smm/nn/sturniolo)	NFFIFVTFNIKNESK	12	12	-	-	-	-	FFIFVTFNI	356	12	12	FFIFVTFNI	232.1	15	15	-	-	-	-	FFIFVTFNI	5.76	0.85	0.85
FC27R_220._-1	HLA-DRB1*15:01	1	209	223	15	Consensus (smm/nn/sturniolo)	NIASINKFVVLISAT	12	12	-	-	-	-	INKFVVLIS	364	12	12	IASINKFVV	310.5	18	18	-	-	-	-	INKFVVLIS	4.5	4.2	4.2
FC27R_220._-1	HLA-DRB1*07:01	1	3	17	15	Consensus (comb.lib./smm/nn)	VIKTLSIINFFIFVT	12	12	LSIINFFIF	3.16	12	12	TLSIINFFI	225	15	15	VIKTLSIIN	66.5	7.8	7.8	-	-	-	-	-	-	-	-
FC27R_220._-1	HLA-DRB4*01:01	1	217	231	15	Consensus (comb.lib./smm/nn)	VVLISATLVLSFAIF	12	12	TLVLSFAIF	1.6	12	12	VVLISATLV	289	8.1	8.1	VLISATLVL	1099.1	42	42	-	-	-	-	-	-	-	-
FC27R_220._-1	HLA-DRB1*15:01	1	12	26	15	Consensus (smm/nn/sturniolo)	FFIFVTFNIKNESKY	13	13	-	-	-	-	FFIFVTFNI	376	13	13	IFVTFNIKN	436.2	22	22	-	-	-	-	FFIFVTFNI	5.76	0.85	0.85
FC27R_220._-1	HLA-DRB5*01:01	1	12	26	15	Consensus (smm/nn/sturniolo)	FFIFVTFNIKNESKY	14	14	-	-	-	-	FIFVTFNIK	241	14	14	FNIKNESKY	195	19	19	-	-	-	-	FIFVTFNIK	4.5	2	2
FC27R_220._-1	HLA-DRB5*01:01	1	13	27	15	Consensus (smm/nn/sturniolo)	FIFVTFNIKNESKYS	14	14	-	-	-	-	FNIKNESKY	245	14	14	FNIKNESKY	142.6	16	16	-	-	-	-	FIFVTFNIK	4.5	2	2
FC27R_220._-1	HLA-DRB1*07:01	1	11	25	15	Consensus (comb.lib./smm/nn)	NFFIFVTFNIKNESK	14	14	FFIFVTFNI	0.01	0.01	0.01	FFIFVTFNI	208	14	14	FFIFVTFNI	208.6	19	19	-	-	-	-	-	-	-	-
FC27R_220._-1	HLA-DRB1*07:01	1	12	26	15	Consensus (comb.lib./smm/nn)	FFIFVTFNIKNESKY	15	15	FFIFVTFNI	0.01	0.01	0.01	FFIFVTFNI	219	15	15	FFIFVTFNI	211.7	20	20	-	-	-	-	-	-	-	-
FC27R_220._-1	HLA-DRB1*03:01	1	14	28	15	Consensus (smm/nn/sturniolo)	IFVTFNIKNESKYSN	15	15	-	-	-	-	VTFNIKNES	2046	30	30	VTFNIKNES	484.3	15	15	-	-	-	-	VTFNIKNES	3.31	14	14
FC27R_220._-1	HLA-DRB1*15:01	1	205	219	15	Consensus (smm/nn/sturniolo)	NNSSNIASINKFVVL	15	15	-	-	-	-	IASINKFVV	252	8	8	IASINKFVV	243.8	15	15	-	-	-	-	IASINKFVV	2.2	32	32
FC27R_220._-1	HLA-DRB1*03:01	1	13	27	15	Consensus (smm/nn/sturniolo)	FIFVTFNIKNESKYS	16	16	-	-	-	-	VTFNIKNES	2115	31	31	VTFNIKNES	529.1	16	16	-	-	-	-	VTFNIKNES	3.31	14	14
FC27R_220._-1	HLA-DRB3*01:01	1	23	37	15	Consensus (comb.lib./smm/nn)	ESKYSNTFINNAYNM	17	17	ESKYSNTFI	7	17	17	YSNTFINNA	6836	55	55	TFINNAYNM	721.2	17	17	-	-	-	-	-	-	-	-
FC27R_220._-1	HLA-DRB1*03:01	1	30	44	15	Consensus (smm/nn/sturniolo)	FINNAYNMSIRRSMA	17	17	-	-	-	-	YNMSIRRSM	639	11	11	YNMSIRRSM	653.6	18	18	-	-	-	-	YNMSIRRSM	3.1	17	17
FC27R_220._-1	HLA-DRB1*03:01	1	15	29	15	Consensus (smm/nn/sturniolo)	FVTFNIKNESKYSNT	17	17	-	-	-	-	FNIKNESKY	2699	37	37	FNIKNESKY	617.4	17	17	-	-	-	-	VTFNIKNES	3.31	14	14
FC27R_220._-1	HLA-DRB1*07:01	1	4	18	15	Consensus (comb.lib./smm/nn)	IKTLSIINFFIFVTF	17	17	LSIINFFIF	3.16	12	12	TLSIINFFI	251	17	17	TLSIINFFI	432.7	30	30	-	-	-	-	-	-	-	-
FC27R_220._-1	HLA-DRB1*03:01	1	31	45	15	Consensus (smm/nn/sturniolo)	INNAYNMSIRRSMAN	17	17	-	-	-	-	YNMSIRRSM	637	11	11	YNMSIRRSM	618.5	17	17	-	-	-	-	YNMSIRRSM	3.1	17	17
FC27R_220._-1	HLA-DRB1*07:01	1	25	39	15	Consensus (comb.lib./smm/nn)	KYSNTFINNAYNMSI	17	17	INNAYNMSI	706.52	46	46	KYSNTFINN	71	4.8	4.8	INNAYNMSI	171.7	17	17	-	-	-	-	-	-	-	-
FC27R_220._-1	HLA-DRB1*03:01	1	32	46	15	Consensus (smm/nn/sturniolo)	NNAYNMSIRRSMANE	17	17	-	-	-	-	YNMSIRRSM	634	11	11	YNMSIRRSM	695.9	19	19	-	-	-	-	YNMSIRRSM	3.1	17	17
FC27R_220._-1	HLA-DRB1*03:01	1	29	43	15	Consensus (smm/nn/sturniolo)	TFINNAYNMSIRRSM	17	17	-	-	-	-	INNAYNMSI	637	11	11	YNMSIRRSM	718	19	19	-	-	-	-	YNMSIRRSM	3.1	17	17
FC27R_220._-1	HLA-DRB1*03:01	1	34	48	15	Consensus (smm/nn/sturniolo)	AYNMSIRRSMANEGS	18	18	-	-	-	-	YNMSIRRSM	1644	25	25	IRRSMANEG	669.6	18	18	-	-	-	-	IRRSMANEG	3.91	7	7
FC27R_220._-1	HLA-DRB1*07:01	1	33	47	15	Consensus (comb.lib./smm/nn)	NAYNMSIRRSMANEG	18	18	AYNMSIRRS	30.41	23	23	YNMSIRRSM	275	18	18	IRRSMANEG	142.5	15	15	-	-	-	-	-	-	-	-
FC27R_220._-1	HLA-DRB5*01:01	1	33	47	15	Consensus (smm/nn/sturniolo)	NAYNMSIRRSMANEG	18	18	-	-	-	-	YNMSIRRSM	551	27	27	YNMSIRRSM	184.4	18	18	-	-	-	-	IRRSMANEG	2.3	18	18
FC27R_220._-1	HLA-DRB5*01:01	1	14	28	15	Consensus (smm/nn/sturniolo)	IFVTFNIKNESKYSN	19	19	-	-	-	-	FNIKNESKY	346	19	19	FNIKNESKY	185.2	19	19	-	-	-	-	IFVTFNIKN	0.5	49	49
FC27R_220._-1	HLA-DRB1*15:01	1	204	218	15	Consensus (smm/nn/sturniolo)	LNNSSNIASINKFVV	19	19	-	-	-	-	NIASINKFV	273	8.8	8.8	IASINKFVV	535.2	25	25	-	-	-	-	LNNSSNIAS	2.9	19	19
FC27R_220._-1	HLA-DRB1*07:01	1	207	221	15	Consensus (comb.lib./smm/nn)	SSNIASINKFVVLIS	19	19	INKFVVLIS	13.43	19	19	NIASINKFV	398	24	24	NIASINKFV	156.7	16	16	-	-	-	-	-	-	-	-
FC27R_220._-1	HLA-DRB3*01:01	1	29	43	15	Consensus (comb.lib./smm/nn)	TFINNAYNMSIRRSM	19	19	AYNMSIRRS	10.77	19	19	FINNAYNMS	1537	19	19	FINNAYNMS	496.5	13	13	-	-	-	-	-	-	-	-
FC27R_220._-1	HLA-DRB4*01:01	1	218	232	15	Consensus (comb.lib./smm/nn)	VLISATLVLSFAIFI	19	19	TLVLSFAIF	1.6	12	12	ISATLVLSF	590	19	19	ATLVLSFAI	1343.6	46	46	-	-	-	-	-	-	-	-
FC27R_220._-1	HLA-DRB4*01:01	1	34	48	15	Consensus (comb.lib./smm/nn)	AYNMSIRRSMANEGS	20	20	RRSMANEGS	13.29	20	20	IRRSMANEG	716	23	23	SIRRSMANE	250.1	15	15	-	-	-	-	-	-	-	-
FC27R_220._-1	HLA-DRB5*01:01	1	30	44	15	Consensus (smm/nn/sturniolo)	FINNAYNMSIRRSMA	20	20	-	-	-	-	YNMSIRRSM	472	24	24	YNMSIRRSM	79.6	11	11	-	-	-	-	YNMSIRRSM	2.2	20	20
FC27R_220._-1	HLA-DRB5*01:01	1	15	29	15	Consensus (smm/nn/sturniolo)	FVTFNIKNESKYSNT	20	20	-	-	-	-	FNIKNESKY	343	19	19	FNIKNESKY	217	20	20	-	-	-	-	FVTFNIKNE	0.4	50	50
FC27R_220._-1	HLA-DRB3*01:01	1	216	230	15	Consensus (comb.lib./smm/nn)	FVVLISATLVLSFAI	20	20	ATLVLSFAI	0.01	0.01	0.01	ISATLVLSF	1667	20	20	ISATLVLSF	1761	31	31	-	-	-	-	-	-	-	-
FC27R_220._-1	HLA-DRB5*01:01	1	31	45	15	Consensus (smm/nn/sturniolo)	INNAYNMSIRRSMAN	20	20	-	-	-	-	YNMSIRRSM	482	25	25	YNMSIRRSM	91.6	12	12	-	-	-	-	YNMSIRRSM	2.2	20	20
FC27R_220._-1	HLA-DRB3*01:01	1	1	15	15	Consensus (comb.lib./smm/nn)	MKVIKTLSIINFFIF	20	20	TLSIINFFI	0.01	0.01	0.01	KTLSIINFF	2865	31	31	LSIINFFIF	916.5	20	20	-	-	-	-	-	-	-	-
FC27R_220._-1	HLA-DRB4*01:01	1	209	223	15	Consensus (comb.lib./smm/nn)	NIASINKFVVLISAT	20	20	INKFVVLIS	0.05	4.1	4.1	INKFVVLIS	627	20	20	SINKFVVLI	630.9	30	30	-	-	-	-	-	-	-	-
FC27R_220._-1	HLA-DRB4*01:01	1	36	50	15	Consensus (comb.lib./smm/nn)	NMSIRRSMANEGSNT	20	20	RRSMANEGS	13.29	20	20	IRRSMANEG	1012	32	32	SIRRSMANE	283.6	16	16	-	-	-	-	-	-	-	-
FC27R_220._-1	HLA-DRB5*01:01	1	32	46	15	Consensus (smm/nn/sturniolo)	NNAYNMSIRRSMANE	20	20	-	-	-	-	YNMSIRRSM	656	31	31	YNMSIRRSM	119.4	14	14	-	-	-	-	YNMSIRRSM	2.2	20	20
FC27R_220._-1	HLA-DRB1*07:01	1	208	222	15	Consensus (comb.lib./smm/nn)	SNIASINKFVVLISA	20	20	INKFVVLIS	13.43	19	19	IASINKFVV	533	29	29	NIASINKFV	214.7	20	20	-	-	-	-	-	-	-	-
FC27R_220._-1	HLA-DRB5*01:01	1	29	43	15	Consensus (smm/nn/sturniolo)	TFINNAYNMSIRRSM	20	20	-	-	-	-	NAYNMSIRR	420	22	22	NAYNMSIRR	111.6	13	13	-	-	-	-	YNMSIRRSM	2.2	20	20
FC27R_220._-1	HLA-DRB4*01:01	1	35	49	15	Consensus (comb.lib./smm/nn)	YNMSIRRSMANEGSN	20	20	RRSMANEGS	13.29	20	20	IRRSMANEG	938	30	30	SIRRSMANE	229.8	14	14	-	-	-	-	-	-	-	-
FC27R_220._-1	HLA-DRB3*01:01	1	30	44	15	Consensus (comb.lib./smm/nn)	FINNAYNMSIRRSMA	21	21	AYNMSIRRS	10.77	19	19	FINNAYNMS	1785	21	21	YNMSIRRSM	1437.2	27	27	-	-	-	-	-	-	-	-
FC27R_220._-1	HLA-DRB3*01:01	1	2	16	15	Consensus (comb.lib./smm/nn)	KVIKTLSIINFFIFV	21	21	TLSIINFFI	0.01	0.01	0.01	LSIINFFIF	2362	27	27	LSIINFFIF	972	21	21	-	-	-	-	-	-	-	-
FC27R_220._-1	HLA-DRB4*01:01	1	208	222	15	Consensus (comb.lib./smm/nn)	SNIASINKFVVLISA	21	21	INKFVVLIS	0.05	4.1	4.1	INKFVVLIS	638	21	21	SINKFVVLI	435.5	23	23	-	-	-	-	-	-	-	-
FC27R_220._-1	HLA-DRB1*07:01	1	26	40	15	Consensus (comb.lib./smm/nn)	YSNTFINNAYNMSIR	21	21	INNAYNMSI	706.52	46	46	INNAYNMSI	71	4.8	4.8	INNAYNMSI	241.4	21	21	-	-	-	-	-	-	-	-
FC27R_220._-1	HLA-DRB1*03:01	1	12	26	15	Consensus (smm/nn/sturniolo)	FFIFVTFNIKNESKY	22	22	-	-	-	-	VTFNIKNES	1907	28	28	VTFNIKNES	874	22	22	-	-	-	-	VTFNIKNES	3.31	14	14
FC27R_220._-1	HLA-DRB1*15:01	1	28	42	15	Consensus (smm/nn/sturniolo)	NTFINNAYNMSIRRS	22	22	-	-	-	-	INNAYNMSI	993	32	32	INNAYNMSI	436.6	22	22	-	-	-	-	INNAYNMSI	4.4	5.1	5.1
FC27R_220._-1	HLA-DRB1*07:01	1	29	43	15	Consensus (comb.lib./smm/nn)	TFINNAYNMSIRRSM	22	22	AYNMSIRRS	30.41	23	23	INNAYNMSI	67	4.5	4.5	YNMSIRRSM	256.8	22	22	-	-	-	-	-	-	-	-
FC27R_220._-1	HLA-DRB1*15:01	1	29	43	15	Consensus (smm/nn/sturniolo)	TFINNAYNMSIRRSM	22	22	-	-	-	-	INNAYNMSI	1107	35	35	INNAYNMSI	440.3	22	22	-	-	-	-	INNAYNMSI	4.4	5.1	5.1
FC27R_220._-1	HLA-DRB1*03:01	1	16	30	15	Consensus (smm/nn/sturniolo)	VTFNIKNESKYSNTF	22	22	-	-	-	-	FNIKNESKY	2722	37	37	IKNESKYSN	898.9	22	22	-	-	-	-	VTFNIKNES	3.31	14	14
FC27R_220._-1	HLA-DRB1*07:01	1	34	48	15	Consensus (comb.lib./smm/nn)	AYNMSIRRSMANEGS	23	23	AYNMSIRRS	30.41	23	23	YNMSIRRSM	649	33	33	IRRSMANEG	134.2	14	14	-	-	-	-	-	-	-	-
FC27R_220._-1	HLA-DRB1*07:01	1	30	44	15	Consensus (comb.lib./smm/nn)	FINNAYNMSIRRSMA	23	23	AYNMSIRRS	30.41	23	23	INNAYNMSI	152	11	11	YNMSIRRSM	349.5	27	27	-	-	-	-	-	-	-	-
FC27R_220._-1	HLA-DRB1*15:01	1	30	44	15	Consensus (smm/nn/sturniolo)	FINNAYNMSIRRSMA	23	23	-	-	-	-	INNAYNMSI	1563	44	44	NAYNMSIRR	466.8	23	23	-	-	-	-	INNAYNMSI	4.4	5.1	5.1
FC27R_220._-1	HLA-DRB1*07:01	1	31	45	15	Consensus (comb.lib./smm/nn)	INNAYNMSIRRSMAN	23	23	AYNMSIRRS	30.41	23	23	INNAYNMSI	156	11	11	YNMSIRRSM	412.2	29	29	-	-	-	-	-	-	-	-
FC27R_220._-1	HLA-DRB1*07:01	1	32	46	15	Consensus (comb.lib./smm/nn)	NNAYNMSIRRSMANE	23	23	AYNMSIRRS	30.41	23	23	YNMSIRRSM	289	19	19	MSIRRSMAN	632.8	36	36	-	-	-	-	-	-	-	-
FC27R_220._-1	HLA-DRB1*03:01	1	205	219	15	Consensus (smm/nn/sturniolo)	NNSSNIASINKFVVL	23	23	-	-	-	-	NIASINKFV	5419	56	56	IASINKFVV	753.3	20	20	-	-	-	-	IASINKFVV	2.8	23	23
FC27R_220._-1	HLA-DRB1*07:01	1	101	115	15	Consensus (comb.lib./smm/nn)	NSPSPPITTTESSSS	23	23	ITTTESSSS	29.15	23	23	NSPSPPITT	295	19	19	ITTTESSSS	2930.8	67	67	-	-	-	-	-	-	-	-
FC27R_220._-1	HLA-DRB1*03:01	1	206	220	15	Consensus (smm/nn/sturniolo)	NSSNIASINKFVVLI	23	23	-	-	-	-	NIASINKFV	4788	53	53	IASINKFVV	488	15	15	-	-	-	-	IASINKFVV	2.8	23	23
FC27R_220._-1	HLA-DRB1*07:01	1	28	42	15	Consensus (comb.lib./smm/nn)	NTFINNAYNMSIRRS	23	23	AYNMSIRRS	30.41	23	23	INNAYNMSI	71	4.8	4.8	INNAYNMSI	380	28	28	-	-	-	-	-	-	-	-
FC27R_220._-1	HLA-DRB1*07:01	1	105	119	15	Consensus (comb.lib./smm/nn)	PPITTTESSSSGNAP	23	23	ITTTESSSS	29.15	23	23	ITTTESSSS	317	20	20	ITTTESSSS	3233.8	69	69	-	-	-	-	-	-	-	-
FC27R_220._-1	HLA-DRB1*07:01	1	103	117	15	Consensus (comb.lib./smm/nn)	PSPPITTTESSSSGN	23	23	ITTTESSSS	29.15	23	23	ITTTESSSS	311	20	20	ITTTESSSS	3208.4	69	69	-	-	-	-	-	-	-	-
FC27R_220._-1	HLA-DRB1*03:01	1	208	222	15	Consensus (smm/nn/sturniolo)	SNIASINKFVVLISA	23	23	-	-	-	-	INKFVVLIS	3935	47	47	IASINKFVV	591.1	17	17	-	-	-	-	IASINKFVV	2.8	23	23
FC27R_220._-1	HLA-DRB1*15:01	1	27	41	15	Consensus (smm/nn/sturniolo)	SNTFINNAYNMSIRR	23	23	-	-	-	-	INNAYNMSI	954	31	31	INNAYNMSI	450.9	23	23	-	-	-	-	INNAYNMSI	4.4	5.1	5.1
FC27R_220._-1	HLA-DRB1*07:01	1	104	118	15	Consensus (comb.lib./smm/nn)	SPPITTTESSSSGNA	23	23	ITTTESSSS	29.15	23	23	ITTTESSSS	311	20	20	ITTTESSSS	2974.4	67	67	-	-	-	-	-	-	-	-
FC27R_220._-1	HLA-DRB1*07:01	1	102	116	15	Consensus (comb.lib./smm/nn)	SPSPPITTTESSSSG	23	23	ITTTESSSS	29.15	23	23	ITTTESSSS	311	20	20	ITTTESSSS	3347.5	70	70	-	-	-	-	-	-	-	-
FC27R_220._-1	HLA-DRB1*03:01	1	207	221	15	Consensus (smm/nn/sturniolo)	SSNIASINKFVVLIS	23	23	-	-	-	-	NIASINKFV	3343	42	42	IASINKFVV	428.3	14	14	-	-	-	-	IASINKFVV	2.8	23	23
FC27R_220._-1	HLA-DRB4*01:01	1	207	221	15	Consensus (comb.lib./smm/nn)	SSNIASINKFVVLIS	23	23	INKFVVLIS	0.05	4.1	4.1	SNIASINKF	719	23	23	NIASINKFV	483.1	25	25	-	-	-	-	-	-	-	-
FC27R_220._-1	HLA-DRB5*01:01	1	217	231	15	Consensus (smm/nn/sturniolo)	VVLISATLVLSFAIF	23	23	-	-	-	-	VVLISATLV	445	23	23	VVLISATLV	1193.9	44	44	-	-	-	-	VVLISATLV	3.5	6.5	6.5
FC27R_220._-1	HLA-DRB1*03:01	1	35	49	15	Consensus (smm/nn/sturniolo)	YNMSIRRSMANEGSN	23	23	-	-	-	-	YNMSIRRSM	1644	25	25	IRRSMANEG	927.3	23	23	-	-	-	-	IRRSMANEG	3.91	7	7
FC27R_220._-1	HLA-DRB5*01:01	1	34	48	15	Consensus (smm/nn/sturniolo)	AYNMSIRRSMANEGS	24	24	-	-	-	-	IRRSMANEG	1028	41	41	YNMSIRRSM	295.5	24	24	-	-	-	-	IRRSMANEG	2.3	18	18
FC27R_220._-1	HLA-DRB1*07:01	1	204	218	15	Consensus (comb.lib./smm/nn)	LNNSSNIASINKFVV	24	24	IASINKFVV	35.08	24	24	NIASINKFV	515	29	29	NIASINKFV	197.9	19	19	-	-	-	-	-	-	-	-
FC27R_220._-1	HLA-DRB1*03:01	1	1	15	15	Consensus (smm/nn/sturniolo)	MKVIKTLSIINFFIF	24	24	-	-	-	-	VIKTLSIIN	1526	24	24	VIKTLSIIN	1907.9	36	36	-	-	-	-	MKVIKTLSI	3.7	9	9
FC27R_220._-1	HLA-DRB5*01:01	1	1	15	15	Consensus (smm/nn/sturniolo)	MKVIKTLSIINFFIF	24	24	-	-	-	-	MKVIKTLSI	458	24	24	VIKTLSIIN	609.5	33	33	-	-	-	-	MKVIKTLSI	2.9	12	12
FC27R_220._-1	HLA-DRB4*01:01	1	33	47	15	Consensus (comb.lib./smm/nn)	NAYNMSIRRSMANEG	24	24	AYNMSIRRS	2900.94	53	53	NMSIRRSMA	726	24	24	SIRRSMANE	374.8	21	21	-	-	-	-	-	-	-	-
FC27R_220._-1	HLA-DRB1*07:01	1	205	219	15	Consensus (comb.lib./smm/nn)	NNSSNIASINKFVVL	24	24	IASINKFVV	35.08	24	24	IASINKFVV	489	28	28	NIASINKFV	142.3	15	15	-	-	-	-	-	-	-	-
FC27R_220._-1	HLA-DRB1*07:01	1	206	220	15	Consensus (comb.lib./smm/nn)	NSSNIASINKFVVLI	24	24	IASINKFVV	35.08	24	24	NIASINKFV	461	27	27	NIASINKFV	131	14	14	-	-	-	-	-	-	-	-
FC27R_220._-1	HLA-DRB1*07:01	1	27	41	15	Consensus (comb.lib./smm/nn)	SNTFINNAYNMSIRR	24	24	INNAYNMSI	706.52	46	46	INNAYNMSI	71	4.8	4.8	INNAYNMSI	294.5	24	24	-	-	-	-	-	-	-	-
FC27R_220._-1	HLA-DRB3*01:01	1	217	231	15	Consensus (comb.lib./smm/nn)	VVLISATLVLSFAIF	24	24	ATLVLSFAI	0.01	0.01	0.01	ISATLVLSF	2028	24	24	ISATLVLSF	1838.6	31	31	-	-	-	-	-	-	-	-
FC27R_220._-1	HLA-DRB1*15:01	1	199	213	15	Consensus (smm/nn/sturniolo)	AATSLLNNSSNIASI	25	25	-	-	-	-	LLNNSSNIA	734	25	25	LLNNSSNIA	1245.5	41	41	-	-	-	-	LNNSSNIAS	2.9	19	19
FC27R_220._-1	HLA-DRB1*15:01	1	198	212	15	Consensus (smm/nn/sturniolo)	GAATSLLNNSSNIAS	25	25	-	-	-	-	LLNNSSNIA	716	25	25	LLNNSSNIA	2199.8	53	53	-	-	-	-	LNNSSNIAS	2.9	19	19
FC27R_220._-1	HLA-DRB3*01:01	1	3	17	15	Consensus (comb.lib./smm/nn)	VIKTLSIINFFIFVT	25	25	TLSIINFFI	0.01	0.01	0.01	LSIINFFIF	2375	27	27	LSIINFFIF	1276.7	25	25	-	-	-	-	-	-	-	-
FC27R_220._-1	HLA-DRB1*03:01	1	211	225	15	Consensus (smm/nn/sturniolo)	ASINKFVVLISATLV	26	26	-	-	-	-	INKFVVLIS	1690	26	26	INKFVVLIS	7143.1	70	70	-	-	-	-	VVLISATLV	3.8	8.6	8.6
FC27R_220._-1	HLA-DRB1*15:01	1	200	214	15	Consensus (smm/nn/sturniolo)	ATSLLNNSSNIASIN	26	26	-	-	-	-	LLNNSSNIA	746	26	26	LLNNSSNIA	1087.2	38	38	-	-	-	-	LNNSSNIAS	2.9	19	19
FC27R_220._-1	HLA-DRB1*15:01	1	197	211	15	Consensus (smm/nn/sturniolo)	CGAATSLLNNSSNIA	26	26	-	-	-	-	SLLNNSSNI	738	25	25	LLNNSSNIA	4671.8	69	69	-	-	-	-	LLNNSSNIA	2.6	26	26
FC27R_220._-1	HLA-DRB5*01:01	1	16	30	15	Consensus (smm/nn/sturniolo)	VTFNIKNESKYSNTF	26	26	-	-	-	-	FNIKNESKY	363	20	20	FNIKNESKY	368.7	26	26	-	-	-	-	FNIKNESKY	-0.3	62	62
FC27R_220._-1	HLA-DRB4*01:01	1	37	51	15	Consensus (comb.lib./smm/nn)	MSIRRSMANEGSNTT	27	27	RRSMANEGS	13.29	20	20	IRRSMANEG	1068	33	33	SIRRSMANE	555.6	27	27	-	-	-	-	-	-	-	-
FC27R_220._-1	HLA-DRB3*01:01	1	214	228	15	Consensus (comb.lib./smm/nn)	NKFVVLISATLVLSF	27	27	VLISATLVL	290339	71	71	VVLISATLV	1339	17	17	ISATLVLSF	1471	27	27	-	-	-	-	-	-	-	-
FC27R_220._-1	HLA-DRB1*03:01	1	36	50	15	Consensus (smm/nn/sturniolo)	NMSIRRSMANEGSNT	27	27	-	-	-	-	IRRSMANEG	3478	44	44	IRRSMANEG	1171.6	27	27	-	-	-	-	IRRSMANEG	3.91	7	7
FC27R_220._-1	HLA-DRB1*15:01	1	26	40	15	Consensus (smm/nn/sturniolo)	YSNTFINNAYNMSIR	27	27	-	-	-	-	INNAYNMSI	788	27	27	INNAYNMSI	709.7	30	30	-	-	-	-	INNAYNMSI	4.4	5.1	5.1
FC27R_220._-1	HLA-DRB1*15:01	1	25	39	15	Consensus (smm/nn/sturniolo)	KYSNTFINNAYNMSI	28	28	-	-	-	-	NTFINNAYN	813	28	28	INNAYNMSI	863.9	34	34	-	-	-	-	INNAYNMSI	4.4	5.1	5.1
FC27R_220._-1	HLA-DRB4*01:01	1	32	46	15	Consensus (comb.lib./smm/nn)	NNAYNMSIRRSMANE	28	28	AYNMSIRRS	2900.94	53	53	AYNMSIRRS	733	24	24	NMSIRRSMA	566.4	28	28	-	-	-	-	-	-	-	-
FC27R_220._-1	HLA-DRB1*03:01	1	28	42	15	Consensus (smm/nn/sturniolo)	NTFINNAYNMSIRRS	28	28	-	-	-	-	INNAYNMSI	1852	28	28	NAYNMSIRR	1211.4	27	27	-	-	-	-	INNAYNMSI	2.4	29	29
FC27R_220._-1	HLA-DRB1*15:01	1	201	215	15	Consensus (smm/nn/sturniolo)	TSLLNNSSNIASINK	28	28	-	-	-	-	LLNNSSNIA	815	28	28	LLNNSSNIA	1191.1	40	40	-	-	-	-	LNNSSNIAS	2.9	19	19
FC27R_220._-1	HLA-DRB3*01:01	1	4	18	15	Consensus (comb.lib./smm/nn)	IKTLSIINFFIFVTF	29	29	TLSIINFFI	0.01	0.01	0.01	LSIINFFIF	2706	30	30	LSIINFFIF	1656.5	29	29	-	-	-	-	-	-	-	-
FC27R_220._-1	HLA-DRB3*01:01	1	215	229	15	Consensus (comb.lib./smm/nn)	KFVVLISATLVLSFA	29	29	VLISATLVL	290339	71	71	ISATLVLSF	1373	17	17	ISATLVLSF	1637.1	29	29	-	-	-	-	-	-	-	-
FC27R_220._-1	HLA-DRB1*03:01	1	25	39	15	Consensus (smm/nn/sturniolo)	KYSNTFINNAYNMSI	29	29	-	-	-	-	FINNAYNMS	1877	28	28	TFINNAYNM	4068.7	55	55	-	-	-	-	INNAYNMSI	2.4	29	29
FC27R_220._-1	HLA-DRB4*01:01	1	204	218	15	Consensus (comb.lib./smm/nn)	LNNSSNIASINKFVV	29	29	IASINKFVV	68.04	29	29	SNIASINKF	910	29	29	NIASINKFV	1377.1	46	46	-	-	-	-	-	-	-	-
FC27R_220._-1	HLA-DRB1*15:01	1	33	47	15	Consensus (smm/nn/sturniolo)	NAYNMSIRRSMANEG	29	29	-	-	-	-	MSIRRSMAN	860	29	29	MSIRRSMAN	1771.1	48	48	-	-	-	-	IRRSMANEG	2.5	26	26
FC27R_220._-1	HLA-DRB1*03:01	1	209	223	15	Consensus (smm/nn/sturniolo)	NIASINKFVVLISAT	29	29	-	-	-	-	INKFVVLIS	4102	48	48	IASINKFVV	1316.5	29	29	-	-	-	-	IASINKFVV	2.8	23	23
FC27R_220._-1	HLA-DRB1*07:01	1	209	223	15	Consensus (comb.lib./smm/nn)	NIASINKFVVLISAT	29	29	KFVVLISAT	3.08	12	12	INKFVVLIS	730	36	36	NIASINKFV	403.7	29	29	-	-	-	-	-	-	-	-
FC27R_220._-1	HLA-DRB4*01:01	1	205	219	15	Consensus (comb.lib./smm/nn)	NNSSNIASINKFVVL	29	29	IASINKFVV	68.04	29	29	SNIASINKF	865	28	28	NIASINKFV	1117.1	42	42	-	-	-	-	-	-	-	-
FC27R_220._-1	HLA-DRB4*01:01	1	206	220	15	Consensus (comb.lib./smm/nn)	NSSNIASINKFVVLI	29	29	IASINKFVV	68.04	29	29	SNIASINKF	871	28	28	NIASINKFV	814.6	35	35	-	-	-	-	-	-	-	-
FC27R_220._-1	HLA-DRB5*01:01	1	28	42	15	Consensus (smm/nn/sturniolo)	NTFINNAYNMSIRRS	29	29	-	-	-	-	INNAYNMSI	590	29	29	NAYNMSIRR	217.9	20	20	-	-	-	-	INNAYNMSI	0.6	47	47
FC27R_220._-1	HLA-DRB1*03:01	1	27	41	15	Consensus (smm/nn/sturniolo)	SNTFINNAYNMSIRR	29	29	-	-	-	-	INNAYNMSI	1798	27	27	INNAYNMSI	1442.3	31	31	-	-	-	-	INNAYNMSI	2.4	29	29
FC27R_220._-1	HLA-DRB5*01:01	1	27	41	15	Consensus (smm/nn/sturniolo)	SNTFINNAYNMSIRR	29	29	-	-	-	-	INNAYNMSI	590	29	29	NAYNMSIRR	393.7	27	27	-	-	-	-	INNAYNMSI	0.6	47	47
FC27R_220._-1	HLA-DRB3*01:01	1	6	20	15	Consensus (comb.lib./smm/nn)	TLSIINFFIFVTFNI	29	29	FFIFVTFNI	0.01	0.01	0.01	SIINFFIFV	2583	29	29	LSIINFFIF	3239.5	44	44	-	-	-	-	-	-	-	-
FC27R_220._-1	HLA-DRB1*03:01	1	26	40	15	Consensus (smm/nn/sturniolo)	YSNTFINNAYNMSIR	29	29	-	-	-	-	INNAYNMSI	1842	28	28	INNAYNMSI	2346.8	41	41	-	-	-	-	INNAYNMSI	2.4	29	29
FC27R_220._-1	HLA-DRB1*07:01	1	199	213	15	Consensus (comb.lib./smm/nn)	AATSLLNNSSNIASI	30	30	NNSSNIASI	80.47	30	30	LNNSSNIAS	467	27	27	LLNNSSNIA	678.5	37	37	-	-	-	-	-	-	-	-
FC27R_220._-1	HLA-DRB1*07:01	1	200	214	15	Consensus (comb.lib./smm/nn)	ATSLLNNSSNIASIN	30	30	NNSSNIASI	80.47	30	30	LNNSSNIAS	472	27	27	LLNNSSNIA	792.4	40	40	-	-	-	-	-	-	-	-
FC27R_220._-1	HLA-DRB1*15:01	1	34	48	15	Consensus (smm/nn/sturniolo)	AYNMSIRRSMANEGS	30	30	-	-	-	-	IRRSMANEG	896	30	30	IRRSMANEG	1829.8	49	49	-	-	-	-	IRRSMANEG	2.5	26	26
FC27R_220._-1	HLA-DRB1*07:01	1	5	19	15	Consensus (comb.lib./smm/nn)	KTLSIINFFIFVTFN	30	30	LSIINFFIF	3.16	12	12	TLSIINFFI	550	30	30	TLSIINFFI	652.2	37	37	-	-	-	-	-	-	-	-
FC27R_220._-1	HLA-DRB3*01:01	1	5	19	15	Consensus (comb.lib./smm/nn)	KTLSIINFFIFVTFN	30	30	TLSIINFFI	0.01	0.01	0.01	SIINFFIFV	2748	30	30	LSIINFFIF	2578	39	39	-	-	-	-	-	-	-	-
FC27R_220._-1	HLA-DRB1*07:01	1	203	217	15	Consensus (comb.lib./smm/nn)	LLNNSSNIASINKFV	30	30	NNSSNIASI	80.47	30	30	LNNSSNIAS	637	33	33	NIASINKFV	237.9	21	21	-	-	-	-	-	-	-	-
FC27R_220._-1	HLA-DRB1*07:01	1	202	216	15	Consensus (comb.lib./smm/nn)	SLLNNSSNIASINKF	30	30	NNSSNIASI	80.47	30	30	LNNSSNIAS	511	29	29	LLNNSSNIA	819.2	41	41	-	-	-	-	-	-	-	-
FC27R_220._-1	HLA-DRB1*07:01	1	201	215	15	Consensus (comb.lib./smm/nn)	TSLLNNSSNIASINK	30	30	NNSSNIASI	80.47	30	30	LNNSSNIAS	499	28	28	LLNNSSNIA	951	44	44	-	-	-	-	-	-	-	-
FC27R_220._-1	HLA-DRB3*01:01	1	31	45	15	Consensus (comb.lib./smm/nn)	INNAYNMSIRRSMAN	31	31	AYNMSIRRS	10.77	19	19	YNMSIRRSM	2798	31	31	YNMSIRRSM	2650	39	39	-	-	-	-	-	-	-	-
FC27R_220._-1	HLA-DRB4*01:01	1	31	45	15	Consensus (comb.lib./smm/nn)	INNAYNMSIRRSMAN	31	31	AYNMSIRRS	2900.94	53	53	AYNMSIRRS	700	23	23	NMSIRRSMA	690.2	31	31	-	-	-	-	-	-	-	-
FC27R_220._-1	HLA-DRB1*15:01	1	31	45	15	Consensus (smm/nn/sturniolo)	INNAYNMSIRRSMAN	32	32	-	-	-	-	NMSIRRSMA	1134	35	35	NAYNMSIRR	783.6	32	32	-	-	-	-	INNAYNMSI	4.4	5.1	5.1
FC27R_220._-1	HLA-DRB3*01:01	1	33	47	15	Consensus (comb.lib./smm/nn)	NAYNMSIRRSMANEG	32	32	AYNMSIRRS	10.77	19	19	YNMSIRRSM	3007	32	32	YNMSIRRSM	4143.4	51	51	-	-	-	-	-	-	-	-
FC27R_220._-1	HLA-DRB3*01:01	1	32	46	15	Consensus (comb.lib./smm/nn)	NNAYNMSIRRSMANE	32	32	AYNMSIRRS	10.77	19	19	YNMSIRRSM	2979	32	32	YNMSIRRSM	3327.2	45	45	-	-	-	-	-	-	-	-
FC27R_220._-1	HLA-DRB1*15:01	1	35	49	15	Consensus (smm/nn/sturniolo)	YNMSIRRSMANEGSN	32	32	-	-	-	-	IRRSMANEG	966	32	32	IRRSMANEG	2191.7	53	53	-	-	-	-	IRRSMANEG	2.5	26	26
FC27R_220._-1	HLA-DRB1*03:01	1	199	213	15	Consensus (smm/nn/sturniolo)	AATSLLNNSSNIASI	33	33	-	-	-	-	LLNNSSNIA	2349	33	33	LLNNSSNIA	4773.9	59	59	-	-	-	-	LNNSSNIAS	2.9	21	21
FC27R_220._-1	HLA-DRB1*03:01	1	200	214	15	Consensus (smm/nn/sturniolo)	ATSLLNNSSNIASIN	33	33	-	-	-	-	LLNNSSNIA	2341	33	33	LLNNSSNIA	4039.2	54	54	-	-	-	-	LNNSSNIAS	2.9	21	21
FC27R_220._-1	HLA-DRB1*07:01	1	13	27	15	Consensus (comb.lib./smm/nn)	FIFVTFNIKNESKYS	33	33	FIFVTFNIK	17.26	21	21	IFVTFNIKN	2456	64	64	IFVTFNIKN	523.1	33	33	-	-	-	-	-	-	-	-
FC27R_220._-1	HLA-DRB5*01:01	1	2	16	15	Consensus (smm/nn/sturniolo)	KVIKTLSIINFFIFV	33	33	-	-	-	-	TLSIINFFI	740	33	33	VIKTLSIIN	1221.7	44	44	-	-	-	-	LSIINFFIF	2.5	16	16
FC27R_220._-1	HLA-DRB1*03:01	1	201	215	15	Consensus (smm/nn/sturniolo)	TSLLNNSSNIASINK	33	33	-	-	-	-	LLNNSSNIA	2346	33	33	LLNNSSNIA	4457.2	57	57	-	-	-	-	LNNSSNIAS	2.9	21	21
FC27R_220._-1	HLA-DRB5*01:01	1	3	17	15	Consensus (smm/nn/sturniolo)	VIKTLSIINFFIFVT	33	33	-	-	-	-	TLSIINFFI	742	33	33	LSIINFFIF	2227.1	55	55	-	-	-	-	LSIINFFIF	2.5	16	16
FC27R_220._-1	HLA-DRB1*03:01	1	198	212	15	Consensus (smm/nn/sturniolo)	GAATSLLNNSSNIAS	34	34	-	-	-	-	LLNNSSNIA	2463	34	34	LLNNSSNIA	7564.5	72	72	-	-	-	-	LNNSSNIAS	2.9	21	21
FC27R_220._-1	HLA-DRB1*07:01	1	198	212	15	Consensus (comb.lib./smm/nn)	GAATSLLNNSSNIAS	34	34	LLNNSSNIA	141.19	34	34	LLNNSSNIA	522	29	29	LLNNSSNIA	1168.2	48	48	-	-	-	-	-	-	-	-
FC27R_220._-1	HLA-DRB1*07:01	1	35	49	15	Consensus (comb.lib./smm/nn)	YNMSIRRSMANEGSN	34	34	NMSIRRSMA	2661.96	56	56	YNMSIRRSM	657	34	34	IRRSMANEG	164.9	17	17	-	-	-	-	-	-	-	-
FC27R_220._-1	HLA-DRB5*01:01	1	4	18	15	Consensus (smm/nn/sturniolo)	IKTLSIINFFIFVTF	35	35	-	-	-	-	TLSIINFFI	798	35	35	LSIINFFIF	3505.3	64	64	-	-	-	-	LSIINFFIF	2.5	16	16
FC27R_220._-1	HLA-DRB1*03:01	1	10	24	15	Consensus (smm/nn/sturniolo)	INFFIFVTFNIKNES	35	35	-	-	-	-	IFVTFNIKN	2530	35	35	VTFNIKNES	3323.8	49	49	-	-	-	-	VTFNIKNES	3.31	14	14
FC27R_220._-1	HLA-DRB4*01:01	1	5	19	15	Consensus (comb.lib./smm/nn)	KTLSIINFFIFVTFN	35	35	IINFFIFVT	0.01	0.01	0.01	LSIINFFIF	1576	44	44	TLSIINFFI	835.3	35	35	-	-	-	-	-	-	-	-
FC27R_220._-1	HLA-DRB5*01:01	1	204	218	15	Consensus (smm/nn/sturniolo)	LNNSSNIASINKFVV	35	35	-	-	-	-	SSNIASINK	576	28	28	SSNIASINK	693.7	35	35	-	-	-	-	LNNSSNIAS	0.4	51	51
FC27R_220._-1	HLA-DRB1*03:01	1	37	51	15	Consensus (smm/nn/sturniolo)	MSIRRSMANEGSNTT	35	35	-	-	-	-	IRRSMANEG	3463	44	44	IRRSMANEG	1821.9	35	35	-	-	-	-	IRRSMANEG	3.91	7	7
FC27R_220._-1	HLA-DRB1*03:01	1	11	25	15	Consensus (smm/nn/sturniolo)	NFFIFVTFNIKNESK	35	35	-	-	-	-	VTFNIKNES	2493	35	35	VTFNIKNES	1798.4	35	35	-	-	-	-	VTFNIKNES	3.31	14	14
FC27R_220._-1	HLA-DRB5*01:01	1	205	219	15	Consensus (smm/nn/sturniolo)	NNSSNIASINKFVVL	35	35	-	-	-	-	IASINKFVV	534	27	27	SSNIASINK	673.2	35	35	-	-	-	-	IASINKFVV	0.3	52	52
FC27R_220._-1	HLA-DRB1*15:01	1	13	27	15	Consensus (smm/nn/sturniolo)	FIFVTFNIKNESKYS	36	36	-	-	-	-	FVTFNIKNE	1783	48	48	IFVTFNIKN	606.8	27	27	-	-	-	-	IFVTFNIKN	2	36	36
FC27R_220._-1	HLA-DRB4*01:01	1	30	44	15	Consensus (comb.lib./smm/nn)	FINNAYNMSIRRSMA	36	36	AYNMSIRRS	2900.94	53	53	AYNMSIRRS	751	24	24	NMSIRRSMA	850.6	36	36	-	-	-	-	-	-	-	-
FC27R_220._-1	HLA-DRB4*01:01	1	198	212	15	Consensus (comb.lib./smm/nn)	GAATSLLNNSSNIAS	36	36	ATSLLNNSS	8.77	18	18	LLNNSSNIA	1172	36	36	LLNNSSNIA	3383.6	68	68	-	-	-	-	-	-	-	-
FC27R_220._-1	HLA-DRB1*07:01	1	66	80	15	Consensus (comb.lib./smm/nn)	GSQRSTNSASTSTTN	36	36	QRSTNSAST	0.44	5.7	5.7	STNSASTST	742	36	36	NSASTSTTN	6387	82	82	-	-	-	-	-	-	-	-
FC27R_220._-1	HLA-DRB3*01:01	1	206	220	15	Consensus (comb.lib./smm/nn)	NSSNIASINKFVVLI	36	36	IASINKFVV	52452.9	61	61	NIASINKFV	3457	36	36	NIASINKFV	1787.6	31	31	-	-	-	-	-	-	-	-
FC27R_220._-1	HLA-DRB3*01:01	1	85	99	15	Consensus (comb.lib./smm/nn)	QTTTPTAADTPTATE	36	36	QTTTPTAAD	0.01	0.01	0.01	TAADTPTAT	3440	36	36	TAADTPTAT	11870.6	83	83	-	-	-	-	-	-	-	-
FC27R_220._-1	HLA-DRB3*01:01	1	84	98	15	Consensus (comb.lib./smm/nn)	SQTTTPTAADTPTAT	36	36	QTTTPTAAD	0.01	0.01	0.01	SQTTTPTAA	3442	36	36	TAADTPTAT	14571.6	88	88	-	-	-	-	-	-	-	-
FC27R_220._-1	HLA-DRB5*01:01	1	206	220	15	Consensus (smm/nn/sturniolo)	NSSNIASINKFVVLI	37	37	-	-	-	-	IASINKFVV	518	26	26	IASINKFVV	794.4	37	37	-	-	-	-	IASINKFVV	0.3	52	52
FC27R_220._-1	HLA-DRB1*07:01	1	65	79	15	Consensus (comb.lib./smm/nn)	SGSQRSTNSASTSTT	37	37	QRSTNSAST	0.44	5.7	5.7	STNSASTST	767	37	37	QRSTNSAST	7854.5	86	86	-	-	-	-	-	-	-	-
FC27R_220._-1	HLA-DRB1*15:01	1	14	28	15	Consensus (smm/nn/sturniolo)	IFVTFNIKNESKYSN	38	38	-	-	-	-	NIKNESKYS	2118	53	53	IFVTFNIKN	1086	38	38	-	-	-	-	IFVTFNIKN	2	36	36
FC27R_220._-1	HLA-DRB1*07:01	1	107	121	15	Consensus (comb.lib./smm/nn)	ITTTESSSSGNAPNK	38	38	ITTTESSSS	29.15	23	23	ITTTESSSS	823	38	38	ITTTESSSS	4845.8	77	77	-	-	-	-	-	-	-	-
FC27R_220._-1	HLA-DRB3*01:01	1	7	21	15	Consensus (comb.lib./smm/nn)	LSIINFFIFVTFNIK	38	38	FFIFVTFNI	0.01	0.01	0.01	FFIFVTFNI	3745	38	38	FIFVTFNIK	4116.1	51	51	-	-	-	-	-	-	-	-
FC27R_220._-1	HLA-DRB1*07:01	1	67	81	15	Consensus (comb.lib./smm/nn)	SQRSTNSASTSTTNN	38	38	QRSTNSAST	0.44	5.7	5.7	STNSASTST	812	38	38	NSASTSTTN	6408.2	82	82	-	-	-	-	-	-	-	-
FC27R_220._-1	HLA-DRB5*01:01	1	17	31	15	Consensus (smm/nn/sturniolo)	TFNIKNESKYSNTFI	38	38	-	-	-	-	FNIKNESKY	912	38	38	FNIKNESKY	795.4	37	37	-	-	-	-	FNIKNESKY	-0.3	62	62
FC27R_220._-1	HLA-DRB5*01:01	1	35	49	15	Consensus (smm/nn/sturniolo)	YNMSIRRSMANEGSN	38	38	-	-	-	-	IRRSMANEG	1032	41	41	IRRSMANEG	850.8	38	38	-	-	-	-	IRRSMANEG	2.3	18	18
FC27R_220._-1	HLA-DRB5*01:01	1	26	40	15	Consensus (smm/nn/sturniolo)	YSNTFINNAYNMSIR	38	38	-	-	-	-	INNAYNMSI	902	38	38	TFINNAYNM	844.9	38	38	-	-	-	-	INNAYNMSI	0.6	47	47
FC27R_220._-1	HLA-DRB3*01:01	1	199	213	15	Consensus (comb.lib./smm/nn)	AATSLLNNSSNIASI	39	39	ATSLLNNSS	3332.5	46	46	LLNNSSNIA	2128	25	25	LLNNSSNIA	2606.5	39	39	-	-	-	-	-	-	-	-
FC27R_220._-1	HLA-DRB1*07:01	1	64	78	15	Consensus (comb.lib./smm/nn)	ASGSQRSTNSASTST	39	39	QRSTNSAST	0.44	5.7	5.7	QRSTNSAST	842	39	39	QRSTNSAST	7819.3	86	86	-	-	-	-	-	-	-	-
FC27R_220._-1	HLA-DRB4*01:01	1	197	211	15	Consensus (comb.lib./smm/nn)	CGAATSLLNNSSNIA	39	39	ATSLLNNSS	8.77	18	18	ATSLLNNSS	1312	39	39	LLNNSSNIA	5804.5	79	79	-	-	-	-	-	-	-	-
FC27R_220._-1	HLA-DRB3*01:01	1	213	227	15	Consensus (comb.lib./smm/nn)	INKFVVLISATLVLS	39	39	VLISATLVL	290339	71	71	VVLISATLV	1646	20	20	VLISATLVL	2580.1	39	39	-	-	-	-	-	-	-	-
FC27R_220._-1	HLA-DRB1*03:01	1	204	218	15	Consensus (smm/nn/sturniolo)	LNNSSNIASINKFVV	39	39	-	-	-	-	NIASINKFV	5486	57	57	IASINKFVV	2181.1	39	39	-	-	-	-	LNNSSNIAS	2.9	21	21
FC27R_220._-1	HLA-DRB4*01:01	1	7	21	15	Consensus (comb.lib./smm/nn)	LSIINFFIFVTFNIK	39	39	IINFFIFVT	0.01	0.01	0.01	INFFIFVTF	1304	39	39	FFIFVTFNI	1705.4	51	51	-	-	-	-	-	-	-	-
FC27R_220._-1	HLA-DRB1*15:01	1	37	51	15	Consensus (smm/nn/sturniolo)	MSIRRSMANEGSNTT	39	39	-	-	-	-	IRRSMANEG	1274	39	39	IRRSMANEG	3742.5	64	64	-	-	-	-	IRRSMANEG	2.5	26	26
FC27R_220._-1	HLA-DRB1*15:01	1	32	46	15	Consensus (smm/nn/sturniolo)	NNAYNMSIRRSMANE	39	39	-	-	-	-	MSIRRSMAN	1274	39	39	NAYNMSIRR	1234.7	41	41	-	-	-	-	MSIRRSMAN	2.5	27	27
FC27R_220._-1	HLA-DRB3*01:01	1	205	219	15	Consensus (comb.lib./smm/nn)	NNSSNIASINKFVVL	39	39	IASINKFVV	52452.9	61	61	NIASINKFV	3888	39	39	NIASINKFV	2170.7	35	35	-	-	-	-	-	-	-	-
FC27R_220._-1	HLA-DRB1*07:01	1	106	120	15	Consensus (comb.lib./smm/nn)	PITTTESSSSGNAPN	39	39	ITTTESSSS	29.15	23	23	ITTTESSSS	834	39	39	ITTTESSSS	3297.8	69	69	-	-	-	-	-	-	-	-
FC27R_220._-1	HLA-DRB1*07:01	1	68	82	15	Consensus (comb.lib./smm/nn)	QRSTNSASTSTTNNG	39	39	QRSTNSAST	0.44	5.7	5.7	STNSASTST	840	39	39	NSASTSTTN	7907.7	86	86	-	-	-	-	-	-	-	-
FC27R_220._-1	HLA-DRB3*01:01	1	207	221	15	Consensus (comb.lib./smm/nn)	SSNIASINKFVVLIS	39	39	IASINKFVV	52452.9	61	61	NIASINKFV	3910	39	39	NIASINKFV	2167.7	35	35	-	-	-	-	-	-	-	-
FC27R_220._-1	HLA-DRB5*01:01	1	6	20	15	Consensus (smm/nn/sturniolo)	TLSIINFFIFVTFNI	39	39	-	-	-	-	TLSIINFFI	955	39	39	FFIFVTFNI	4792.9	71	71	-	-	-	-	FFIFVTFNI	3.6	5.7	5.7
FC27R_220._-1	HLA-DRB1*07:01	1	197	211	15	Consensus (comb.lib./smm/nn)	CGAATSLLNNSSNIA	40	40	LLNNSSNIA	141.19	34	34	SLLNNSSNI	917	40	40	SLLNNSSNI	775.3	40	40	-	-	-	-	-	-	-	-
FC27R_220._-1	HLA-DRB1*07:01	1	192	206	15	Consensus (comb.lib./smm/nn)	GNKENCGAATSLLNN	40	40	NCGAATSLL	2975.85	57	57	NCGAATSLL	761	37	37	CGAATSLLN	802.2	40	40	-	-	-	-	-	-	-	-
FC27R_220._-1	HLA-DRB1*07:01	1	20	34	15	Consensus (comb.lib./smm/nn)	IKNESKYSNTFINNA	40	40	YSNTFINNA	728.91	46	46	ESKYSNTFI	889	40	40	YSNTFINNA	567.6	34	34	-	-	-	-	-	-	-	-
FC27R_220._-1	HLA-DRB1*03:01	1	2	16	15	Consensus (smm/nn/sturniolo)	KVIKTLSIINFFIFV	40	40	-	-	-	-	KTLSIINFF	3047	40	40	VIKTLSIIN	2734.1	44	44	-	-	-	-	IKTLSIINF	3.1	17	17
FC27R_220._-1	HLA-DRB3*01:01	1	8	22	15	Consensus (comb.lib./smm/nn)	SIINFFIFVTFNIKN	40	40	FFIFVTFNI	0.01	0.01	0.01	FFIFVTFNI	3985	40	40	FIFVTFNIK	4617.9	54	54	-	-	-	-	-	-	-	-
FC27R_220._-1	HLA-DRB5*01:01	1	207	221	15	Consensus (smm/nn/sturniolo)	SSNIASINKFVVLIS	40	40	-	-	-	-	IASINKFVV	475	25	25	IASINKFVV	968.9	40	40	-	-	-	-	IASINKFVV	0.3	52	52
FC27R_220._-1	HLA-DRB3*01:01	1	17	31	15	Consensus (comb.lib./smm/nn)	TFNIKNESKYSNTFI	40	40	ESKYSNTFI	7	17	17	IKNESKYSN	4090	40	40	IKNESKYSN	4986.6	57	57	-	-	-	-	-	-	-	-
FC27R_220._-1	HLA-DRB1*03:01	1	3	17	15	Consensus (smm/nn/sturniolo)	VIKTLSIINFFIFVT	40	40	-	-	-	-	KTLSIINFF	3122	40	40	KTLSIINFF	6533.1	68	68	-	-	-	-	IKTLSIINF	3.1	17	17
FC27R_220._-1	HLA-DRB4*01:01	1	199	213	15	Consensus (comb.lib./smm/nn)	AATSLLNNSSNIASI	41	41	ATSLLNNSS	8.77	18	18	LLNNSSNIA	1386	41	41	LLNNSSNIA	1954.4	54	54	-	-	-	-	-	-	-	-
FC27R_220._-1	HLA-DRB1*07:01	1	18	32	15	Consensus (comb.lib./smm/nn)	FNIKNESKYSNTFIN	41	41	SKYSNTFIN	103255	81	81	ESKYSNTFI	909	40	40	ESKYSNTFI	810.3	41	41	-	-	-	-	-	-	-	-
FC27R_220._-1	HLA-DRB1*07:01	1	21	35	15	Consensus (comb.lib./smm/nn)	KNESKYSNTFINNAY	41	41	YSNTFINNA	728.91	46	46	ESKYSNTFI	953	41	41	YSNTFINNA	595	35	35	-	-	-	-	-	-	-	-
FC27R_220._-1	HLA-DRB1*15:01	1	203	217	15	Consensus (smm/nn/sturniolo)	LLNNSSNIASINKFV	41	41	-	-	-	-	LLNNSSNIA	1367	41	41	NIASINKFV	1241.6	41	41	-	-	-	-	LNNSSNIAS	2.9	19	19
FC27R_220._-1	HLA-DRB1*07:01	1	19	33	15	Consensus (comb.lib./smm/nn)	NIKNESKYSNTFINN	41	41	KYSNTFINN	5739.39	62	62	ESKYSNTFI	925	41	41	ESKYSNTFI	767.7	40	40	-	-	-	-	-	-	-	-
FC27R_220._-1	HLA-DRB1*15:01	1	36	50	15	Consensus (smm/nn/sturniolo)	NMSIRRSMANEGSNT	41	41	-	-	-	-	IRRSMANEG	1386	41	41	IRRSMANEG	2637	56	56	-	-	-	-	IRRSMANEG	2.5	26	26
FC27R_220._-1	HLA-DRB3*01:01	1	212	226	15	Consensus (comb.lib./smm/nn)	SINKFVVLISATLVL	41	41	SINKFVVLI	167010	68	68	VVLISATLV	1635	20	20	VVLISATLV	2842.6	41	41	-	-	-	-	-	-	-	-
FC27R_220._-1	HLA-DRB3*01:01	1	200	214	15	Consensus (comb.lib./smm/nn)	ATSLLNNSSNIASIN	42	42	ATSLLNNSS	3332.5	46	46	LLNNSSNIA	2142	25	25	LLNNSSNIA	2992.4	42	42	-	-	-	-	-	-	-	-
FC27R_220._-1	HLA-DRB1*07:01	1	191	205	15	Consensus (comb.lib./smm/nn)	DGNKENCGAATSLLN	42	42	NCGAATSLL	2975.85	57	57	NCGAATSLL	752	36	36	CGAATSLLN	851.2	42	42	-	-	-	-	-	-	-	-
FC27R_220._-1	HLA-DRB1*03:01	1	210	224	15	Consensus (smm/nn/sturniolo)	IASINKFVVLISATL	42	42	-	-	-	-	INKFVVLIS	3319	42	42	INKFVVLIS	5037.2	61	61	-	-	-	-	IASINKFVV	2.8	23	23
FC27R_220._-1	HLA-DRB4*01:01	1	200	214	15	Consensus (comb.lib./smm/nn)	ATSLLNNSSNIASIN	43	43	ATSLLNNSS	8.77	18	18	LLNNSSNIA	1501	43	43	LLNNSSNIA	1669.5	51	51	-	-	-	-	-	-	-	-
FC27R_220._-1	HLA-DRB3*01:01	1	12	26	15	Consensus (comb.lib./smm/nn)	FFIFVTFNIKNESKY	43	43	FFIFVTFNI	0.01	0.01	0.01	FFIFVTFNI	4462	43	43	FNIKNESKY	5472.9	59	59	-	-	-	-	-	-	-	-
FC27R_220._-1	HLA-DRB3*01:01	1	9	23	15	Consensus (comb.lib./smm/nn)	IINFFIFVTFNIKNE	43	43	FFIFVTFNI	0.01	0.01	0.01	FFIFVTFNI	4566	43	43	FIFVTFNIK	4261.3	52	52	-	-	-	-	-	-	-	-
FC27R_220._-1	HLA-DRB3*01:01	1	10	24	15	Consensus (comb.lib./smm/nn)	INFFIFVTFNIKNES	43	43	FFIFVTFNI	0.01	0.01	0.01	FFIFVTFNI	4545	43	43	FIFVTFNIK	4676	55	55	-	-	-	-	-	-	-	-
FC27R_220._-1	HLA-DRB5*01:01	1	25	39	15	Consensus (smm/nn/sturniolo)	KYSNTFINNAYNMSI	43	43	-	-	-	-	FINNAYNMS	942	39	39	TFINNAYNM	1171.1	43	43	-	-	-	-	INNAYNMSI	0.6	47	47
FC27R_220._-1	HLA-DRB3*01:01	1	204	218	15	Consensus (comb.lib./smm/nn)	LNNSSNIASINKFVV	43	43	IASINKFVV	52452.9	61	61	NIASINKFV	4039	40	40	NIASINKFV	3155.1	43	43	-	-	-	-	-	-	-	-
FC27R_220._-1	HLA-DRB1*07:01	1	193	207	15	Consensus (comb.lib./smm/nn)	NKENCGAATSLLNNS	43	43	NCGAATSLL	2975.85	57	57	NCGAATSLL	771	37	37	CGAATSLLN	895.3	43	43	-	-	-	-	-	-	-	-
FC27R_220._-1	HLA-DRB4*01:01	1	8	22	15	Consensus (comb.lib./smm/nn)	SIINFFIFVTFNIKN	43	43	IINFFIFVT	0.01	0.01	0.01	FIFVTFNIK	1522	43	43	FFIFVTFNI	1715.5	52	52	-	-	-	-	-	-	-	-
FC27R_220._-1	HLA-DRB1*15:01	1	24	38	15	Consensus (smm/nn/sturniolo)	SKYSNTFINNAYNMS	43	43	-	-	-	-	SNTFINNAY	1118	35	35	SNTFINNAY	1433.7	43	43	-	-	-	-	FINNAYNMS	1.2	52	52
FC27R_220._-1	HLA-DRB3*01:01	1	18	32	15	Consensus (comb.lib./smm/nn)	FNIKNESKYSNTFIN	45	45	ESKYSNTFI	7	17	17	IKNESKYSN	4870	45	45	IKNESKYSN	6027.8	63	63	-	-	-	-	-	-	-	-
FC27R_220._-1	HLA-DRB4*01:01	1	29	43	15	Consensus (comb.lib./smm/nn)	TFINNAYNMSIRRSM	45	45	AYNMSIRRS	2900.94	53	53	AYNMSIRRS	861	28	28	FINNAYNMS	1296.1	45	45	-	-	-	-	-	-	-	-
FC27R_220._-1	HLA-DRB3*01:01	1	197	211	15	Consensus (comb.lib./smm/nn)	CGAATSLLNNSSNIA	46	46	ATSLLNNSS	3332.5	46	46	SLLNNSSNI	2260	26	26	LLNNSSNIA	4238.1	52	52	-	-	-	-	-	-	-	-
FC27R_220._-1	HLA-DRB1*07:01	1	23	37	15	Consensus (comb.lib./smm/nn)	ESKYSNTFINNAYNM	46	46	YSNTFINNA	728.91	46	46	YSNTFINNA	1940	59	59	YSNTFINNA	562	34	34	-	-	-	-	-	-	-	-
FC27R_220._-1	HLA-DRB3*01:01	1	198	212	15	Consensus (comb.lib./smm/nn)	GAATSLLNNSSNIAS	46	46	ATSLLNNSS	3332.5	46	46	LLNNSSNIA	2199	25	25	LLNNSSNIA	3804.8	49	49	-	-	-	-	-	-	-	-
FC27R_220._-1	HLA-DRB1*07:01	1	14	28	15	Consensus (comb.lib./smm/nn)	IFVTFNIKNESKYSN	46	46	IFVTFNIKN	140.32	34	34	IFVTFNIKN	2993	69	69	IFVTFNIKN	1036.6	46	46	-	-	-	-	-	-	-	-
FC27R_220._-1	HLA-DRB1*07:01	1	194	208	15	Consensus (comb.lib./smm/nn)	KENCGAATSLLNNSS	46	46	ATSLLNNSS	1682.56	52	52	NCGAATSLL	952	41	41	CGAATSLLN	1080.3	46	46	-	-	-	-	-	-	-	-
FC27R_220._-1	HLA-DRB1*07:01	1	22	36	15	Consensus (comb.lib./smm/nn)	NESKYSNTFINNAYN	46	46	YSNTFINNA	728.91	46	46	ESKYSNTFI	1794	57	57	YSNTFINNA	793.4	40	40	-	-	-	-	-	-	-	-
FC27R_220._-1	HLA-DRB1*07:01	1	24	38	15	Consensus (comb.lib./smm/nn)	SKYSNTFINNAYNMS	46	46	YSNTFINNA	728.91	46	46	YSNTFINNA	1830	57	57	YSNTFINNA	541.7	34	34	-	-	-	-	-	-	-	-
FC27R_220._-1	HLA-DRB1*15:01	1	202	216	15	Consensus (smm/nn/sturniolo)	SLLNNSSNIASINKF	46	46	-	-	-	-	LLNNSSNIA	1758	48	48	LLNNSSNIA	1648.6	46	46	-	-	-	-	LNNSSNIAS	2.9	19	19
FC27R_220._-1	HLA-DRB4*01:01	1	202	216	15	Consensus (comb.lib./smm/nn)	SLLNNSSNIASINKF	46	46	LLNNSSNIA	193698	79	79	LNNSSNIAS	849	27	27	LLNNSSNIA	1342.8	46	46	-	-	-	-	-	-	-	-
FC27R_220._-1	HLA-DRB1*03:01	1	197	211	15	Consensus (smm/nn/sturniolo)	CGAATSLLNNSSNIA	47	47	-	-	-	-	SLLNNSSNI	2684	37	37	LLNNSSNIA	15148.1	89	89	-	-	-	-	LLNNSSNIA	1.51	47	47
FC27R_220._-1	HLA-DRB1*15:01	1	23	37	15	Consensus (smm/nn/sturniolo)	ESKYSNTFINNAYNM	47	47	-	-	-	-	NTFINNAYN	1195	37	37	SNTFINNAY	1732.1	47	47	-	-	-	-	YSNTFINNA	-0.35	78	78
FC27R_220._-1	HLA-DRB1*07:01	1	196	210	15	Consensus (comb.lib./smm/nn)	NCGAATSLLNNSSNI	47	47	SLLNNSSNI	885.48	47	47	NCGAATSLL	1365	50	50	CGAATSLLN	754.4	39	39	-	-	-	-	-	-	-	-
FC27R_220._-1	HLA-DRB1*03:01	1	202	216	15	Consensus (smm/nn/sturniolo)	SLLNNSSNIASINKF	47	47	-	-	-	-	LNNSSNIAS	3953	47	47	LNNSSNIAS	5854	64	64	-	-	-	-	LNNSSNIAS	2.9	21	21
FC27R_220._-1	HLA-DRB1*07:01	1	17	31	15	Consensus (comb.lib./smm/nn)	TFNIKNESKYSNTFI	47	47	TFNIKNESK	829.88	47	47	KNESKYSNT	955	41	41	ESKYSNTFI	1243.6	49	49	-	-	-	-	-	-	-	-
FC27R_220._-1	HLA-DRB4*01:01	1	10	24	15	Consensus (comb.lib./smm/nn)	INFFIFVTFNIKNES	48	48	IFVTFNIKN	0.25	6.9	6.9	FIFVTFNIK	1988	51	51	FFIFVTFNI	1452.8	48	48	-	-	-	-	-	-	-	-
FC27R_220._-1	HLA-DRB5*01:01	1	37	51	15	Consensus (smm/nn/sturniolo)	MSIRRSMANEGSNTT	48	48	-	-	-	-	IRRSMANEG	1402	48	48	IRRSMANEG	1886.3	52	52	-	-	-	-	IRRSMANEG	2.3	18	18
FC27R_220._-1	HLA-DRB5*01:01	1	36	50	15	Consensus (smm/nn/sturniolo)	NMSIRRSMANEGSNT	48	48	-	-	-	-	IRRSMANEG	1392	48	48	IRRSMANEG	1565	49	49	-	-	-	-	IRRSMANEG	2.3	18	18
FC27R_220._-1	HLA-DRB5*01:01	1	208	222	15	Consensus (smm/nn/sturniolo)	SNIASINKFVVLISA	48	48	-	-	-	-	IASINKFVV	492	25	25	IASINKFVV	1458.5	48	48	-	-	-	-	IASINKFVV	0.3	52	52
FC27R_220._-1	HLA-DRB4*01:01	1	201	215	15	Consensus (comb.lib./smm/nn)	TSLLNNSSNIASINK	48	48	LLNNSSNIA	193698	79	79	LLNNSSNIA	1609	45	45	LLNNSSNIA	1474.5	48	48	-	-	-	-	-	-	-	-
FC27R_220._-1	HLA-DRB3*01:01	1	13	27	15	Consensus (comb.lib./smm/nn)	FIFVTFNIKNESKYS	49	49	IFVTFNIKN	5603.15	49	49	FNIKNESKY	4262	42	42	FNIKNESKY	5264.4	58	58	-	-	-	-	-	-	-	-
FC27R_220._-1	HLA-DRB3*01:01	1	14	28	15	Consensus (comb.lib./smm/nn)	IFVTFNIKNESKYSN	49	49	IFVTFNIKN	5603.15	49	49	FNIKNESKY	3209	34	34	FNIKNESKY	5031	57	57	-	-	-	-	-	-	-	-
FC27R_220._-1	HLA-DRB4*01:01	1	11	25	15	Consensus (comb.lib./smm/nn)	NFFIFVTFNIKNESK	49	49	IFVTFNIKN	0.25	6.9	6.9	FIFVTFNIK	2048	52	52	FFIFVTFNI	1528.1	49	49	-	-	-	-	-	-	-	-
FC27R_220._-1	HLA-DRB4*01:01	1	38	52	15	Consensus (comb.lib./smm/nn)	SIRRSMANEGSNTTS	49	49	RRSMANEGS	13.29	20	20	RRSMANEGS	1882	49	49	IRRSMANEG	1858.9	53	53	-	-	-	-	-	-	-	-
FC27R_220._-1	HLA-DRB1*15:01	1	18	32	15	Consensus (smm/nn/sturniolo)	FNIKNESKYSNTFIN	50	50	-	-	-	-	ESKYSNTFI	1594	45	45	IKNESKYSN	1923.4	50	50	-	-	-	-	IKNESKYSN	0.2	71	71
FC27R_220._-1	HLA-DRB1*15:01	1	21	35	15	Consensus (smm/nn/sturniolo)	KNESKYSNTFINNAY	50	50	-	-	-	-	ESKYSNTFI	1481	43	43	ESKYSNTFI	1937.3	50	50	-	-	-	-	YSNTFINNA	-0.35	78	78
FC27R_220._-1	HLA-DRB3*01:01	1	21	35	15	Consensus (comb.lib./smm/nn)	KNESKYSNTFINNAY	50	50	ESKYSNTFI	7	17	17	YSNTFINNA	13717	76	76	YSNTFINNA	3949.8	50	50	-	-	-	-	-	-	-	-
FC27R_220._-1	HLA-DRB1*15:01	1	22	36	15	Consensus (smm/nn/sturniolo)	NESKYSNTFINNAYN	50	50	-	-	-	-	SNTFINNAY	1376	41	41	SNTFINNAY	1906.3	50	50	-	-	-	-	YSNTFINNA	-0.35	78	78
FC27R_220._-1	HLA-DRB4*01:01	1	28	42	15	Consensus (comb.lib./smm/nn)	NTFINNAYNMSIRRS	50	50	AYNMSIRRS	2900.94	53	53	INNAYNMSI	950	30	30	FINNAYNMS	1579.7	50	50	-	-	-	-	-	-	-	-
FC27R_220._-1	HLA-DRB1*07:01	1	62	76	15	Consensus (comb.lib./smm/nn)	TIASGSQRSTNSAST	50	50	QRSTNSAST	0.44	5.7	5.7	SQRSTNSAS	1389	50	50	QRSTNSAST	6861.7	84	84	-	-	-	-	-	-	-	-
FC27R_220._-1	HLA-DRB4*01:01	1	6	20	15	Consensus (comb.lib./smm/nn)	TLSIINFFIFVTFNI	50	50	IINFFIFVT	0.01	0.01	0.01	INFFIFVTF	2076	52	52	SIINFFIFV	1590	50	50	-	-	-	-	-	-	-	-
FC27R_220._-1	HLA-DRB1*07:01	1	63	77	15	Consensus (comb.lib./smm/nn)	IASGSQRSTNSASTS	51	51	QRSTNSAST	0.44	5.7	5.7	QRSTNSAST	1407	51	51	QRSTNSAST	9186.4	89	89	-	-	-	-	-	-	-	-
FC27R_220._-1	HLA-DRB1*03:01	1	9	23	15	Consensus (smm/nn/sturniolo)	IINFFIFVTFNIKNE	51	51	-	-	-	-	IFVTFNIKN	4478	51	51	IFVTFNIKN	8396	75	75	-	-	-	-	FFIFVTFNI	2.2	33	33
FC27R_220._-1	HLA-DRB4*01:01	1	9	23	15	Consensus (comb.lib./smm/nn)	IINFFIFVTFNIKNE	51	51	IINFFIFVT	0.01	0.01	0.01	FIFVTFNIK	2121	53	53	FFIFVTFNI	1648.8	51	51	-	-	-	-	-	-	-	-
FC27R_220._-1	HLA-DRB5*01:01	1	203	217	15	Consensus (smm/nn/sturniolo)	LLNNSSNIASINKFV	51	51	-	-	-	-	SSNIASINK	2309	60	60	SSNIASINK	1132.6	43	43	-	-	-	-	LNNSSNIAS	0.4	51	51
FC27R_220._-1	HLA-DRB1*03:01	1	38	52	15	Consensus (smm/nn/sturniolo)	SIRRSMANEGSNTTS	51	51	-	-	-	-	IRRSMANEG	9651	71	71	IRRSMANEG	3603.9	51	51	-	-	-	-	IRRSMANEG	3.91	7	7
FC27R_220._-1	HLA-DRB3*01:01	1	203	217	15	Consensus (comb.lib./smm/nn)	LLNNSSNIASINKFV	52	52	NNSSNIASI	990990	77	77	LLNNSSNIA	3788	38	38	NIASINKFV	4313.7	52	52	-	-	-	-	-	-	-	-
FC27R_220._-1	HLA-DRB4*01:01	1	203	217	15	Consensus (comb.lib./smm/nn)	LLNNSSNIASINKFV	52	52	LLNNSSNIA	193698	79	79	SNIASINKF	905	29	29	NIASINKFV	1747	52	52	-	-	-	-	-	-	-	-
FC27R_220._-1	HLA-DRB3*01:01	1	22	36	15	Consensus (comb.lib./smm/nn)	NESKYSNTFINNAYN	52	52	ESKYSNTFI	7	17	17	YSNTFINNA	14638	77	77	YSNTFINNA	4251.2	52	52	-	-	-	-	-	-	-	-
FC27R_220._-1	HLA-DRB5*01:01	1	209	223	15	Consensus (smm/nn/sturniolo)	NIASINKFVVLISAT	52	52	-	-	-	-	IASINKFVV	1136	43	43	IASINKFVV	2272.4	56	56	-	-	-	-	IASINKFVV	0.3	52	52
FC27R_220._-1	HLA-DRB1*03:01	1	8	22	15	Consensus (smm/nn/sturniolo)	SIINFFIFVTFNIKN	52	52	-	-	-	-	FFIFVTFNI	4573	52	52	IFVTFNIKN	12026.9	84	84	-	-	-	-	FFIFVTFNI	2.2	33	33
FC27R_220._-1	HLA-DRB5*01:01	1	202	216	15	Consensus (smm/nn/sturniolo)	SLLNNSSNIASINKF	52	52	-	-	-	-	LNNSSNIAS	2805	65	65	SSNIASINK	1864.6	52	52	-	-	-	-	LNNSSNIAS	0.4	51	51
FC27R_220._-1	HLA-DRB3*01:01	1	208	222	15	Consensus (comb.lib./smm/nn)	SNIASINKFVVLISA	52	52	IASINKFVV	52452.9	61	61	SINKFVVLI	6153	52	52	IASINKFVV	3036.8	42	42	-	-	-	-	-	-	-	-
FC27R_220._-1	HLA-DRB1*03:01	1	60	74	15	Consensus (smm/nn/sturniolo)	ADTIASGSQRSTNSA	53	53	-	-	-	-	TIASGSQRS	4774	53	53	TIASGSQRS	3020.7	47	47	-	-	-	-	IASGSQRST	-1	86	86
FC27R_220._-1	HLA-DRB3*01:01	1	211	225	15	Consensus (comb.lib./smm/nn)	ASINKFVVLISATLV	53	53	SINKFVVLI	167010	68	68	FVVLISATL	2070	24	24	VVLISATLV	4439.9	53	53	-	-	-	-	-	-	-	-
FC27R_220._-1	HLA-DRB1*03:01	1	18	32	15	Consensus (smm/nn/sturniolo)	FNIKNESKYSNTFIN	53	53	-	-	-	-	IKNESKYSN	4801	53	53	IKNESKYSN	3562.3	51	51	-	-	-	-	IKNESKYSN	1.25	53	53
FC27R_220._-1	HLA-DRB1*03:01	1	59	73	15	Consensus (smm/nn/sturniolo)	NADTIASGSQRSTNS	53	53	-	-	-	-	TIASGSQRS	4728	53	53	TIASGSQRS	2812.4	45	45	-	-	-	-	IASGSQRST	-1	86	86
FC27R_220._-1	HLA-DRB1*15:01	1	19	33	15	Consensus (smm/nn/sturniolo)	NIKNESKYSNTFINN	53	53	-	-	-	-	ESKYSNTFI	1791	48	48	ESKYSNTFI	2224.1	53	53	-	-	-	-	IKNESKYSN	0.2	71	71
FC27R_220._-1	HLA-DRB1*07:01	1	36	50	15	Consensus (comb.lib./smm/nn)	NMSIRRSMANEGSNT	53	53	NMSIRRSMA	2661.96	56	56	IRRSMANEG	1599	53	53	IRRSMANEG	239.3	21	21	-	-	-	-	-	-	-	-
FC27R_220._-1	HLA-DRB1*03:01	1	58	72	15	Consensus (smm/nn/sturniolo)	PNADTIASGSQRSTN	53	53	-	-	-	-	TIASGSQRS	4729	53	53	TIASGSQRS	3351.9	50	50	-	-	-	-	IASGSQRST	-1	86	86
FC27R_220._-1	HLA-DRB4*01:01	1	27	41	15	Consensus (comb.lib./smm/nn)	SNTFINNAYNMSIRR	53	53	INNAYNMSI	3918.15	55	55	INNAYNMSI	1795	48	48	FINNAYNMS	1808.7	53	53	-	-	-	-	-	-	-	-
FC27R_220._-1	HLA-DRB1*03:01	1	17	31	15	Consensus (smm/nn/sturniolo)	TFNIKNESKYSNTFI	53	53	-	-	-	-	IKNESKYSN	4730	53	53	IKNESKYSN	1570	32	32	-	-	-	-	IKNESKYSN	1.25	53	53
FC27R_220._-1	HLA-DRB1*15:01	1	17	31	15	Consensus (smm/nn/sturniolo)	TFNIKNESKYSNTFI	53	53	-	-	-	-	NIKNESKYS	1405	41	41	IKNESKYSN	2235.6	53	53	-	-	-	-	IKNESKYSN	0.2	71	71
FC27R_220._-1	HLA-DRB3*01:01	1	201	215	15	Consensus (comb.lib./smm/nn)	TSLLNNSSNIASINK	53	53	TSLLNNSSN	305813	71	71	LLNNSSNIA	2282	26	26	LLNNSSNIA	4500.7	53	53	-	-	-	-	-	-	-	-
FC27R_220._-1	HLA-DRB1*07:01	1	195	209	15	Consensus (comb.lib./smm/nn)	ENCGAATSLLNNSSN	54	54	ATSLLNNSS	1682.56	52	52	CGAATSLLN	1732	56	56	CGAATSLLN	1578.2	54	54	-	-	-	-	-	-	-	-
FC27R_220._-1	HLA-DRB5*01:01	1	5	19	15	Consensus (smm/nn/sturniolo)	KTLSIINFFIFVTFN	54	54	-	-	-	-	TLSIINFFI	1809	54	54	LSIINFFIF	4953.9	71	71	-	-	-	-	LSIINFFIF	2.5	16	16
FC27R_220._-1	HLA-DRB1*03:01	1	203	217	15	Consensus (smm/nn/sturniolo)	LLNNSSNIASINKFV	54	54	-	-	-	-	LLNNSSNIA	4876	54	54	IASINKFVX	8247	74	74	-	-	-	-	LNNSSNIAS	2.9	21	21
FC27R_220._-1	HLA-DRB1*07:01	1	37	51	15	Consensus (comb.lib./smm/nn)	MSIRRSMANEGSNTT	54	54	SIRRSMANE	7156.1	64	64	IRRSMANEG	1605	54	54	IRRSMANEG	322.5	26	26	-	-	-	-	-	-	-	-
FC27R_220._-1	HLA-DRB4*01:01	1	196	210	15	Consensus (comb.lib./smm/nn)	NCGAATSLLNNSSNI	54	54	ATSLLNNSS	8.77	18	18	ATSLLNNSS	2238	54	54	CGAATSLLN	7002.3	83	83	-	-	-	-	-	-	-	-
FC27R_220._-1	HLA-DRB1*15:01	1	20	34	15	Consensus (smm/nn/sturniolo)	IKNESKYSNTFINNA	55	55	-	-	-	-	ESKYSNTFI	1835	49	49	ESKYSNTFI	2524	55	55	-	-	-	-	IKNESKYSN	0.2	71	71
FC27R_220._-1	HLA-DRB4*01:01	1	25	39	15	Consensus (comb.lib./smm/nn)	KYSNTFINNAYNMSI	55	55	INNAYNMSI	3918.15	55	55	FINNAYNMS	1476	42	42	FINNAYNMS	2999.2	65	65	-	-	-	-	-	-	-	-
FC27R_220._-1	HLA-DRB5*01:01	1	24	38	15	Consensus (smm/nn/sturniolo)	SKYSNTFINNAYNMS	55	55	-	-	-	-	NTFINNAYN	2240	60	60	TFINNAYNM	1851	52	52	-	-	-	-	FINNAYNMS	0.1	55	55
FC27R_220._-1	HLA-DRB4*01:01	1	26	40	15	Consensus (comb.lib./smm/nn)	YSNTFINNAYNMSIR	55	55	INNAYNMSI	3918.15	55	55	INNAYNMSI	1543	43	43	FINNAYNMS	2222.8	58	58	-	-	-	-	-	-	-	-
FC27R_220._-1	HLA-DRB4*01:01	1	195	209	15	Consensus (comb.lib./smm/nn)	ENCGAATSLLNNSSN	56	56	ATSLLNNSS	8.77	18	18	ATSLLNNSS	2389	56	56	CGAATSLLN	6803.7	82	82	-	-	-	-	-	-	-	-
FC27R_220._-1	HLA-DRB1*15:01	1	166	180	15	Consensus (smm/nn/sturniolo)	GQHGHMHGSRNNHPQ	56	56	-	-	-	-	MHGSRNNHP	2231	55	55	MHGSRNNHP	7079.1	77	77	-	-	-	-	MHGSRNNHP	1	56	56
FC27R_220._-1	HLA-DRB3*01:01	1	20	34	15	Consensus (comb.lib./smm/nn)	IKNESKYSNTFINNA	56	56	ESKYSNTFI	7	17	17	IKNESKYSN	10548	68	68	YSNTFINNA	4878.6	56	56	-	-	-	-	-	-	-	-
FC27R_220._-1	HLA-DRB1*15:01	1	165	179	15	Consensus (smm/nn/sturniolo)	TGQHGHMHGSRNNHP	56	56	-	-	-	-	GHMHGSRNN	2192	54	54	MHGSRNNHP	8762.5	82	82	-	-	-	-	MHGSRNNHP	1	56	56
FC27R_220._-1	HLA-DRB1*15:01	1	15	29	15	Consensus (smm/nn/sturniolo)	FVTFNIKNESKYSNT	57	57	-	-	-	-	NIKNESKYS	2444	57	57	IKNESKYSN	3021.3	60	60	-	-	-	-	FVTFNIKNE	1.35	48	48
FC27R_220._-1	HLA-DRB1*15:01	1	167	181	15	Consensus (smm/nn/sturniolo)	QHGHMHGSRNNHPQN	57	57	-	-	-	-	MHGSRNNHP	2394	57	57	MHGSRNNHP	6831.1	77	77	-	-	-	-	MHGSRNNHP	1	56	56
FC27R_220._-1	HLA-DRB1*07:01	1	190	204	15	Consensus (comb.lib./smm/nn)	TDGNKENCGAATSLL	57	57	NCGAATSLL	2975.85	57	57	ENCGAATSL	795	38	38	NCGAATSLL	2806	66	66	-	-	-	-	-	-	-	-
FC27R_220._-1	HLA-DRB1*03:01	1	57	71	15	Consensus (smm/nn/sturniolo)	APNADTIASGSQRST	58	58	-	-	-	-	TIASGSQRS	4746	53	53	TIASGSQRS	4647.9	58	58	-	-	-	-	IASGSQRST	-1	86	86
FC27R_220._-1	HLA-DRB4*01:01	1	12	26	15	Consensus (comb.lib./smm/nn)	FFIFVTFNIKNESKY	58	58	IFVTFNIKN	0.25	6.9	6.9	VTFNIKNES	2861	62	62	IFVTFNIKN	2278.2	58	58	-	-	-	-	-	-	-	-
FC27R_220._-1	HLA-DRB3*01:01	1	15	29	15	Consensus (comb.lib./smm/nn)	FVTFNIKNESKYSNT	58	58	KNESKYSNT	1000000	77	77	FNIKNESKY	3226	34	34	FNIKNESKY	5219.9	58	58	-	-	-	-	-	-	-	-
FC27R_220._-1	HLA-DRB3*01:01	1	209	223	15	Consensus (comb.lib./smm/nn)	NIASINKFVVLISAT	58	58	IASINKFVV	52452.9	61	61	SINKFVVLI	6960	55	55	ASINKFVVL	5209.7	58	58	-	-	-	-	-	-	-	-
FC27R_220._-1	HLA-DRB1*07:01	1	69	83	15	Consensus (comb.lib./smm/nn)	RSTNSASTSTTNNGE	58	58	STNSASTST	3271.9	58	58	TNSASTSTT	1386	50	50	NSASTSTTN	8265.2	87	87	-	-	-	-	-	-	-	-
FC27R_220._-1	HLA-DRB1*07:01	1	99	113	15	Consensus (comb.lib./smm/nn)	ESNSPSPPITTTESS	59	59	PPITTTESS	547.11	44	44	ESNSPSPPI	1948	59	59	ESNSPSPPI	15861.3	96	96	-	-	-	-	-	-	-	-
FC27R_220._-1	HLA-DRB3*01:01	1	210	224	15	Consensus (comb.lib./smm/nn)	IASINKFVVLISATL	59	59	IASINKFVV	52452.9	61	61	SINKFVVLI	3841	39	39	FVVLISATL	5456.8	59	59	-	-	-	-	-	-	-	-
FC27R_220._-1	HLA-DRB1*07:01	1	39	53	15	Consensus (comb.lib./smm/nn)	IRRSMANEGSNTTSV	59	59	RRSMANEGS	21639.3	71	71	IRRSMANEG	1962	59	59	IRRSMANEG	1060.5	46	46	-	-	-	-	-	-	-	-
FC27R_220._-1	HLA-DRB4*01:01	1	194	208	15	Consensus (comb.lib./smm/nn)	KENCGAATSLLNNSS	59	59	ATSLLNNSS	8.77	18	18	AATSLLNNS	2622	59	59	CGAATSLLN	6741.9	82	82	-	-	-	-	-	-	-	-
FC27R_220._-1	HLA-DRB1*15:01	1	38	52	15	Consensus (smm/nn/sturniolo)	SIRRSMANEGSNTTS	59	59	-	-	-	-	MANEGSNTT	2568	59	59	IRRSMANEG	3833.1	65	65	-	-	-	-	IRRSMANEG	2.5	26	26
FC27R_220._-1	HLA-DRB1*07:01	1	70	84	15	Consensus (comb.lib./smm/nn)	STNSASTSTTNNGES	59	59	STNSASTST	3271.9	58	58	STNSASTST	2008	59	59	NSASTSTTN	8864.1	88	88	-	-	-	-	-	-	-	-
FC27R_220._-1	HLA-DRB3*01:01	1	16	30	15	Consensus (comb.lib./smm/nn)	VTFNIKNESKYSNTF	59	59	NESKYSNTF	1000000	77	77	FNIKNESKY	3197	34	34	FNIKNESKY	5444	59	59	-	-	-	-	-	-	-	-
FC27R_220._-1	HLA-DRB1*07:01	1	57	71	15	Consensus (comb.lib./smm/nn)	APNADTIASGSQRST	60	60	IASGSQRST	4536.28	60	60	TIASGSQRS	1922	58	58	TIASGSQRS	5444.3	79	79	-	-	-	-	-	-	-	-
FC27R_220._-1	HLA-DRB3*01:01	1	34	48	15	Consensus (comb.lib./smm/nn)	AYNMSIRRSMANEGS	60	60	RRSMANEGS	0.94	11	11	YNMSIRRSM	8183	60	60	IRRSMANEG	5731.8	61	61	-	-	-	-	-	-	-	-
FC27R_220._-1	HLA-DRB4*01:01	1	39	53	15	Consensus (comb.lib./smm/nn)	IRRSMANEGSNTTSV	60	60	RRSMANEGS	13.29	20	20	IRRSMANEG	2679	60	60	IRRSMANEG	4503	74	74	-	-	-	-	-	-	-	-
FC27R_220._-1	HLA-DRB1*07:01	1	59	73	15	Consensus (comb.lib./smm/nn)	NADTIASGSQRSTNS	60	60	IASGSQRST	4536.28	60	60	TIASGSQRS	2044	60	60	TIASGSQRS	6128.5	81	81	-	-	-	-	-	-	-	-
FC27R_220._-1	HLA-DRB1*07:01	1	58	72	15	Consensus (comb.lib./smm/nn)	PNADTIASGSQRSTN	60	60	IASGSQRST	4536.28	60	60	TIASGSQRS	1978	59	59	TIASGSQRS	5748.7	80	80	-	-	-	-	-	-	-	-
FC27R_220._-1	HLA-DRB5*01:01	1	38	52	15	Consensus (smm/nn/sturniolo)	SIRRSMANEGSNTTS	60	60	-	-	-	-	IRRSMANEG	3156	67	67	IRRSMANEG	2816.4	60	60	-	-	-	-	IRRSMANEG	2.3	18	18
FC27R_220._-1	HLA-DRB3*01:01	1	202	216	15	Consensus (comb.lib./smm/nn)	SLLNNSSNIASINKF	60	60	NNSSNIASI	990990	77	77	LNNSSNIAS	4587	43	43	LLNNSSNIA	5667.7	60	60	-	-	-	-	-	-	-	-
FC27R_220._-1	HLA-DRB1*07:01	1	60	74	15	Consensus (comb.lib./smm/nn)	ADTIASGSQRSTNSA	61	61	IASGSQRST	4536.28	60	60	TIASGSQRS	2132	61	61	TIASGSQRS	7009	84	84	-	-	-	-	-	-	-	-
FC27R_220._-1	HLA-DRB5*01:01	1	18	32	15	Consensus (smm/nn/sturniolo)	FNIKNESKYSNTFIN	61	61	-	-	-	-	FNIKNESKY	931	39	39	FNIKNESKY	3009	61	61	-	-	-	-	FNIKNESKY	-0.3	62	62
FC27R_220._-1	HLA-DRB1*15:01	1	39	53	15	Consensus (smm/nn/sturniolo)	IRRSMANEGSNTTSV	61	61	-	-	-	-	MANEGSNTT	2794	61	61	MANEGSNTT	4703.6	69	69	-	-	-	-	IRRSMANEG	2.5	26	26
FC27R_220._-1	HLA-DRB1*07:01	1	43	57	15	Consensus (comb.lib./smm/nn)	MANEGSNTTSVGANA	61	61	GSNTTSVGA	231.72	37	37	NEGSNTTSV	2200	61	61	GSNTTSVGA	5658.2	80	80	-	-	-	-	-	-	-	-
FC27R_220._-1	HLA-DRB3*01:01	1	196	210	15	Consensus (comb.lib./smm/nn)	NCGAATSLLNNSSNI	61	61	ATSLLNNSS	3332.5	46	46	NCGAATSLL	8366	61	61	SLLNNSSNI	6104.5	63	63	-	-	-	-	-	-	-	-
FC27R_220._-1	HLA-DRB1*07:01	1	41	55	15	Consensus (comb.lib./smm/nn)	RSMANEGSNTTSVGA	61	61	GSNTTSVGA	231.72	37	37	NEGSNTTSV	2145	61	61	NEGSNTTSV	5883.9	81	81	-	-	-	-	-	-	-	-
FC27R_220._-1	HLA-DRB1*07:01	1	42	56	15	Consensus (comb.lib./smm/nn)	SMANEGSNTTSVGAN	61	61	GSNTTSVGA	231.72	37	37	NEGSNTTSV	2184	61	61	NEGSNTTSV	5965.8	81	81	-	-	-	-	-	-	-	-
FC27R_220._-1	HLA-DRB1*15:01	1	16	30	15	Consensus (smm/nn/sturniolo)	VTFNIKNESKYSNTF	61	61	-	-	-	-	FNIKNESKY	2158	54	54	IKNESKYSN	3169.6	61	61	-	-	-	-	VTFNIKNES	0.7	62	62
FC27R_220._-1	HLA-DRB1*15:01	1	168	182	15	Consensus (smm/nn/sturniolo)	HGHMHGSRNNHPQNT	62	62	-	-	-	-	MHGSRNNHP	2905	62	62	MHGSRNNHP	7155	78	78	-	-	-	-	MHGSRNNHP	1	56	56
FC27R_220._-1	HLA-DRB4*01:01	1	14	28	15	Consensus (comb.lib./smm/nn)	IFVTFNIKNESKYSN	62	62	IFVTFNIKN	0.25	6.9	6.9	VTFNIKNES	2948	62	62	NIKNESKYS	3597.6	69	69	-	-	-	-	-	-	-	-
FC27R_220._-1	HLA-DRB3*01:01	1	88	102	15	Consensus (comb.lib./smm/nn)	TPTAADTPTATESNS	62	62	TAADTPTAT	54163.4	62	62	TAADTPTAT	3528	36	36	TAADTPTAT	14312.6	88	88	-	-	-	-	-	-	-	-
FC27R_220._-1	HLA-DRB3*01:01	1	87	101	15	Consensus (comb.lib./smm/nn)	TTPTAADTPTATESN	62	62	TAADTPTAT	54163.4	62	62	TAADTPTAT	3479	36	36	TAADTPTAT	11674.6	83	83	-	-	-	-	-	-	-	-
FC27R_220._-1	HLA-DRB3*01:01	1	86	100	15	Consensus (comb.lib./smm/nn)	TTTPTAADTPTATES	62	62	TAADTPTAT	54163.4	62	62	TAADTPTAT	3464	36	36	TAADTPTAT	11708.1	83	83	-	-	-	-	-	-	-	-
FC27R_220._-1	HLA-DRB3*01:01	1	35	49	15	Consensus (comb.lib./smm/nn)	YNMSIRRSMANEGSN	62	62	RRSMANEGS	0.94	11	11	YNMSIRRSM	8527	62	62	IRRSMANEG	8494.8	73	73	-	-	-	-	-	-	-	-
FC27R_220._-1	HLA-DRB3*01:01	1	93	107	15	Consensus (comb.lib./smm/nn)	DTPTATESNSPSPPI	63	63	ESNSPSPPI	59510.8	62	62	TESNSPSPP	8896	63	63	ESNSPSPPI	21984.5	96	96	-	-	-	-	-	-	-	-
FC27R_220._-1	HLA-DRB5*01:01	1	23	37	15	Consensus (smm/nn/sturniolo)	ESKYSNTFINNAYNM	63	63	-	-	-	-	NTFINNAYN	4891	77	77	TFINNAYNM	2688	59	59	-	-	-	-	YSNTFINNA	-0.4	63	63
FC27R_220._-1	HLA-DRB4*01:01	1	13	27	15	Consensus (comb.lib./smm/nn)	FIFVTFNIKNESKYS	63	63	IFVTFNIKN	0.25	6.9	6.9	VTFNIKNES	3046	63	63	IFVTFNIKN	3239	67	67	-	-	-	-	-	-	-	-
FC27R_220._-1	HLA-DRB1*15:01	1	169	183	15	Consensus (smm/nn/sturniolo)	GHMHGSRNNHPQNTS	63	63	-	-	-	-	MHGSRNNHP	2967	63	63	MHGSRNNHP	9425.7	83	83	-	-	-	-	MHGSRNNHP	1	56	56
FC27R_220._-1	HLA-DRB1*03:01	1	4	18	15	Consensus (smm/nn/sturniolo)	IKTLSIINFFIFVTF	63	63	-	-	-	-	IINFFIFVT	6905	63	63	KTLSIINFF	9029.4	77	77	-	-	-	-	IKTLSIINF	3.1	17	17
FC27R_220._-1	HLA-DRB3*01:01	1	11	25	15	Consensus (comb.lib./smm/nn)	NFFIFVTFNIKNESK	63	63	FFIFVTFNI	0.01	0.01	0.01	FFIFVTFNI	8914	63	63	FIFVTFNIK	6114.7	63	63	-	-	-	-	-	-	-	-
FC27R_220._-1	HLA-DRB3*01:01	1	95	109	15	Consensus (comb.lib./smm/nn)	PTATESNSPSPPITT	63	63	ESNSPSPPI	59510.8	62	62	ESNSPSPPI	8914	63	63	ESNSPSPPI	21363.3	95	95	-	-	-	-	-	-	-	-
FC27R_220._-1	HLA-DRB3*01:01	1	96	110	15	Consensus (comb.lib./smm/nn)	TATESNSPSPPITTT	63	63	ESNSPSPPI	59510.8	62	62	ESNSPSPPI	8953	63	63	ESNSPSPPI	22044	96	96	-	-	-	-	-	-	-	-
FC27R_220._-1	HLA-DRB3*01:01	1	94	108	15	Consensus (comb.lib./smm/nn)	TPTATESNSPSPPIT	63	63	ESNSPSPPI	59510.8	62	62	ESNSPSPPI	8907	63	63	ESNSPSPPI	21101.9	95	95	-	-	-	-	-	-	-	-
FC27R_220._-1	HLA-DRB1*07:01	1	97	111	15	Consensus (comb.lib./smm/nn)	ATESNSPSPPITTTE	64	64	ESNSPSPPI	7214.24	64	64	ESNSPSPPI	677	34	34	ESNSPSPPI	9738	90	90	-	-	-	-	-	-	-	-
FC27R_220._-1	HLA-DRB1*07:01	1	93	107	15	Consensus (comb.lib./smm/nn)	DTPTATESNSPSPPI	64	64	ESNSPSPPI	7214.24	64	64	DTPTATESN	683	34	34	ESNSPSPPI	6301.6	82	82	-	-	-	-	-	-	-	-
FC27R_220._-1	HLA-DRB1*03:01	1	5	19	15	Consensus (smm/nn/sturniolo)	KTLSIINFFIFVTFN	64	64	-	-	-	-	IINFFIFVT	7052	64	64	LSIINFFIF	12969.4	86	86	-	-	-	-	LSIINFFIF	1.7	43	43
FC27R_220._-1	HLA-DRB3*01:01	1	19	33	15	Consensus (comb.lib./smm/nn)	NIKNESKYSNTFINN	64	64	ESKYSNTFI	7	17	17	IKNESKYSN	11133	69	69	SKYSNTFIN	6456.5	64	64	-	-	-	-	-	-	-	-
FC27R_220._-1	HLA-DRB1*07:01	1	95	109	15	Consensus (comb.lib./smm/nn)	PTATESNSPSPPITT	64	64	ESNSPSPPI	7214.24	64	64	ESNSPSPPI	670	34	34	ESNSPSPPI	7035.9	84	84	-	-	-	-	-	-	-	-
FC27R_220._-1	HLA-DRB1*07:01	1	38	52	15	Consensus (comb.lib./smm/nn)	SIRRSMANEGSNTTS	64	64	SIRRSMANE	7156.1	64	64	IRRSMANEG	3954	74	74	IRRSMANEG	498	32	32	-	-	-	-	-	-	-	-
FC27R_220._-1	HLA-DRB1*07:01	1	96	110	15	Consensus (comb.lib./smm/nn)	TATESNSPSPPITTT	64	64	ESNSPSPPI	7214.24	64	64	ESNSPSPPI	666	34	34	ESNSPSPPI	8414.1	87	87	-	-	-	-	-	-	-	-
FC27R_220._-1	HLA-DRB1*07:01	1	98	112	15	Consensus (comb.lib./smm/nn)	TESNSPSPPITTTES	64	64	ESNSPSPPI	7214.24	64	64	ESNSPSPPI	1918	58	58	ESNSPSPPI	11775.2	92	92	-	-	-	-	-	-	-	-
FC27R_220._-1	HLA-DRB1*07:01	1	165	179	15	Consensus (comb.lib./smm/nn)	TGQHGHMHGSRNNHP	64	64	HGHMHGSRN	19226.2	70	70	HGHMHGSRN	2505	64	64	MHGSRNNHP	2253.7	62	62	-	-	-	-	-	-	-	-
FC27R_220._-1	HLA-DRB1*07:01	1	94	108	15	Consensus (comb.lib./smm/nn)	TPTATESNSPSPPIT	64	64	ESNSPSPPI	7214.24	64	64	ESNSPSPPI	679	34	34	ESNSPSPPI	6309.7	82	82	-	-	-	-	-	-	-	-
FC27R_220._-1	HLA-DRB4*01:01	1	60	74	15	Consensus (comb.lib./smm/nn)	ADTIASGSQRSTNSA	65	65	TIASGSQRS	1839.66	50	50	TIASGSQRS	3230	65	65	TIASGSQRS	9813.7	89	89	-	-	-	-	-	-	-	-
FC27R_220._-1	HLA-DRB3*01:01	1	97	111	15	Consensus (comb.lib./smm/nn)	ATESNSPSPPITTTE	65	65	ESNSPSPPI	59510.8	62	62	ESNSPSPPI	9443	65	65	ESNSPSPPI	24259.7	97	97	-	-	-	-	-	-	-	-
FC27R_220._-1	HLA-DRB1*07:01	1	166	180	15	Consensus (comb.lib./smm/nn)	GQHGHMHGSRNNHPQ	65	65	HGHMHGSRN	19226.2	70	70	MHGSRNNHP	2529	65	65	MHGSRNNHP	2406.1	63	63	-	-	-	-	-	-	-	-
FC27R_220._-1	HLA-DRB4*01:01	1	59	73	15	Consensus (comb.lib./smm/nn)	NADTIASGSQRSTNS	65	65	TIASGSQRS	1839.66	50	50	TIASGSQRS	3248	65	65	DTIASGSQR	10057.7	89	89	-	-	-	-	-	-	-	-
FC27R_220._-1	HLA-DRB1*03:01	1	6	20	15	Consensus (smm/nn/sturniolo)	TLSIINFFIFVTFNI	65	65	-	-	-	-	IINFFIFVT	7533	65	65	IINFFIFVT	16603.7	91	91	-	-	-	-	FFIFVTFNI	2.2	33	33
FC27R_220._-1	HLA-DRB5*01:01	1	201	215	15	Consensus (smm/nn/sturniolo)	TSLLNNSSNIASINK	66	66	-	-	-	-	LNNSSNIAS	3031	66	66	SSNIASINK	4364.9	69	69	-	-	-	-	LNNSSNIAS	0.4	51	51
FC27R_220._-1	HLA-DRB4*01:01	1	58	72	15	Consensus (comb.lib./smm/nn)	PNADTIASGSQRSTN	67	67	TIASGSQRS	1839.66	50	50	TIASGSQRS	3541	67	67	DTIASGSQR	11424.8	91	91	-	-	-	-	-	-	-	-
FC27R_220._-1	HLA-DRB5*01:01	1	198	212	15	Consensus (smm/nn/sturniolo)	GAATSLLNNSSNIAS	68	68	-	-	-	-	ATSLLNNSS	3214	68	68	LLNNSSNIA	11485.5	88	88	-	-	-	-	LNNSSNIAS	0.4	51	51
FC27R_220._-1	HLA-DRB3*01:01	1	89	103	15	Consensus (comb.lib./smm/nn)	PTAADTPTATESNSP	68	68	TAADTPTAT	54163.4	62	62	TAADTPTAT	10530	68	68	TAADTPTAT	19950.2	95	95	-	-	-	-	-	-	-	-
FC27R_220._-1	HLA-DRB1*07:01	1	167	181	15	Consensus (comb.lib./smm/nn)	QHGHMHGSRNNHPQN	68	68	HGHMHGSRN	19226.2	70	70	MHGSRNNHP	2873	68	68	MHGSRNNHP	2750.8	66	66	-	-	-	-	-	-	-	-
FC27R_220._-1	HLA-DRB1*03:01	1	24	38	15	Consensus (smm/nn/sturniolo)	SKYSNTFINNAYNMS	68	68	-	-	-	-	TFINNAYNM	3192	41	41	TFINNAYNM	7312.3	71	71	-	-	-	-	FINNAYNMS	0.41	68	68
FC27R_220._-1	HLA-DRB3*01:01	1	90	104	15	Consensus (comb.lib./smm/nn)	TAADTPTATESNSPS	68	68	TAADTPTAT	54163.4	62	62	TAADTPTAT	10593	68	68	TAADTPTAT	30887.7	99	99	-	-	-	-	-	-	-	-
FC27R_220._-1	HLA-DRB4*01:01	1	57	71	15	Consensus (comb.lib./smm/nn)	APNADTIASGSQRST	69	69	TIASGSQRS	1839.66	50	50	TIASGSQRS	3735	69	69	DTIASGSQR	12973	93	93	-	-	-	-	-	-	-	-
FC27R_220._-1	HLA-DRB1*07:01	1	168	182	15	Consensus (comb.lib./smm/nn)	HGHMHGSRNNHPQNT	69	69	HGHMHGSRN	19226.2	70	70	MHGSRNNHP	2836	68	68	MHGSRNNHP	3192.1	69	69	-	-	-	-	-	-	-	-
FC27R_220._-1	HLA-DRB1*07:01	1	56	70	15	Consensus (comb.lib./smm/nn)	NAPNADTIASGSQRS	69	69	DTIASGSQR	14768.9	69	69	NADTIASGS	2033	60	60	TIASGSQRS	5806	80	80	-	-	-	-	-	-	-	-
FC27R_220._-1	HLA-DRB1*03:01	1	49	63	15	Consensus (smm/nn/sturniolo)	NTTSVGANAPNADTI	69	69	-	-	-	-	VGANAPNAD	8608	69	69	VGANAPNAD	22427.5	96	96	-	-	-	-	VGANAPNAD	0.51	67	67
FC27R_220._-1	HLA-DRB1*03:01	1	51	65	15	Consensus (smm/nn/sturniolo)	TSVGANAPNADTIAS	69	69	-	-	-	-	VGANAPNAD	8690	69	69	VGANAPNAD	22238.3	96	96	-	-	-	-	VGANAPNAD	0.51	67	67
FC27R_220._-1	HLA-DRB1*03:01	1	50	64	15	Consensus (smm/nn/sturniolo)	TTSVGANAPNADTIA	69	69	-	-	-	-	VGANAPNAD	8577	69	69	VGANAPNAD	21193.4	95	95	-	-	-	-	VGANAPNAD	0.51	67	67
FC27R_220._-1	HLA-DRB1*07:01	1	16	30	15	Consensus (comb.lib./smm/nn)	VTFNIKNESKYSNTF	69	69	TFNIKNESK	829.88	47	47	FNIKNESKY	3137	69	69	FNIKNESKY	5307.5	78	78	-	-	-	-	-	-	-	-
FC27R_220._-1	HLA-DRB5*01:01	1	199	213	15	Consensus (smm/nn/sturniolo)	AATSLLNNSSNIASI	70	70	-	-	-	-	LNNSSNIAS	3598	70	70	LLNNSSNIA	9532.6	85	85	-	-	-	-	LNNSSNIAS	0.4	51	51
FC27R_220._-1	HLA-DRB1*03:01	1	47	61	15	Consensus (smm/nn/sturniolo)	GSNTTSVGANAPNAD	70	70	-	-	-	-	NTTSVGANA	8941	70	70	VGANAPNAD	30221.3	99	99	-	-	-	-	VGANAPNAD	0.51	67	67
FC27R_220._-1	HLA-DRB3*01:01	1	37	51	15	Consensus (comb.lib./smm/nn)	MSIRRSMANEGSNTT	70	70	RRSMANEGS	0.94	11	11	IRRSMANEG	11451	70	70	MANEGSNTT	7975.1	71	71	-	-	-	-	-	-	-	-
FC27R_220._-1	HLA-DRB5*01:01	1	59	73	15	Consensus (smm/nn/sturniolo)	NADTIASGSQRSTNS	70	70	-	-	-	-	DTIASGSQR	2421	61	61	TIASGSQRS	4689.7	70	70	-	-	-	-	IASGSQRST	-2.7	88	88
FC27R_220._-1	HLA-DRB1*07:01	1	80	94	15	Consensus (comb.lib./smm/nn)	NNGESQTTTPTAADT	70	70	QTTTPTAAD	63.64	28	28	SQTTTPTAA	3258	70	70	SQTTTPTAA	13187.6	94	94	-	-	-	-	-	-	-	-
FC27R_220._-1	HLA-DRB1*03:01	1	48	62	15	Consensus (smm/nn/sturniolo)	SNTTSVGANAPNADT	70	70	-	-	-	-	VGANAPNAD	9027	70	70	VGANAPNAD	25309.4	97	97	-	-	-	-	VGANAPNAD	0.51	67	67
FC27R_220._-1	HLA-DRB4*01:01	1	104	118	15	Consensus (comb.lib./smm/nn)	SPPITTTESSSSGNA	70	70	PPITTTESS	3984.27	55	55	ITTTESSSS	7196	84	84	PITTTESSS	3762.1	70	70	-	-	-	-	-	-	-	-
FC27R_220._-1	HLA-DRB1*07:01	1	79	93	15	Consensus (comb.lib./smm/nn)	TNNGESQTTTPTAAD	70	70	QTTTPTAAD	63.64	28	28	SQTTTPTAA	3278	70	70	SQTTTPTAA	12567.4	93	93	-	-	-	-	-	-	-	-
FC27R_220._-1	HLA-DRB1*07:01	1	78	92	15	Consensus (comb.lib./smm/nn)	TTNNGESQTTTPTAA	70	70	SQTTTPTAA	9230.88	65	65	ESQTTTPTA	3218	70	70	SQTTTPTAA	13427	94	94	-	-	-	-	-	-	-	-
FC27R_220._-1	HLA-DRB1*07:01	1	61	75	15	Consensus (comb.lib./smm/nn)	DTIASGSQRSTNSAS	71	71	SQRSTNSAS	955.09	48	48	IASGSQRST	3385	71	71	TIASGSQRS	7352	85	85	-	-	-	-	-	-	-	-
FC27R_220._-1	HLA-DRB4*01:01	1	169	183	15	Consensus (comb.lib./smm/nn)	GHMHGSRNNHPQNTS	71	71	GSRNNHPQN	15768.3	65	65	MHGSRNNHP	4098	71	71	HMHGSRNNH	9888.8	89	89	-	-	-	-	-	-	-	-
FC27R_220._-1	HLA-DRB3*01:01	1	39	53	15	Consensus (comb.lib./smm/nn)	IRRSMANEGSNTTSV	71	71	RRSMANEGS	0.94	11	11	MANEGSNTT	11839	71	71	MANEGSNTT	9259.9	76	76	-	-	-	-	-	-	-	-
FC27R_220._-1	HLA-DRB5*01:01	1	39	53	15	Consensus (smm/nn/sturniolo)	IRRSMANEGSNTTSV	71	71	-	-	-	-	IRRSMANEG	3779	71	71	IRRSMANEG	5132.7	72	72	-	-	-	-	IRRSMANEG	2.3	18	18
FC27R_220._-1	HLA-DRB3*01:01	1	56	70	15	Consensus (comb.lib./smm/nn)	NAPNADTIASGSQRS	71	71	APNADTIAS	3478.66	46	46	PNADTIASG	11848	71	71	DTIASGSQR	18393.4	93	93	-	-	-	-	-	-	-	-
FC27R_220._-1	HLA-DRB1*07:01	1	81	95	15	Consensus (comb.lib./smm/nn)	NGESQTTTPTAADTP	71	71	QTTTPTAAD	63.64	28	28	SQTTTPTAA	3337	71	71	SQTTTPTAA	12395.5	93	93	-	-	-	-	-	-	-	-
FC27R_220._-1	HLA-DRB5*01:01	1	58	72	15	Consensus (smm/nn/sturniolo)	PNADTIASGSQRSTN	71	71	-	-	-	-	DTIASGSQR	2497	62	62	DTIASGSQR	4869.1	71	71	-	-	-	-	IASGSQRST	-2.7	88	88
FC27R_220._-1	HLA-DRB1*07:01	1	40	54	15	Consensus (comb.lib./smm/nn)	RRSMANEGSNTTSVG	71	71	RRSMANEGS	21639.3	71	71	NEGSNTTSV	2463	64	64	NEGSNTTSV	6739.2	83	83	-	-	-	-	-	-	-	-
FC27R_220._-1	HLA-DRB4*01:01	1	40	54	15	Consensus (comb.lib./smm/nn)	RRSMANEGSNTTSVG	71	71	RRSMANEGS	13.29	20	20	MANEGSNTT	4142	71	71	SMANEGSNT	11212.3	91	91	-	-	-	-	-	-	-	-
FC27R_220._-1	HLA-DRB3*01:01	1	52	66	15	Consensus (comb.lib./smm/nn)	SVGANAPNADTIASG	71	71	APNADTIAS	3478.66	46	46	ANAPNADTI	11713	71	71	PNADTIASG	18856.1	94	94	-	-	-	-	-	-	-	-
FC27R_220._-1	HLA-DRB3*01:01	1	53	67	15	Consensus (comb.lib./smm/nn)	VGANAPNADTIASGS	71	71	APNADTIAS	3478.66	46	46	PNADTIASG	11811	71	71	PNADTIASG	20560.5	95	95	-	-	-	-	-	-	-	-
FC27R_220._-1	HLA-DRB5*01:01	1	200	214	15	Consensus (smm/nn/sturniolo)	ATSLLNNSSNIASIN	72	72	-	-	-	-	LNNSSNIAS	3868	72	72	LNNSSNIAS	9576.4	85	85	-	-	-	-	LNNSSNIAS	0.4	51	51
FC27R_220._-1	HLA-DRB1*03:01	1	61	75	15	Consensus (smm/nn/sturniolo)	DTIASGSQRSTNSAS	72	72	-	-	-	-	TIASGSQRS	10101	72	72	TIASGSQRS	4612.2	58	58	-	-	-	-	IASGSQRST	-1	86	86
FC27R_220._-1	HLA-DRB1*07:01	1	15	29	15	Consensus (comb.lib./smm/nn)	FVTFNIKNESKYSNT	72	72	TFNIKNESK	829.88	47	47	FNIKNESKY	3622	72	72	FNIKNESKY	4105.9	73	73	-	-	-	-	-	-	-	-
FC27R_220._-1	HLA-DRB1*07:01	1	82	96	15	Consensus (comb.lib./smm/nn)	GESQTTTPTAADTPT	72	72	QTTTPTAAD	63.64	28	28	SQTTTPTAA	3602	72	72	SQTTTPTAA	13312.6	94	94	-	-	-	-	-	-	-	-
FC27R_220._-1	HLA-DRB4*01:01	1	168	182	15	Consensus (comb.lib./smm/nn)	HGHMHGSRNNHPQNT	72	72	GSRNNHPQN	15768.3	65	65	MHGSRNNHP	4244	72	72	HMHGSRNNH	9239.2	88	88	-	-	-	-	-	-	-	-
FC27R_220._-1	HLA-DRB5*01:01	1	20	34	15	Consensus (smm/nn/sturniolo)	IKNESKYSNTFINNA	72	72	-	-	-	-	NESKYSNTF	3927	72	72	SKYSNTFIN	6653.8	78	78	-	-	-	-	YSNTFINNA	-0.4	63	63
FC27R_220._-1	HLA-DRB1*03:01	1	39	53	15	Consensus (smm/nn/sturniolo)	IRRSMANEGSNTTSV	72	72	-	-	-	-	IRRSMANEG	9667	72	72	MANEGSNTT	7824.4	73	73	-	-	-	-	IRRSMANEG	3.91	7	7
FC27R_220._-1	HLA-DRB1*03:01	1	7	21	15	Consensus (smm/nn/sturniolo)	LSIINFFIFVTFNIK	72	72	-	-	-	-	IINFFIFVT	9668	72	72	IINFFIFVT	15983.6	90	90	-	-	-	-	FFIFVTFNI	2.2	33	33
FC27R_220._-1	HLA-DRB4*01:01	1	56	70	15	Consensus (comb.lib./smm/nn)	NAPNADTIASGSQRS	72	72	TIASGSQRS	1839.66	50	50	PNADTIASG	4269	72	72	DTIASGSQR	15829.6	95	95	-	-	-	-	-	-	-	-
FC27R_220._-1	HLA-DRB5*01:01	1	22	36	15	Consensus (smm/nn/sturniolo)	NESKYSNTFINNAYN	72	72	-	-	-	-	SKYSNTFIN	3899	72	72	SKYSNTFIN	6166.8	76	76	-	-	-	-	YSNTFINNA	-0.4	63	63
FC27R_220._-1	HLA-DRB5*01:01	1	19	33	15	Consensus (smm/nn/sturniolo)	NIKNESKYSNTFINN	72	72	-	-	-	-	NESKYSNTF	3981	72	72	SKYSNTFIN	7293.1	79	79	-	-	-	-	IKNESKYSN	-1	72	72
FC27R_220._-1	HLA-DRB4*01:01	1	105	119	15	Consensus (comb.lib./smm/nn)	PPITTTESSSSGNAP	72	72	PPITTTESS	3984.27	55	55	ITTTESSSS	7486	84	84	PITTTESSS	4123.4	72	72	-	-	-	-	-	-	-	-
FC27R_220._-1	HLA-DRB4*01:01	1	103	117	15	Consensus (comb.lib./smm/nn)	PSPPITTTESSSSGN	72	72	PPITTTESS	3984.27	55	55	ITTTESSSS	6679	82	82	PITTTESSS	4179.1	72	72	-	-	-	-	-	-	-	-
FC27R_220._-1	HLA-DRB3*01:01	1	40	54	15	Consensus (comb.lib./smm/nn)	RRSMANEGSNTTSVG	72	72	RRSMANEGS	0.94	11	11	MANEGSNTT	12115	72	72	MANEGSNTT	10394.1	79	79	-	-	-	-	-	-	-	-
FC27R_220._-1	HLA-DRB5*01:01	1	57	71	15	Consensus (smm/nn/sturniolo)	APNADTIASGSQRST	73	73	-	-	-	-	DTIASGSQR	2508	62	62	DTIASGSQR	5398.7	73	73	-	-	-	-	IASGSQRST	-2.7	88	88
FC27R_220._-1	HLA-DRB3*01:01	1	54	68	15	Consensus (comb.lib./smm/nn)	GANAPNADTIASGSQ	73	73	APNADTIAS	3478.66	46	46	PNADTIASG	12546	73	73	PNADTIASG	22308.9	96	96	-	-	-	-	-	-	-	-
FC27R_220._-1	HLA-DRB1*07:01	1	169	183	15	Consensus (comb.lib./smm/nn)	GHMHGSRNNHPQNTS	73	73	HMHGSRNNH	287566	85	85	MHGSRNNHP	2887	68	68	MHGSRNNHP	4078.5	73	73	-	-	-	-	-	-	-	-
FC27R_220._-1	HLA-DRB3*01:01	1	169	183	15	Consensus (comb.lib./smm/nn)	GHMHGSRNNHPQNTS	73	73	GSRNNHPQN	481496	73	73	MHGSRNNHP	9791	66	66	MHGSRNNHP	23226.4	96	96	-	-	-	-	-	-	-	-
FC27R_220._-1	HLA-DRB3*01:01	1	168	182	15	Consensus (comb.lib./smm/nn)	HGHMHGSRNNHPQNT	73	73	GSRNNHPQN	481496	73	73	MHGSRNNHP	9889	66	66	MHGSRNNHP	21915.1	96	96	-	-	-	-	-	-	-	-
FC27R_220._-1	HLA-DRB5*01:01	1	194	208	15	Consensus (smm/nn/sturniolo)	KENCGAATSLLNNSS	73	73	-	-	-	-	CGAATSLLN	4135	73	73	CGAATSLLN	5294.2	73	73	-	-	-	-	KENCGAATS	-12.5	100	100
FC27R_220._-1	HLA-DRB1*15:01	1	40	54	15	Consensus (smm/nn/sturniolo)	RRSMANEGSNTTSVG	73	73	-	-	-	-	MANEGSNTT	4516	73	73	MANEGSNTT	6684.2	76	76	-	-	-	-	MANEGSNTT	1	56	56
FC27R_220._-1	HLA-DRB3*01:01	1	38	52	15	Consensus (comb.lib./smm/nn)	SIRRSMANEGSNTTS	73	73	RRSMANEGS	0.94	11	11	MANEGSNTT	12631	73	73	MANEGSNTT	9128.7	76	76	-	-	-	-	-	-	-	-
FC27R_220._-1	HLA-DRB3*01:01	1	55	69	15	Consensus (comb.lib./smm/nn)	ANAPNADTIASGSQR	74	74	APNADTIAS	3478.66	46	46	PNADTIASG	13165	74	74	PNADTIASG	18170.5	93	93	-	-	-	-	-	-	-	-
FC27R_220._-1	HLA-DRB1*07:01	1	44	58	15	Consensus (comb.lib./smm/nn)	ANEGSNTTSVGANAP	74	74	GSNTTSVGA	231.72	37	37	GSNTTSVGA	3983	74	74	TTSVGANAP	4379.6	75	75	-	-	-	-	-	-	-	-
FC27R_220._-1	HLA-DRB5*01:01	1	197	211	15	Consensus (smm/nn/sturniolo)	CGAATSLLNNSSNIA	74	74	-	-	-	-	ATSLLNNSS	4187	73	73	CGAATSLLN	11491.3	88	88	-	-	-	-	LLNNSSNIA	-1.2	74	74
FC27R_220._-1	HLA-DRB1*03:01	1	101	115	15	Consensus (smm/nn/sturniolo)	NSPSPPITTTESSSS	74	74	-	-	-	-	NSPSPPITT	4530	51	51	ITTTESSSS	28901.8	98	98	-	-	-	-	ITTTESSSS	0.07	74	74
FC27R_220._-1	HLA-DRB1*03:01	1	105	119	15	Consensus (smm/nn/sturniolo)	PPITTTESSSSGNAP	74	74	-	-	-	-	ITTTESSSS	4779	53	53	ITTTESSSS	24063.4	96	96	-	-	-	-	ITTTESSSS	0.07	74	74
FC27R_220._-1	HLA-DRB1*03:01	1	103	117	15	Consensus (smm/nn/sturniolo)	PSPPITTTESSSSGN	74	74	-	-	-	-	ITTTESSSS	4761	53	53	ITTTESSSS	22444.3	96	96	-	-	-	-	ITTTESSSS	0.07	74	74
FC27R_220._-1	HLA-DRB1*03:01	1	104	118	15	Consensus (smm/nn/sturniolo)	SPPITTTESSSSGNA	74	74	-	-	-	-	ITTTESSSS	4743	53	53	ITTTESSSS	21051	95	95	-	-	-	-	ITTTESSSS	0.07	74	74
FC27R_220._-1	HLA-DRB1*03:01	1	102	116	15	Consensus (smm/nn/sturniolo)	SPSPPITTTESSSSG	74	74	-	-	-	-	ITTTESSSS	4778	53	53	ITTTESSSS	25037.9	97	97	-	-	-	-	ITTTESSSS	0.07	74	74
FC27R_220._-1	HLA-DRB5*01:01	1	165	179	15	Consensus (smm/nn/sturniolo)	TGQHGHMHGSRNNHP	74	74	-	-	-	-	HGHMHGSRN	2295	60	60	HGHMHGSRN	5592.7	74	74	-	-	-	-	MHGSRNNHP	-2.1	84	84
FC27R_220._-1	HLA-DRB5*01:01	1	60	74	15	Consensus (smm/nn/sturniolo)	ADTIASGSQRSTNSA	75	75	-	-	-	-	TIASGSQRS	4059	73	73	TIASGSQRS	5700	75	75	-	-	-	-	IASGSQRST	-2.7	88	88
FC27R_220._-1	HLA-DRB4*01:01	1	23	37	15	Consensus (comb.lib./smm/nn)	ESKYSNTFINNAYNM	75	75	SKYSNTFIN	74575.1	75	75	YSNTFINNA	2492	58	58	KYSNTFINN	9026.7	87	87	-	-	-	-	-	-	-	-
FC27R_220._-1	HLA-DRB5*01:01	1	166	180	15	Consensus (smm/nn/sturniolo)	GQHGHMHGSRNNHPQ	75	75	-	-	-	-	MHGSRNNHP	2311	60	60	HGHMHGSRN	5873.1	75	75	-	-	-	-	MHGSRNNHP	-2.1	84	84
FC27R_220._-1	HLA-DRB3*01:01	1	170	184	15	Consensus (comb.lib./smm/nn)	HMHGSRNNHPQNTSD	75	75	GSRNNHPQN	481496	73	73	SRNNHPQNT	13382	75	75	GSRNNHPQN	25250.9	97	97	-	-	-	-	-	-	-	-
FC27R_220._-1	HLA-DRB4*01:01	1	20	34	15	Consensus (comb.lib./smm/nn)	IKNESKYSNTFINNA	75	75	SKYSNTFIN	74575.1	75	75	IKNESKYSN	3263	65	65	KYSNTFINN	11626.5	91	91	-	-	-	-	-	-	-	-
FC27R_220._-1	HLA-DRB4*01:01	1	21	35	15	Consensus (comb.lib./smm/nn)	KNESKYSNTFINNAY	75	75	SKYSNTFIN	74575.1	75	75	YSNTFINNA	3010	63	63	KYSNTFINN	11013.2	90	90	-	-	-	-	-	-	-	-
FC27R_220._-1	HLA-DRB3*01:01	1	171	185	15	Consensus (comb.lib./smm/nn)	MHGSRNNHPQNTSDS	75	75	GSRNNHPQN	481496	73	73	SRNNHPQNT	13400	75	75	GSRNNHPQN	29017.4	99	99	-	-	-	-	-	-	-	-
FC27R_220._-1	HLA-DRB1*07:01	1	45	59	15	Consensus (comb.lib./smm/nn)	NEGSNTTSVGANAPN	75	75	GSNTTSVGA	231.72	37	37	GSNTTSVGA	4048	75	75	TTSVGANAP	4778.4	76	76	-	-	-	-	-	-	-	-
FC27R_220._-1	HLA-DRB4*01:01	1	22	36	15	Consensus (comb.lib./smm/nn)	NESKYSNTFINNAYN	75	75	SKYSNTFIN	74575.1	75	75	YSNTFINNA	2598	59	59	KYSNTFINN	10754.2	90	90	-	-	-	-	-	-	-	-
FC27R_220._-1	HLA-DRB4*01:01	1	24	38	15	Consensus (comb.lib./smm/nn)	SKYSNTFINNAYNMS	75	75	SKYSNTFIN	74575.1	75	75	YSNTFINNA	1853	49	49	FINNAYNMS	6157.5	80	80	-	-	-	-	-	-	-	-
FC27R_220._-1	HLA-DRB4*01:01	1	140	154	15	Consensus (comb.lib./smm/nn)	EEGPKAPQEPQTAEN	76	76	PKAPQEPQT	709.74	44	44	KAPQEPQTA	5003	76	76	PKAPQEPQT	10429	90	90	-	-	-	-	-	-	-	-
FC27R_220._-1	HLA-DRB4*01:01	1	15	29	15	Consensus (comb.lib./smm/nn)	FVTFNIKNESKYSNT	76	76	IKNESKYSN	429394	83	83	IKNESKYSN	3621	68	68	NIKNESKYS	4967	76	76	-	-	-	-	-	-	-	-
FC27R_220._-1	HLA-DRB1*03:01	1	56	70	15	Consensus (smm/nn/sturniolo)	NAPNADTIASGSQRS	76	76	-	-	-	-	DTIASGSQR	5042	55	55	TIASGSQRS	8762.2	76	76	-	-	-	-	NAPNADTIA	-12.5	100	100
FC27R_220._-1	HLA-DRB4*01:01	1	102	116	15	Consensus (comb.lib./smm/nn)	SPSPPITTTESSSSG	76	76	PPITTTESS	3984.27	55	55	ITTTESSSS	5705	79	79	PITTTESSS	5055.6	76	76	-	-	-	-	-	-	-	-
FC27R_220._-1	HLA-DRB4*01:01	1	138	152	15	Consensus (comb.lib./smm/nn)	STEEGPKAPQEPQTA	76	76	PKAPQEPQT	709.74	44	44	GPKAPQEPQ	5010	76	76	PKAPQEPQT	13536.6	94	94	-	-	-	-	-	-	-	-
FC27R_220._-1	HLA-DRB4*01:01	1	139	153	15	Consensus (comb.lib./smm/nn)	TEEGPKAPQEPQTAE	76	76	PKAPQEPQT	709.74	44	44	KAPQEPQTA	4975	76	76	PKAPQEPQT	11539.4	91	91	-	-	-	-	-	-	-	-
FC27R_220._-1	HLA-DRB4*01:01	1	16	30	15	Consensus (comb.lib./smm/nn)	VTFNIKNESKYSNTF	76	76	IKNESKYSN	429394	83	83	IKNESKYSN	4083	71	71	NIKNESKYS	4974.7	76	76	-	-	-	-	-	-	-	-
FC27R_220._-1	HLA-DRB4*01:01	1	61	75	15	Consensus (comb.lib./smm/nn)	DTIASGSQRSTNSAS	77	77	TIASGSQRS	1839.66	50	50	SGSQRSTNS	5197	77	77	TIASGSQRS	10928.3	90	90	-	-	-	-	-	-	-	-
FC27R_220._-1	HLA-DRB5*01:01	1	164	178	15	Consensus (smm/nn/sturniolo)	GTGQHGHMHGSRNNH	77	77	-	-	-	-	HGHMHGSRN	4959	77	77	HGHMHGSRN	4224	68	68	-	-	-	-	GTGQHGHMH	-12.5	100	100
FC27R_220._-1	HLA-DRB3*01:01	1	172	186	15	Consensus (comb.lib./smm/nn)	HGSRNNHPQNTSDSQ	77	77	GSRNNHPQN	481496	73	73	SRNNHPQNT	14549	77	77	GSRNNHPQN	33198.9	99	99	-	-	-	-	-	-	-	-
FC27R_220._-1	HLA-DRB5*01:01	1	163	177	15	Consensus (smm/nn/sturniolo)	KGTGQHGHMHGSRNN	77	77	-	-	-	-	HGHMHGSRN	4974	77	77	GTGQHGHMH	3662.9	65	65	-	-	-	-	KGTGQHGHM	-12.5	100	100
FC27R_220._-1	HLA-DRB5*01:01	1	21	35	15	Consensus (smm/nn/sturniolo)	KNESKYSNTFINNAY	77	77	-	-	-	-	SKYSNTFIN	5159	77	77	SKYSNTFIN	6617.4	78	78	-	-	-	-	YSNTFINNA	-0.4	63	63
FC27R_220._-1	HLA-DRB4*01:01	1	171	185	15	Consensus (comb.lib./smm/nn)	MHGSRNNHPQNTSDS	77	77	GSRNNHPQN	15768.3	65	65	SRNNHPQNT	5291	77	77	GSRNNHPQN	16649.6	96	96	-	-	-	-	-	-	-	-
FC27R_220._-1	HLA-DRB5*01:01	1	162	176	15	Consensus (smm/nn/sturniolo)	NKGTGQHGHMHGSRN	77	77	-	-	-	-	QHGHMHGSR	5005	77	77	GTGQHGHMH	3631.2	65	65	-	-	-	-	NKGTGQHGH	-12.5	100	100
FC27R_220._-1	HLA-DRB3*01:01	1	176	190	15	Consensus (comb.lib./smm/nn)	NNHPQNTSDSQKECT	77	77	TSDSQKECT	1000000	77	77	NTSDSQKEC	14643	77	77	NTSDSQKEC	25676	98	98	-	-	-	-	-	-	-	-
FC27R_220._-1	HLA-DRB3*01:01	1	179	193	15	Consensus (comb.lib./smm/nn)	PQNTSDSQKECTDGN	77	77	SQKECTDGN	1000000	77	77	NTSDSQKEC	14759	77	77	NTSDSQKEC	25455.3	98	98	-	-	-	-	-	-	-	-
FC27R_220._-1	HLA-DRB3*01:01	1	175	189	15	Consensus (comb.lib./smm/nn)	RNNHPQNTSDSQKEC	77	77	NTSDSQKEC	1000000	77	77	HPQNTSDSQ	14628	77	77	NTSDSQKEC	27315.9	98	98	-	-	-	-	-	-	-	-
FC27R_220._-1	HLA-DRB3*01:01	1	41	55	15	Consensus (comb.lib./smm/nn)	RSMANEGSNTTSVGA	77	77	GSNTTSVGA	1000000	77	77	MANEGSNTT	12666	73	73	MANEGSNTT	13630.9	87	87	-	-	-	-	-	-	-	-
FC27R_220._-1	HLA-DRB4*01:01	1	18	32	15	Consensus (comb.lib./smm/nn)	FNIKNESKYSNTFIN	78	78	SKYSNTFIN	74575.1	75	75	IKNESKYSN	5559	78	78	NIKNESKYS	7506.8	84	84	-	-	-	-	-	-	-	-
FC27R_220._-1	HLA-DRB3*01:01	1	178	192	15	Consensus (comb.lib./smm/nn)	HPQNTSDSQKECTDG	78	78	DSQKECTDG	1000000	77	77	NTSDSQKEC	15244	78	78	NTSDSQKEC	25111.1	97	97	-	-	-	-	-	-	-	-
FC27R_220._-1	HLA-DRB3*01:01	1	177	191	15	Consensus (comb.lib./smm/nn)	NHPQNTSDSQKECTD	78	78	SDSQKECTD	1000000	77	77	NTSDSQKEC	14894	78	78	NTSDSQKEC	23730.4	97	97	-	-	-	-	-	-	-	-
FC27R_220._-1	HLA-DRB3*01:01	1	36	50	15	Consensus (comb.lib./smm/nn)	NMSIRRSMANEGSNT	78	78	RRSMANEGS	0.94	11	11	IRRSMANEG	22682	88	88	IRRSMANEG	10064.5	78	78	-	-	-	-	-	-	-	-
FC27R_220._-1	HLA-DRB5*01:01	1	101	115	15	Consensus (smm/nn/sturniolo)	NSPSPPITTTESSSS	78	78	-	-	-	-	NSPSPPITT	5479	78	78	ITTTESSSS	30788	100	100	-	-	-	-	ITTTESSSS	-0.7	68	68
FC27R_220._-1	HLA-DRB1*15:01	1	41	55	15	Consensus (smm/nn/sturniolo)	RSMANEGSNTTSVGA	78	78	-	-	-	-	MANEGSNTT	5450	78	78	MANEGSNTT	8969.6	82	82	-	-	-	-	MANEGSNTT	1	56	56
FC27R_220._-1	HLA-DRB1*15:01	1	60	74	15	Consensus (smm/nn/sturniolo)	ADTIASGSQRSTNSA	79	79	-	-	-	-	TIASGSQRS	3228	65	65	IASGSQRST	7555.5	79	79	-	-	-	-	IASGSQRST	-1.3	87	87
FC27R_220._-1	HLA-DRB4*01:01	1	141	155	15	Consensus (comb.lib./smm/nn)	EGPKAPQEPQTAENE	79	79	PKAPQEPQT	709.74	44	44	KAPQEPQTA	5790	79	79	PKAPQEPQT	9510.3	88	88	-	-	-	-	-	-	-	-
FC27R_220._-1	HLA-DRB1*07:01	1	46	60	15	Consensus (comb.lib./smm/nn)	EGSNTTSVGANAPNA	79	79	GSNTTSVGA	231.72	37	37	TTSVGANAP	7310	85	85	TTSVGANAP	5411.1	79	79	-	-	-	-	-	-	-	-
FC27R_220._-1	HLA-DRB4*01:01	1	166	180	15	Consensus (comb.lib./smm/nn)	GQHGHMHGSRNNHPQ	79	79	MHGSRNNHP	119685	77	77	MHGSRNNHP	5723	79	79	HMHGSRNNH	8657.5	87	87	-	-	-	-	-	-	-	-
FC27R_220._-1	HLA-DRB1*03:01	1	107	121	15	Consensus (smm/nn/sturniolo)	ITTTESSSSGNAPNK	79	79	-	-	-	-	ITTTESSSS	13322	79	79	ITTTESSSS	36830.3	100	100	-	-	-	-	ITTTESSSS	0.07	74	74
FC27R_220._-1	HLA-DRB1*15:01	1	59	73	15	Consensus (smm/nn/sturniolo)	NADTIASGSQRSTNS	79	79	-	-	-	-	TIASGSQRS	3220	65	65	IASGSQRST	7442.5	79	79	-	-	-	-	IASGSQRST	-1.3	87	87
FC27R_220._-1	HLA-DRB1*03:01	1	106	120	15	Consensus (smm/nn/sturniolo)	PITTTESSSSGNAPN	79	79	-	-	-	-	ITTTESSSS	13621	79	79	ITTTESSSS	29160.3	98	98	-	-	-	-	ITTTESSSS	0.07	74	74
FC27R_220._-1	HLA-DRB5*01:01	1	105	119	15	Consensus (smm/nn/sturniolo)	PPITTTESSSSGNAP	79	79	-	-	-	-	ITTTESSSS	5579	79	79	ITTTESSSS	26013.5	99	99	-	-	-	-	ITTTESSSS	-0.7	68	68
FC27R_220._-1	HLA-DRB5*01:01	1	103	117	15	Consensus (smm/nn/sturniolo)	PSPPITTTESSSSGN	79	79	-	-	-	-	ITTTESSSS	5642	79	79	ITTTESSSS	29012.1	100	100	-	-	-	-	ITTTESSSS	-0.7	68	68
FC27R_220._-1	HLA-DRB5*01:01	1	104	118	15	Consensus (smm/nn/sturniolo)	SPPITTTESSSSGNA	79	79	-	-	-	-	ITTTESSSS	5497	79	79	ITTTESSSS	25071	98	98	-	-	-	-	ITTTESSSS	-0.7	68	68
FC27R_220._-1	HLA-DRB5*01:01	1	102	116	15	Consensus (smm/nn/sturniolo)	SPSPPITTTESSSSG	79	79	-	-	-	-	ITTTESSSS	5667	79	79	ITTTESSSS	31732.9	100	100	-	-	-	-	ITTTESSSS	-0.7	68	68
FC27R_220._-1	HLA-DRB4*01:01	1	165	179	15	Consensus (comb.lib./smm/nn)	TGQHGHMHGSRNNHP	79	79	MHGSRNNHP	119685	77	77	HGHMHGSRN	5710	79	79	HMHGSRNNH	9980.4	89	89	-	-	-	-	-	-	-	-
FC27R_220._-1	HLA-DRB3*01:01	1	51	65	15	Consensus (comb.lib./smm/nn)	TSVGANAPNADTIAS	79	79	APNADTIAS	3478.66	46	46	VGANAPNAD	16039	79	79	VGANAPNAD	17652	93	93	-	-	-	-	-	-	-	-
FC27R_220._-1	HLA-DRB1*07:01	1	189	203	15	Consensus (comb.lib./smm/nn)	CTDGNKENCGAATSL	80	80	KENCGAATS	89097.3	80	80	NKENCGAAT	1539	53	53	ENCGAATSL	14108.2	95	95	-	-	-	-	-	-	-	-
FC27R_220._-1	HLA-DRB4*01:01	1	142	156	15	Consensus (comb.lib./smm/nn)	GPKAPQEPQTAENEN	80	80	PKAPQEPQT	709.74	44	44	KAPQEPQTA	5847	80	80	PKAPQEPQT	9965.5	89	89	-	-	-	-	-	-	-	-
FC27R_220._-1	HLA-DRB4*01:01	1	172	186	15	Consensus (comb.lib./smm/nn)	HGSRNNHPQNTSDSQ	80	80	GSRNNHPQN	15768.3	65	65	SRNNHPQNT	6016	80	80	NNHPQNTSD	18423.1	97	97	-	-	-	-	-	-	-	-
FC27R_220._-1	HLA-DRB4*01:01	1	170	184	15	Consensus (comb.lib./smm/nn)	HMHGSRNNHPQNTSD	80	80	GSRNNHPQN	15768.3	65	65	SRNNHPQNT	6071	80	80	HMHGSRNNH	12908.3	93	93	-	-	-	-	-	-	-	-
FC27R_220._-1	HLA-DRB5*01:01	1	56	70	15	Consensus (smm/nn/sturniolo)	NAPNADTIASGSQRS	80	80	-	-	-	-	DTIASGSQR	2757	64	64	DTIASGSQR	7693.2	80	80	-	-	-	-	NAPNADTIA	-12.5	100	100
FC27R_220._-1	HLA-DRB1*03:01	1	19	33	15	Consensus (smm/nn/sturniolo)	NIKNESKYSNTFINN	80	80	-	-	-	-	IKNESKYSN	15652	82	82	IKNESKYSN	10595.8	80	80	-	-	-	-	IKNESKYSN	1.25	53	53
FC27R_220._-1	HLA-DRB4*01:01	1	101	115	15	Consensus (comb.lib./smm/nn)	NSPSPPITTTESSSS	80	80	PPITTTESS	3984.27	55	55	SPPITTTES	5846	80	80	PITTTESSS	6971.1	83	83	-	-	-	-	-	-	-	-
FC27R_220._-1	HLA-DRB3*01:01	1	167	181	15	Consensus (comb.lib./smm/nn)	QHGHMHGSRNNHPQN	80	80	GSRNNHPQN	481496	73	73	MHGSRNNHP	16434	80	80	MHGSRNNHP	22715.9	96	96	-	-	-	-	-	-	-	-
FC27R_220._-1	HLA-DRB5*01:01	1	167	181	15	Consensus (smm/nn/sturniolo)	QHGHMHGSRNNHPQN	80	80	-	-	-	-	MHGSRNNHP	3261	68	68	HGHMHGSRN	7731.9	80	80	-	-	-	-	MHGSRNNHP	-2.1	84	84
FC27R_220._-1	HLA-DRB4*01:01	1	17	31	15	Consensus (comb.lib./smm/nn)	TFNIKNESKYSNTFI	80	80	IKNESKYSN	429394	83	83	IKNESKYSN	5189	77	77	NIKNESKYS	5982.8	80	80	-	-	-	-	-	-	-	-
FC27R_220._-1	HLA-DRB1*03:01	1	62	76	15	Consensus (smm/nn/sturniolo)	TIASGSQRSTNSAST	80	80	-	-	-	-	TIASGSQRS	11439	75	75	ASGSQRSTN	10268.8	80	80	-	-	-	-	IASGSQRST	-1	86	86
FC27R_220._-1	HLA-DRB3*01:01	1	50	64	15	Consensus (comb.lib./smm/nn)	TTSVGANAPNADTIA	80	80	TTSVGANAP	3469.5	46	46	VGANAPNAD	16737	80	80	VGANAPNAD	17885.5	93	93	-	-	-	-	-	-	-	-
FC27R_220._-1	HLA-DRB5*01:01	1	195	209	15	Consensus (smm/nn/sturniolo)	ENCGAATSLLNNSSN	81	81	-	-	-	-	ATSLLNNSS	4052	73	73	CGAATSLLN	7764.7	81	81	-	-	-	-	ENCGAATSL	-12.5	100	100
FC27R_220._-1	HLA-DRB3*01:01	1	148	162	15	Consensus (comb.lib./smm/nn)	EPQTAENENPAAPEN	81	81	TAENENPAA	49.98	25	25	AENENPAAP	17337	81	81	TAENENPAA	32475.9	99	99	-	-	-	-	-	-	-	-
FC27R_220._-1	HLA-DRB3*01:01	1	49	63	15	Consensus (comb.lib./smm/nn)	NTTSVGANAPNADTI	81	81	TTSVGANAP	3469.5	46	46	VGANAPNAD	17462	81	81	VGANAPNAD	18178.4	93	93	-	-	-	-	-	-	-	-
FC27R_220._-1	HLA-DRB3*01:01	1	147	161	15	Consensus (comb.lib./smm/nn)	QEPQTAENENPAAPE	81	81	TAENENPAA	49.98	25	25	AENENPAAP	17251	81	81	TAENENPAA	32003.6	99	99	-	-	-	-	-	-	-	-
FC27R_220._-1	HLA-DRB1*15:01	1	104	118	15	Consensus (smm/nn/sturniolo)	SPPITTTESSSSGNA	81	81	-	-	-	-	ITTTESSSS	6564	81	81	ITTTESSSS	19709.1	96	96	-	-	-	-	ITTTESSSS	0.3	69	69
FC27R_220._-1	HLA-DRB4*01:01	1	62	76	15	Consensus (comb.lib./smm/nn)	TIASGSQRSTNSAST	81	81	QRSTNSAST	1463.42	48	48	SGSQRSTNS	6203	81	81	ASGSQRSTN	14488	94	94	-	-	-	-	-	-	-	-
FC27R_220._-1	HLA-DRB3*01:01	1	166	180	15	Consensus (comb.lib./smm/nn)	GQHGHMHGSRNNHPQ	82	82	HGSRNNHPQ	1000000	77	77	MHGSRNNHP	17858	82	82	MHGSRNNHP	25117.9	97	97	-	-	-	-	-	-	-	-
FC27R_220._-1	HLA-DRB1*07:01	1	47	61	15	Consensus (comb.lib./smm/nn)	GSNTTSVGANAPNAD	82	82	GSNTTSVGA	231.72	37	37	TTSVGANAP	7417	85	85	TTSVGANAP	6275.4	82	82	-	-	-	-	-	-	-	-
FC27R_220._-1	HLA-DRB1*03:01	1	20	34	15	Consensus (smm/nn/sturniolo)	IKNESKYSNTFINNA	82	82	-	-	-	-	IKNESKYSN	15966	82	82	SKYSNTFIN	21304	95	95	-	-	-	-	IKNESKYSN	1.25	53	53
FC27R_220._-1	HLA-DRB1*15:01	1	58	72	15	Consensus (smm/nn/sturniolo)	PNADTIASGSQRSTN	82	82	-	-	-	-	TIASGSQRS	3259	65	65	IASGSQRST	8708.5	82	82	-	-	-	-	IASGSQRST	-1.3	87	87
FC27R_220._-1	HLA-DRB1*15:01	1	105	119	15	Consensus (smm/nn/sturniolo)	PPITTTESSSSGNAP	82	82	-	-	-	-	ITTTESSSS	6628	82	82	ITTTESSSS	21370.5	96	96	-	-	-	-	ITTTESSSS	0.3	69	69
FC27R_220._-1	HLA-DRB3*01:01	1	146	160	15	Consensus (comb.lib./smm/nn)	PQEPQTAENENPAAP	82	82	TAENENPAA	49.98	25	25	TAENENPAA	17551	82	82	TAENENPAA	32939.1	99	99	-	-	-	-	-	-	-	-
FC27R_220._-1	HLA-DRB3*01:01	1	149	163	15	Consensus (comb.lib./smm/nn)	PQTAENENPAAPENK	82	82	TAENENPAA	49.98	25	25	AENENPAAP	17638	82	82	AENENPAAP	34388.2	100	100	-	-	-	-	-	-	-	-
FC27R_220._-1	HLA-DRB3*01:01	1	165	179	15	Consensus (comb.lib./smm/nn)	TGQHGHMHGSRNNHP	82	82	MHGSRNNHP	1000000	77	77	HMHGSRNNH	17723	82	82	MHGSRNNHP	28073.9	98	98	-	-	-	-	-	-	-	-
FC27R_220._-1	HLA-DRB1*07:01	1	109	123	15	Consensus (comb.lib./smm/nn)	TTESSSSGNAPNKTD	82	82	ESSSSGNAP	123917	82	82	TTESSSSGN	5348	80	80	TESSSSGNA	9137.6	89	89	-	-	-	-	-	-	-	-
FC27R_220._-1	HLA-DRB1*03:01	1	87	101	15	Consensus (smm/nn/sturniolo)	TTPTAADTPTATESN	82	82	-	-	-	-	TAADTPTAT	4947	54	54	TAADTPTAT	11269	82	82	-	-	-	-	TTPTAADTP	-12.5	100	100
FC27R_220._-1	HLA-DRB1*07:01	1	108	122	15	Consensus (comb.lib./smm/nn)	TTTESSSSGNAPNKT	82	82	ESSSSGNAP	123917	82	82	TESSSSGNA	4338	76	76	TESSSSGNA	7496.4	85	85	-	-	-	-	-	-	-	-
FC27R_220._-1	HLA-DRB5*01:01	1	191	205	15	Consensus (smm/nn/sturniolo)	DGNKENCGAATSLLN	83	83	-	-	-	-	ENCGAATSL	6793	82	82	CGAATSLLN	8504.3	83	83	-	-	-	-	DGNKENCGA	-12.5	100	100
FC27R_220._-1	HLA-DRB1*15:01	1	61	75	15	Consensus (smm/nn/sturniolo)	DTIASGSQRSTNSAS	83	83	-	-	-	-	SGSQRSTNS	5872	79	79	IASGSQRST	9223.1	83	83	-	-	-	-	IASGSQRST	-1.3	87	87
FC27R_220._-1	HLA-DRB5*01:01	1	61	75	15	Consensus (smm/nn/sturniolo)	DTIASGSQRSTNSAS	83	83	-	-	-	-	DTIASGSQR	5660	79	79	TIASGSQRS	8547.6	83	83	-	-	-	-	IASGSQRST	-2.7	88	88
FC27R_220._-1	HLA-DRB3*01:01	1	192	206	15	Consensus (comb.lib./smm/nn)	GNKENCGAATSLLNN	83	83	GAATSLLNN	1000000	77	77	NKENCGAAT	45071	97	97	CGAATSLLN	11575.9	83	83	-	-	-	-	-	-	-	-
FC27R_220._-1	HLA-DRB5*01:01	1	192	206	15	Consensus (smm/nn/sturniolo)	GNKENCGAATSLLNN	83	83	-	-	-	-	CGAATSLLN	6956	83	83	CGAATSLLN	5970.2	75	75	-	-	-	-	GNKENCGAA	-12.5	100	100
FC27R_220._-1	HLA-DRB5*01:01	1	193	207	15	Consensus (smm/nn/sturniolo)	NKENCGAATSLLNNS	83	83	-	-	-	-	CGAATSLLN	7031	83	83	CGAATSLLN	5519.5	74	74	-	-	-	-	NKENCGAAT	-12.5	100	100
FC27R_220._-1	HLA-DRB1*15:01	1	101	115	15	Consensus (smm/nn/sturniolo)	NSPSPPITTTESSSS	83	83	-	-	-	-	PITTTESSS	7075	83	83	ITTTESSSS	28887.1	99	99	-	-	-	-	ITTTESSSS	0.3	69	69
FC27R_220._-1	HLA-DRB1*15:01	1	103	117	15	Consensus (smm/nn/sturniolo)	PSPPITTTESSSSGN	83	83	-	-	-	-	ITTTESSSS	7187	83	83	ITTTESSSS	21723.2	97	97	-	-	-	-	ITTTESSSS	0.3	69	69
FC27R_220._-1	HLA-DRB4*01:01	1	167	181	15	Consensus (comb.lib./smm/nn)	QHGHMHGSRNNHPQN	83	83	GSRNNHPQN	15768.3	65	65	MHGSRNNHP	6981	83	83	HMHGSRNNH	8689.5	87	87	-	-	-	-	-	-	-	-
FC27R_220._-1	HLA-DRB3*01:01	1	48	62	15	Consensus (comb.lib./smm/nn)	SNTTSVGANAPNADT	83	83	TTSVGANAP	3469.5	46	46	VGANAPNAD	19020	83	83	VGANAPNAD	22049.5	96	96	-	-	-	-	-	-	-	-
FC27R_220._-1	HLA-DRB1*15:01	1	102	116	15	Consensus (smm/nn/sturniolo)	SPSPPITTTESSSSG	83	83	-	-	-	-	ITTTESSSS	7287	83	83	ITTTESSSS	24728.8	98	98	-	-	-	-	ITTTESSSS	0.3	69	69
FC27R_220._-1	HLA-DRB1*07:01	1	91	105	15	Consensus (comb.lib./smm/nn)	AADTPTATESNSPSP	84	84	ATESNSPSP	56641.7	77	77	PTATESNSP	6918	84	84	PTATESNSP	12146.8	93	93	-	-	-	-	-	-	-	-
FC27R_220._-1	HLA-DRB1*07:01	1	55	69	15	Consensus (comb.lib./smm/nn)	ANAPNADTIASGSQR	84	84	DTIASGSQR	14768.9	69	69	ADTIASGSQ	6667	84	84	NADTIASGS	19780.2	98	98	-	-	-	-	-	-	-	-
FC27R_220._-1	HLA-DRB3*01:01	1	57	71	15	Consensus (comb.lib./smm/nn)	APNADTIASGSQRST	84	84	APNADTIAS	3478.66	46	46	TIASGSQRS	19494	84	84	DTIASGSQR	17518.6	92	92	-	-	-	-	-	-	-	-
FC27R_220._-1	HLA-DRB3*01:01	1	191	205	15	Consensus (comb.lib./smm/nn)	DGNKENCGAATSLLN	84	84	CGAATSLLN	1000000	77	77	NKENCGAAT	25214	90	90	CGAATSLLN	12218	84	84	-	-	-	-	-	-	-	-
FC27R_220._-1	HLA-DRB5*01:01	1	169	183	15	Consensus (smm/nn/sturniolo)	GHMHGSRNNHPQNTS	84	84	-	-	-	-	MHGSRNNHP	4284	74	74	MHGSRNNHP	12990.9	90	90	-	-	-	-	MHGSRNNHP	-2.1	84	84
FC27R_220._-1	HLA-DRB3*01:01	1	47	61	15	Consensus (comb.lib./smm/nn)	GSNTTSVGANAPNAD	84	84	TTSVGANAP	3469.5	46	46	SVGANAPNA	19265	84	84	VGANAPNAD	23978.2	97	97	-	-	-	-	-	-	-	-
FC27R_220._-1	HLA-DRB5*01:01	1	168	182	15	Consensus (smm/nn/sturniolo)	HGHMHGSRNNHPQNT	84	84	-	-	-	-	MHGSRNNHP	3305	68	68	MHGSRNNHP	10134.6	86	86	-	-	-	-	MHGSRNNHP	-2.1	84	84
FC27R_220._-1	HLA-DRB1*07:01	1	170	184	15	Consensus (comb.lib./smm/nn)	HMHGSRNNHPQNTSD	84	84	HMHGSRNNH	287566	85	85	MHGSRNNHP	6954	84	84	MHGSRNNHP	5962.1	81	81	-	-	-	-	-	-	-	-
FC27R_220._-1	HLA-DRB5*01:01	1	196	210	15	Consensus (smm/nn/sturniolo)	NCGAATSLLNNSSNI	84	84	-	-	-	-	ATSLLNNSS	4914	77	77	CGAATSLLN	8957.2	84	84	-	-	-	-	NCGAATSLL	-12.5	100	100
FC27R_220._-1	HLA-DRB1*07:01	1	72	86	15	Consensus (comb.lib./smm/nn)	NSASTSTTNNGESQT	84	84	STSTTNNGE	219385	84	84	NSASTSTTN	5909	82	82	TSTTNNGES	12791.4	93	93	-	-	-	-	-	-	-	-
FC27R_220._-1	HLA-DRB3*01:01	1	58	72	15	Consensus (comb.lib./smm/nn)	PNADTIASGSQRSTN	84	84	ASGSQRSTN	1000000	77	77	TIASGSQRS	19809	84	84	IASGSQRST	18410.2	93	93	-	-	-	-	-	-	-	-
FC27R_220._-1	HLA-DRB1*07:01	1	89	103	15	Consensus (comb.lib./smm/nn)	PTAADTPTATESNSP	84	84	AADTPTATE	134790	82	82	DTPTATESN	6929	84	84	PTATESNSP	13785	94	94	-	-	-	-	-	-	-	-
FC27R_220._-1	HLA-DRB1*07:01	1	90	104	15	Consensus (comb.lib./smm/nn)	TAADTPTATESNSPS	84	84	AADTPTATE	134790	82	82	PTATESNSP	7056	84	84	PTATESNSP	11901.1	92	92	-	-	-	-	-	-	-	-
FC27R_220._-1	HLA-DRB1*07:01	1	71	85	15	Consensus (comb.lib./smm/nn)	TNSASTSTTNNGESQ	84	84	STSTTNNGE	219385	84	84	TNSASTSTT	3885	74	74	NSASTSTTN	10122.2	90	90	-	-	-	-	-	-	-	-
FC27R_220._-1	HLA-DRB1*03:01	1	86	100	15	Consensus (smm/nn/sturniolo)	TTTPTAADTPTATES	84	84	-	-	-	-	TAADTPTAT	4965	54	54	TAADTPTAT	12004.4	84	84	-	-	-	-	TTTPTAADT	-12.5	100	100
FC27R_220._-1	HLA-DRB4*01:01	1	63	77	15	Consensus (comb.lib./smm/nn)	IASGSQRSTNSASTS	85	85	QRSTNSAST	1463.42	48	48	SGSQRSTNS	7745	85	85	SQRSTNSAS	19733.6	98	98	-	-	-	-	-	-	-	-
FC27R_220._-1	HLA-DRB1*15:01	1	196	210	15	Consensus (smm/nn/sturniolo)	NCGAATSLLNNSSNI	85	85	-	-	-	-	ATSLLNNSS	2064	52	52	ATSLLNNSS	10418.6	85	85	-	-	-	-	NCGAATSLL	-12.5	100	100
FC27R_220._-1	HLA-DRB3*01:01	1	193	207	15	Consensus (comb.lib./smm/nn)	NKENCGAATSLLNNS	85	85	AATSLLNNS	1000000	77	77	NKENCGAAT	49306	97	97	CGAATSLLN	12648.6	85	85	-	-	-	-	-	-	-	-
FC27R_220._-1	HLA-DRB5*01:01	1	40	54	15	Consensus (smm/nn/sturniolo)	RRSMANEGSNTTSVG	85	85	-	-	-	-	MANEGSNTT	7891	85	85	MANEGSNTT	11587.9	88	88	-	-	-	-	MANEGSNTT	-2	82	82
FC27R_220._-1	HLA-DRB1*07:01	1	48	62	15	Consensus (comb.lib./smm/nn)	SNTTSVGANAPNADT	85	85	NTTSVGANA	9950.97	66	66	TTSVGANAP	9099	88	88	TTSVGANAP	7269.6	85	85	-	-	-	-	-	-	-	-
FC27R_220._-1	HLA-DRB1*07:01	1	92	106	15	Consensus (comb.lib./smm/nn)	ADTPTATESNSPSPP	86	86	ATESNSPSP	56641.7	77	77	PTATESNSP	7767	86	86	PTATESNSP	12523	93	93	-	-	-	-	-	-	-	-
FC27R_220._-1	HLA-DRB1*07:01	1	54	68	15	Consensus (comb.lib./smm/nn)	GANAPNADTIASGSQ	86	86	ADTIASGSQ	17334.9	70	70	NADTIASGS	7986	86	86	NADTIASGS	21478.7	98	98	-	-	-	-	-	-	-	-
FC27R_220._-1	HLA-DRB4*01:01	1	173	187	15	Consensus (comb.lib./smm/nn)	GSRNNHPQNTSDSQK	86	86	GSRNNHPQN	15768.3	65	65	RNNHPQNTS	8422	86	86	NNHPQNTSD	17367.6	96	96	-	-	-	-	-	-	-	-
FC27R_220._-1	HLA-DRB1*15:01	1	170	184	15	Consensus (smm/nn/sturniolo)	HMHGSRNNHPQNTSD	86	86	-	-	-	-	MHGSRNNHP	8885	86	86	MHGSRNNHP	12868.6	89	89	-	-	-	-	MHGSRNNHP	1	56	56
FC27R_220._-1	HLA-DRB3*01:01	1	194	208	15	Consensus (comb.lib./smm/nn)	KENCGAATSLLNNSS	86	86	ATSLLNNSS	3332.5	46	46	NCGAATSLL	50000	97	97	CGAATSLLN	13496.3	86	86	-	-	-	-	-	-	-	-
FC27R_220._-1	HLA-DRB1*15:01	1	171	185	15	Consensus (smm/nn/sturniolo)	MHGSRNNHPQNTSDS	86	86	-	-	-	-	MHGSRNNHP	8699	86	86	MHGSRNNHP	18422.3	94	94	-	-	-	-	MHGSRNNHP	1	56	56
FC27R_220._-1	HLA-DRB4*01:01	1	193	207	15	Consensus (comb.lib./smm/nn)	NKENCGAATSLLNNS	86	86	AATSLLNNS	1000000	87	87	NCGAATSLL	6840	83	83	CGAATSLLN	8411.5	86	86	-	-	-	-	-	-	-	-
FC27R_220._-1	HLA-DRB1*07:01	1	49	63	15	Consensus (comb.lib./smm/nn)	NTTSVGANAPNADTI	86	86	NTTSVGANA	9950.97	66	66	TSVGANAPN	9395	88	88	TTSVGANAP	7842	86	86	-	-	-	-	-	-	-	-
FC27R_220._-1	HLA-DRB1*07:01	1	73	87	15	Consensus (comb.lib./smm/nn)	SASTSTTNNGESQTT	86	86	STSTTNNGE	219385	84	84	STSTTNNGE	7812	86	86	TSTTNNGES	15207.2	96	96	-	-	-	-	-	-	-	-
FC27R_220._-1	HLA-DRB1*07:01	1	77	91	15	Consensus (comb.lib./smm/nn)	STTNNGESQTTTPTA	86	86	ESQTTTPTA	36686.4	74	74	TNNGESQTT	7858	86	86	ESQTTTPTA	18776.9	97	97	-	-	-	-	-	-	-	-
FC27R_220._-1	HLA-DRB1*03:01	1	88	102	15	Consensus (smm/nn/sturniolo)	TPTAADTPTATESNS	86	86	-	-	-	-	TAADTPTAT	4970	54	54	TAADTPTAT	13357.6	86	86	-	-	-	-	TPTAADTPT	-12.5	100	100
FC27R_220._-1	HLA-DRB1*15:01	1	57	71	15	Consensus (smm/nn/sturniolo)	APNADTIASGSQRST	87	87	-	-	-	-	TIASGSQRS	3210	65	65	IASGSQRST	12333	88	88	-	-	-	-	IASGSQRST	-1.3	87	87
FC27R_220._-1	HLA-DRB4*01:01	1	123	137	15	Consensus (comb.lib./smm/nn)	DGKGEESEKQNELNE	87	87	SEKQNELNE	1000000	87	87	EESEKQNEL	4804	75	75	ESEKQNELN	21966.9	98	98	-	-	-	-	-	-	-	-
FC27R_220._-1	HLA-DRB4*01:01	1	127	141	15	Consensus (comb.lib./smm/nn)	EESEKQNELNESTEE	87	87	NELNESTEE	1000000	87	87	EKQNELNES	4485	74	74	ESEKQNELN	18291.2	97	97	-	-	-	-	-	-	-	-
FC27R_220._-1	HLA-DRB4*01:01	1	130	144	15	Consensus (comb.lib./smm/nn)	EKQNELNESTEEGPK	87	87	NESTEEGPK	1000000	87	87	LNESTEEGP	6771	83	83	ELNESTEEG	20561	98	98	-	-	-	-	-	-	-	-
FC27R_220._-1	HLA-DRB4*01:01	1	128	142	15	Consensus (comb.lib./smm/nn)	ESEKQNELNESTEEG	87	87	ELNESTEEG	1000000	87	87	EKQNELNES	4956	76	76	EKQNELNES	19886	98	98	-	-	-	-	-	-	-	-
FC27R_220._-1	HLA-DRB1*03:01	1	23	37	15	Consensus (smm/nn/sturniolo)	ESKYSNTFINNAYNM	87	87	-	-	-	-	SNTFINNAY	18536	85	85	TFINNAYNM	14095.1	87	87	-	-	-	-	YSNTFINNA	-1.19	87	87
FC27R_220._-1	HLA-DRB1*07:01	1	83	97	15	Consensus (comb.lib./smm/nn)	ESQTTTPTAADTPTA	87	87	QTTTPTAAD	63.64	28	28	SQTTTPTAA	8321	87	87	SQTTTPTAA	14786.7	95	95	-	-	-	-	-	-	-	-
FC27R_220._-1	HLA-DRB4*01:01	1	126	140	15	Consensus (comb.lib./smm/nn)	GEESEKQNELNESTE	87	87	QNELNESTE	1000000	87	87	EKQNELNES	4472	73	73	ESEKQNELN	16828.4	96	96	-	-	-	-	-	-	-	-
FC27R_220._-1	HLA-DRB4*01:01	1	124	138	15	Consensus (comb.lib./smm/nn)	GKGEESEKQNELNES	87	87	EKQNELNES	1000000	87	87	EESEKQNEL	3723	69	69	ESEKQNELN	19375.8	97	97	-	-	-	-	-	-	-	-
FC27R_220._-1	HLA-DRB1*15:01	1	164	178	15	Consensus (smm/nn/sturniolo)	GTGQHGHMHGSRNNH	87	87	-	-	-	-	GHMHGSRNN	5421	78	78	HGHMHGSRN	11114	87	87	-	-	-	-	GTGQHGHMH	-12.5	100	100
FC27R_220._-1	HLA-DRB1*15:01	1	63	77	15	Consensus (smm/nn/sturniolo)	IASGSQRSTNSASTS	87	87	-	-	-	-	QRSTNSAST	6203	80	80	IASGSQRST	22994.1	97	97	-	-	-	-	IASGSQRST	-1.3	87	87
FC27R_220._-1	HLA-DRB4*01:01	1	125	139	15	Consensus (comb.lib./smm/nn)	KGEESEKQNELNEST	87	87	KQNELNEST	1000000	87	87	EESEKQNEL	3323	66	66	ESEKQNELN	16953.4	96	96	-	-	-	-	-	-	-	-
FC27R_220._-1	HLA-DRB4*01:01	1	131	145	15	Consensus (comb.lib./smm/nn)	KQNELNESTEEGPKA	87	87	ESTEEGPKA	1000000	87	87	LNESTEEGP	8150	86	86	ELNESTEEG	20048	98	98	-	-	-	-	-	-	-	-
FC27R_220._-1	HLA-DRB4*01:01	1	121	135	15	Consensus (comb.lib./smm/nn)	KTDGKGEESEKQNEL	87	87	EESEKQNEL	1000000	87	87	GKGEESEKQ	4830	75	75	DGKGEESEK	25394.2	99	99	-	-	-	-	-	-	-	-
FC27R_220._-1	HLA-DRB4*01:01	1	132	146	15	Consensus (comb.lib./smm/nn)	QNELNESTEEGPKAP	87	87	STEEGPKAP	1000000	87	87	LNESTEEGP	8946	87	87	ELNESTEEG	22030.2	98	98	-	-	-	-	-	-	-	-
FC27R_220._-1	HLA-DRB3*01:01	1	150	164	15	Consensus (comb.lib./smm/nn)	QTAENENPAAPENKG	87	87	TAENENPAA	49.98	25	25	AENENPAAP	22486	87	87	AENENPAAP	37063.4	100	100	-	-	-	-	-	-	-	-
FC27R_220._-1	HLA-DRB4*01:01	1	41	55	15	Consensus (comb.lib./smm/nn)	RSMANEGSNTTSVGA	87	87	GSNTTSVGA	1000000	87	87	MANEGSNTT	6198	81	81	SMANEGSNT	15707.8	95	95	-	-	-	-	-	-	-	-
FC27R_220._-1	HLA-DRB4*01:01	1	129	143	15	Consensus (comb.lib./smm/nn)	SEKQNELNESTEEGP	87	87	LNESTEEGP	1000000	87	87	KQNELNEST	5566	79	79	ELNESTEEG	19605.5	97	97	-	-	-	-	-	-	-	-
FC27R_220._-1	HLA-DRB1*03:01	1	52	66	15	Consensus (smm/nn/sturniolo)	SVGANAPNADTIASG	87	87	-	-	-	-	VGANAPNAD	20164	87	87	VGANAPNAD	24701.8	97	97	-	-	-	-	VGANAPNAD	0.51	67	67
FC27R_220._-1	HLA-DRB4*01:01	1	122	136	15	Consensus (comb.lib./smm/nn)	TDGKGEESEKQNELN	87	87	ESEKQNELN	1000000	87	87	EESEKQNEL	4674	74	74	ESEKQNELN	23571.2	99	99	-	-	-	-	-	-	-	-
FC27R_220._-1	HLA-DRB1*07:01	1	110	124	15	Consensus (comb.lib./smm/nn)	TESSSSGNAPNKTDG	87	87	ESSSSGNAP	123917	82	82	SSGNAPNKT	8359	87	87	SSSSGNAPN	13318.9	94	94	-	-	-	-	-	-	-	-
FC27R_220._-1	HLA-DRB1*15:01	1	62	76	15	Consensus (smm/nn/sturniolo)	TIASGSQRSTNSAST	87	87	-	-	-	-	TIASGSQRS	4837	75	75	IASGSQRST	13795.8	90	90	-	-	-	-	IASGSQRST	-1.3	87	87
FC27R_220._-1	HLA-DRB5*01:01	1	62	76	15	Consensus (smm/nn/sturniolo)	TIASGSQRSTNSAST	87	87	-	-	-	-	TIASGSQRS	5451	78	78	SGSQRSTNS	10784.2	87	87	-	-	-	-	IASGSQRST	-2.7	88	88
FC27R_220._-1	HLA-DRB1*03:01	1	53	67	15	Consensus (smm/nn/sturniolo)	VGANAPNADTIASGS	87	87	-	-	-	-	VGANAPNAD	20363	87	87	PNADTIASG	28749	98	98	-	-	-	-	VGANAPNAD	0.51	67	67
FC27R_220._-1	HLA-DRB3*01:01	1	60	74	15	Consensus (comb.lib./smm/nn)	ADTIASGSQRSTNSA	88	88	GSQRSTNSA	1000000	77	77	TIASGSQRS	23183	88	88	IASGSQRST	23024.2	96	96	-	-	-	-	-	-	-	-
FC27R_220._-1	HLA-DRB4*01:01	1	55	69	15	Consensus (comb.lib./smm/nn)	ANAPNADTIASGSQR	88	88	APNADTIAS	589204	85	85	PNADTIASG	9260	88	88	APNADTIAS	18200.4	97	97	-	-	-	-	-	-	-	-
FC27R_220._-1	HLA-DRB5*01:01	1	170	184	15	Consensus (smm/nn/sturniolo)	HMHGSRNNHPQNTSD	88	88	-	-	-	-	MHGSRNNHP	10352	88	88	MHGSRNNHP	15228.2	92	92	-	-	-	-	MHGSRNNHP	-2.1	84	84
FC27R_220._-1	HLA-DRB1*03:01	1	63	77	15	Consensus (smm/nn/sturniolo)	IASGSQRSTNSASTS	88	88	-	-	-	-	SQRSTNSAS	22255	88	88	ASGSQRSTN	23676.3	96	96	-	-	-	-	IASGSQRST	-1	86	86
FC27R_220._-1	HLA-DRB5*01:01	1	63	77	15	Consensus (smm/nn/sturniolo)	IASGSQRSTNSASTS	88	88	-	-	-	-	QRSTNSAST	5696	79	79	SGSQRSTNS	14688.9	92	92	-	-	-	-	IASGSQRST	-2.7	88	88
FC27R_220._-1	HLA-DRB5*01:01	1	107	121	15	Consensus (smm/nn/sturniolo)	ITTTESSSSGNAPNK	88	88	-	-	-	-	ITTTESSSS	10084	88	88	SSSGNAPNK	15446.2	92	92	-	-	-	-	ITTTESSSS	-0.7	68	68
FC27R_220._-1	HLA-DRB3*01:01	1	59	73	15	Consensus (comb.lib./smm/nn)	NADTIASGSQRSTNS	88	88	SGSQRSTNS	1000000	77	77	TIASGSQRS	22979	88	88	IASGSQRST	20426.4	95	95	-	-	-	-	-	-	-	-
FC27R_220._-1	HLA-DRB1*03:01	1	40	54	15	Consensus (smm/nn/sturniolo)	RRSMANEGSNTTSVG	88	88	-	-	-	-	MANEGSNTT	27910	91	91	MANEGSNTT	14648.8	88	88	-	-	-	-	MANEGSNTT	-1.19	87	87
FC27R_220._-1	HLA-DRB5*01:01	1	41	55	15	Consensus (smm/nn/sturniolo)	RSMANEGSNTTSVGA	88	88	-	-	-	-	MANEGSNTT	10132	88	88	MANEGSNTT	21506.2	97	97	-	-	-	-	MANEGSNTT	-2	82	82
FC27R_220._-1	HLA-DRB3*01:01	1	183	197	15	Consensus (comb.lib./smm/nn)	SDSQKECTDGNKENC	88	88	CTDGNKENC	1000000	77	77	ECTDGNKEN	23033	88	88	ECTDGNKEN	28649.9	99	99	-	-	-	-	-	-	-	-
FC27R_220._-1	HLA-DRB1*07:01	1	84	98	15	Consensus (comb.lib./smm/nn)	SQTTTPTAADTPTAT	88	88	QTTTPTAAD	63.64	28	28	SQTTTPTAA	8836	88	88	TTPTAADTP	17478.4	97	97	-	-	-	-	-	-	-	-
FC27R_220._-1	HLA-DRB3*01:01	1	182	196	15	Consensus (comb.lib./smm/nn)	TSDSQKECTDGNKEN	88	88	ECTDGNKEN	1000000	77	77	SQKECTDGN	22912	88	88	ECTDGNKEN	28886.5	99	99	-	-	-	-	-	-	-	-
FC27R_220._-1	HLA-DRB3*01:01	1	64	78	15	Consensus (comb.lib./smm/nn)	ASGSQRSTNSASTST	89	89	SQRSTNSAS	882858	76	76	QRSTNSAST	24605	89	89	QRSTNSAST	30116.8	99	99	-	-	-	-	-	-	-	-
FC27R_220._-1	HLA-DRB1*03:01	1	169	183	15	Consensus (smm/nn/sturniolo)	GHMHGSRNNHPQNTS	89	89	-	-	-	-	SRNNHPQNT	22691	89	89	MHGSRNNHP	16629.8	91	91	-	-	-	-	MHGSRNNHP	0.71	63	63
FC27R_220._-1	HLA-DRB1*07:01	1	164	178	15	Consensus (comb.lib./smm/nn)	GTGQHGHMHGSRNNH	89	89	HGHMHGSRN	19226.2	70	70	HGHMHGSRN	11850	91	91	GHMHGSRNN	9445.9	89	89	-	-	-	-	-	-	-	-
FC27R_220._-1	HLA-DRB1*03:01	1	168	182	15	Consensus (smm/nn/sturniolo)	HGHMHGSRNNHPQNT	89	89	-	-	-	-	MHGSRNNHP	22561	89	89	MHGSRNNHP	15694.5	89	89	-	-	-	-	MHGSRNNHP	0.71	63	63
FC27R_220._-1	HLA-DRB3*01:01	1	63	77	15	Consensus (comb.lib./smm/nn)	IASGSQRSTNSASTS	89	89	SQRSTNSAS	882858	76	76	QRSTNSAST	24889	89	89	QRSTNSAST	28782.9	99	99	-	-	-	-	-	-	-	-
FC27R_220._-1	HLA-DRB3*01:01	1	125	139	15	Consensus (comb.lib./smm/nn)	KGEESEKQNELNEST	89	89	KQNELNEST	1000000	77	77	EESEKQNEL	24243	89	89	KQNELNEST	33896.9	100	100	-	-	-	-	-	-	-	-
FC27R_220._-1	HLA-DRB1*15:01	1	163	177	15	Consensus (smm/nn/sturniolo)	KGTGQHGHMHGSRNN	89	89	-	-	-	-	HGHMHGSRN	5230	77	77	HGHMHGSRN	12727.5	89	89	-	-	-	-	KGTGQHGHM	-12.5	100	100
FC27R_220._-1	HLA-DRB1*07:01	1	171	185	15	Consensus (comb.lib./smm/nn)	MHGSRNNHPQNTSDS	89	89	GSRNNHPQN	697834	89	89	MHGSRNNHP	6929	84	84	MHGSRNNHP	10778	91	91	-	-	-	-	-	-	-	-
FC27R_220._-1	HLA-DRB1*03:01	1	85	99	15	Consensus (smm/nn/sturniolo)	QTTTPTAADTPTATE	89	89	-	-	-	-	TAADTPTAT	4963	54	54	TAADTPTAT	14927.3	89	89	-	-	-	-	QTTTPTAAD	-12.5	100	100
FC27R_220._-1	HLA-DRB1*03:01	1	129	143	15	Consensus (smm/nn/sturniolo)	SEKQNELNESTEEGP	89	89	-	-	-	-	KQNELNEST	20944	87	87	LNESTEEGP	33416.5	99	99	-	-	-	-	LNESTEEGP	-1.6	89	89
FC27R_220._-1	HLA-DRB3*01:01	1	65	79	15	Consensus (comb.lib./smm/nn)	SGSQRSTNSASTSTT	89	89	SQRSTNSAS	882858	76	76	QRSTNSAST	24751	89	89	QRSTNSAST	30020.2	99	99	-	-	-	-	-	-	-	-
FC27R_220._-1	HLA-DRB4*01:01	1	100	114	15	Consensus (comb.lib./smm/nn)	SNSPSPPITTTESSS	89	89	PPITTTESS	3984.27	55	55	PPITTTESS	10342	89	89	PITTTESSS	11468	91	91	-	-	-	-	-	-	-	-
FC27R_220._-1	HLA-DRB4*01:01	1	174	188	15	Consensus (comb.lib./smm/nn)	SRNNHPQNTSDSQKE	89	89	HPQNTSDSQ	674075	85	85	NHPQNTSDS	9851	89	89	NNHPQNTSD	18555.4	97	97	-	-	-	-	-	-	-	-
FC27R_220._-1	HLA-DRB3*01:01	1	190	204	15	Consensus (comb.lib./smm/nn)	TDGNKENCGAATSLL	89	89	NCGAATSLL	1000000	77	77	NKENCGAAT	25245	90	90	NCGAATSLL	14806.2	89	89	-	-	-	-	-	-	-	-
FC27R_220._-1	HLA-DRB5*01:01	1	152	166	15	Consensus (smm/nn/sturniolo)	AENENPAAPENKGTG	90	90	-	-	-	-	ENPAAPENK	8824	86	86	ENPAAPENK	13262.4	90	90	-	-	-	-	AENENPAAP	-12.5	100	100
FC27R_220._-1	HLA-DRB5*01:01	1	55	69	15	Consensus (smm/nn/sturniolo)	ANAPNADTIASGSQR	90	90	-	-	-	-	ADTIASGSQ	3459	69	69	DTIASGSQR	13051.5	90	90	-	-	-	-	ANAPNADTI	-12.5	100	100
FC27R_220._-1	HLA-DRB1*07:01	1	74	88	15	Consensus (comb.lib./smm/nn)	ASTSTTNNGESQTTT	90	90	STSTTNNGE	219385	84	84	TNNGESQTT	10245	90	90	TSTTNNGES	18136.7	97	97	-	-	-	-	-	-	-	-
FC27R_220._-1	HLA-DRB3*01:01	1	189	203	15	Consensus (comb.lib./smm/nn)	CTDGNKENCGAATSL	90	90	ENCGAATSL	1000000	77	77	NKENCGAAT	26405	90	90	ENCGAATSL	29060.5	99	99	-	-	-	-	-	-	-	-
FC27R_220._-1	HLA-DRB3*01:01	1	184	198	15	Consensus (comb.lib./smm/nn)	DSQKECTDGNKENCG	90	90	TDGNKENCG	1000000	77	77	ECTDGNKEN	25260	90	90	ECTDGNKEN	30935.9	99	99	-	-	-	-	-	-	-	-
FC27R_220._-1	HLA-DRB3*01:01	1	188	202	15	Consensus (comb.lib./smm/nn)	ECTDGNKENCGAATS	90	90	KENCGAATS	1000000	77	77	NKENCGAAT	25684	90	90	NKENCGAAT	33980.6	100	100	-	-	-	-	-	-	-	-
FC27R_220._-1	HLA-DRB3*01:01	1	195	209	15	Consensus (comb.lib./smm/nn)	ENCGAATSLLNNSSN	90	90	ATSLLNNSS	3332.5	46	46	CGAATSLLN	50000	97	97	CGAATSLLN	15349.6	90	90	-	-	-	-	-	-	-	-
FC27R_220._-1	HLA-DRB4*01:01	1	99	113	15	Consensus (comb.lib./smm/nn)	ESNSPSPPITTTESS	90	90	PPITTTESS	3984.27	55	55	SPPITTTES	10707	90	90	PITTTESSX	16705.6	96	96	-	-	-	-	-	-	-	-
FC27R_220._-1	HLA-DRB4*01:01	1	192	206	15	Consensus (comb.lib./smm/nn)	GNKENCGAATSLLNN	90	90	GAATSLLNN	1000000	87	87	NCGAATSLL	13561	93	93	CGAATSLLN	10676.2	90	90	-	-	-	-	-	-	-	-
FC27R_220._-1	HLA-DRB1*15:01	1	47	61	15	Consensus (smm/nn/sturniolo)	GSNTTSVGANAPNAD	90	90	-	-	-	-	SVGANAPNA	11870	90	90	TTSVGANAP	19549.6	96	96	-	-	-	-	VGANAPNAD	-1.1	86	86
FC27R_220._-1	HLA-DRB5*01:01	1	47	61	15	Consensus (smm/nn/sturniolo)	GSNTTSVGANAPNAD	90	90	-	-	-	-	TTSVGANAP	11793	90	90	TTSVGANAP	22308.9	97	97	-	-	-	-	VGANAPNAD	-3	89	89
FC27R_220._-1	HLA-DRB3*01:01	1	66	80	15	Consensus (comb.lib./smm/nn)	GSQRSTNSASTSTTN	90	90	SQRSTNSAS	882858	76	76	QRSTNSAST	25755	90	90	QRSTNSAST	30470.2	99	99	-	-	-	-	-	-	-	-
FC27R_220._-1	HLA-DRB3*01:01	1	187	201	15	Consensus (comb.lib./smm/nn)	KECTDGNKENCGAAT	90	90	NKENCGAAT	1000000	77	77	ECTDGNKEN	25524	90	90	NKENCGAAT	32901	99	99	-	-	-	-	-	-	-	-
FC27R_220._-1	HLA-DRB1*07:01	1	163	177	15	Consensus (comb.lib./smm/nn)	KGTGQHGHMHGSRNN	90	90	HGHMHGSRN	19226.2	70	70	HGHMHGSRN	12303	92	92	GHMHGSRNN	10160.8	90	90	-	-	-	-	-	-	-	-
FC27R_220._-1	HLA-DRB1*15:01	1	43	57	15	Consensus (smm/nn/sturniolo)	MANEGSNTTSVGANA	90	90	-	-	-	-	MANEGSNTT	11360	90	90	MANEGSNTT	25767.3	98	98	-	-	-	-	MANEGSNTT	1	56	56
FC27R_220._-1	HLA-DRB4*01:01	1	19	33	15	Consensus (comb.lib./smm/nn)	NIKNESKYSNTFINN	90	90	SKYSNTFIN	74575.1	75	75	IKNESKYSN	11739	91	91	NIKNESKYS	10403.9	90	90	-	-	-	-	-	-	-	-
FC27R_220._-1	HLA-DRB3*01:01	1	186	200	15	Consensus (comb.lib./smm/nn)	QKECTDGNKENCGAA	90	90	GNKENCGAA	1000000	77	77	ECTDGNKEN	25377	90	90	ECTDGNKEN	33811.2	100	100	-	-	-	-	-	-	-	-
FC27R_220._-1	HLA-DRB5*01:01	1	48	62	15	Consensus (smm/nn/sturniolo)	SNTTSVGANAPNADT	90	90	-	-	-	-	TTSVGANAP	11723	90	90	TTSVGANAP	21481.5	97	97	-	-	-	-	VGANAPNAD	-3	89	89
FC27R_220._-1	HLA-DRB3*01:01	1	185	199	15	Consensus (comb.lib./smm/nn)	SQKECTDGNKENCGA	90	90	DGNKENCGA	1000000	77	77	ECTDGNKEN	25237	90	90	ECTDGNKEN	31927.1	99	99	-	-	-	-	-	-	-	-
FC27R_220._-1	HLA-DRB5*01:01	1	151	165	15	Consensus (smm/nn/sturniolo)	TAENENPAAPENKGT	90	90	-	-	-	-	ENPAAPENK	8447	86	86	ENPAAPENK	12811.6	90	90	-	-	-	-	TAENENPAA	-12.5	100	100
FC27R_220._-1	HLA-DRB3*01:01	1	62	76	15	Consensus (comb.lib./smm/nn)	TIASGSQRSTNSAST	90	90	SQRSTNSAS	882858	76	76	TIASGSQRS	26695	90	90	QRSTNSAST	27548.6	98	98	-	-	-	-	-	-	-	-
FC27R_220._-1	HLA-DRB1*07:01	1	50	64	15	Consensus (comb.lib./smm/nn)	TTSVGANAPNADTIA	90	90	TTSVGANAP	20067.5	71	71	ANAPNADTI	10461	90	90	TTSVGANAP	12187.7	93	93	-	-	-	-	-	-	-	-
FC27R_220._-1	HLA-DRB1*07:01	1	53	67	15	Consensus (comb.lib./smm/nn)	VGANAPNADTIASGS	90	90	APNADTIAS	66084.2	78	78	ANAPNADTI	10179	90	90	NADTIASGS	19220.3	98	98	-	-	-	-	-	-	-	-
FC27R_220._-1	HLA-DRB4*01:01	1	159	173	15	Consensus (comb.lib./smm/nn)	APENKGTGQHGHMHG	91	91	PENKGTGQH	219381	80	80	ENKGTGQHG	12004	91	91	KGTGQHGHM	17695.4	97	97	-	-	-	-	-	-	-	-
FC27R_220._-1	HLA-DRB3*01:01	1	145	159	15	Consensus (comb.lib./smm/nn)	APQEPQTAENENPAA	91	91	TAENENPAA	49.98	25	25	QTAENENPA	27846	91	91	PQTAENENP	33257.1	99	99	-	-	-	-	-	-	-	-
FC27R_220._-1	HLA-DRB3*01:01	1	127	141	15	Consensus (comb.lib./smm/nn)	EESEKQNELNESTEE	91	91	NELNESTEE	1000000	77	77	KQNELNEST	28056	91	91	KQNELNEST	30896.1	99	99	-	-	-	-	-	-	-	-
FC27R_220._-1	HLA-DRB1*03:01	1	130	144	15	Consensus (smm/nn/sturniolo)	EKQNELNESTEEGPK	91	91	-	-	-	-	LNESTEEGP	27061	91	91	LNESTEEGP	30394.1	99	99	-	-	-	-	LNESTEEGP	-1.6	89	89
FC27R_220._-1	HLA-DRB1*15:01	1	195	209	15	Consensus (smm/nn/sturniolo)	ENCGAATSLLNNSSN	91	91	-	-	-	-	ATSLLNNSS	3460	67	67	ATSLLNNSS	14574.8	91	91	-	-	-	-	ENCGAATSL	-12.5	100	100
FC27R_220._-1	HLA-DRB5*01:01	1	153	167	15	Consensus (smm/nn/sturniolo)	ENENPAAPENKGTGQ	91	91	-	-	-	-	ENPAAPENK	9092	87	87	ENPAAPENK	14619.3	91	91	-	-	-	-	ENENPAAPE	-12.5	100	100
FC27R_220._-1	HLA-DRB3*01:01	1	128	142	15	Consensus (comb.lib./smm/nn)	ESEKQNELNESTEEG	91	91	ELNESTEEG	1000000	77	77	KQNELNEST	28586	91	91	KQNELNEST	28421.4	98	98	-	-	-	-	-	-	-	-
FC27R_220._-1	HLA-DRB3*01:01	1	99	113	15	Consensus (comb.lib./smm/nn)	ESNSPSPPITTTESS	91	91	ESNSPSPPI	59510.8	62	62	ESNSPSPPI	28460	91	91	ESNSPSPPI	33542.2	100	100	-	-	-	-	-	-	-	-
FC27R_220._-1	HLA-DRB4*01:01	1	54	68	15	Consensus (comb.lib./smm/nn)	GANAPNADTIASGSQ	91	91	APNADTIAS	589204	85	85	PNADTIASG	12062	91	91	APNADTIAS	18372.2	97	97	-	-	-	-	-	-	-	-
FC27R_220._-1	HLA-DRB3*01:01	1	126	140	15	Consensus (comb.lib./smm/nn)	GEESEKQNELNESTE	91	91	QNELNESTE	1000000	77	77	KQNELNEST	28405	91	91	KQNELNEST	33103.8	99	99	-	-	-	-	-	-	-	-
FC27R_220._-1	HLA-DRB1*15:01	1	107	121	15	Consensus (smm/nn/sturniolo)	ITTTESSSSGNAPNK	91	91	-	-	-	-	ITTTESSSS	12722	91	91	ITTTESSSS	29652.8	99	99	-	-	-	-	ITTTESSSS	0.3	69	69
FC27R_220._-1	HLA-DRB4*01:01	1	144	158	15	Consensus (comb.lib./smm/nn)	KAPQEPQTAENENPA	91	91	QTAENENPA	1000000	87	87	KAPQEPQTA	12118	91	91	PQEPQTAEN	16689.7	96	96	-	-	-	-	-	-	-	-
FC27R_220._-1	HLA-DRB1*03:01	1	131	145	15	Consensus (smm/nn/sturniolo)	KQNELNESTEEGPKA	91	91	-	-	-	-	LNESTEEGP	26671	91	91	LNESTEEGP	29313.7	99	99	-	-	-	-	LNESTEEGP	-1.6	89	89
FC27R_220._-1	HLA-DRB5*01:01	1	171	185	15	Consensus (smm/nn/sturniolo)	MHGSRNNHPQNTSDS	91	91	-	-	-	-	MHGSRNNHP	12660	91	91	SRNNHPQNT	15657.7	92	92	-	-	-	-	MHGSRNNHP	-2.1	84	84
FC27R_220._-1	HLA-DRB4*01:01	1	133	147	15	Consensus (comb.lib./smm/nn)	NELNESTEEGPKAPQ	91	91	TEEGPKAPQ	1000000	87	87	LNESTEEGP	12010	91	91	ELNESTEEG	24049.4	99	99	-	-	-	-	-	-	-	-
FC27R_220._-1	HLA-DRB1*15:01	1	49	63	15	Consensus (smm/nn/sturniolo)	NTTSVGANAPNADTI	91	91	-	-	-	-	SVGANAPNA	12123	91	91	SVGANAPNA	20183.8	96	96	-	-	-	-	VGANAPNAD	-1.1	86	86
FC27R_220._-1	HLA-DRB1*15:01	1	106	120	15	Consensus (smm/nn/sturniolo)	PITTTESSSSGNAPN	91	91	-	-	-	-	ITTTESSSS	12863	91	91	ITTTESSSS	23749.4	97	97	-	-	-	-	ITTTESSSS	0.3	69	69
FC27R_220._-1	HLA-DRB5*01:01	1	106	120	15	Consensus (smm/nn/sturniolo)	PITTTESSSSGNAPN	91	91	-	-	-	-	ITTTESSSS	12247	91	91	ITTTESSSS	25878.5	99	99	-	-	-	-	ITTTESSSS	-0.7	68	68
FC27R_220._-1	HLA-DRB1*03:01	1	167	181	15	Consensus (smm/nn/sturniolo)	QHGHMHGSRNNHPQN	91	91	-	-	-	-	MHGSRNNHP	39833	95	95	MHGSRNNHP	16557.1	91	91	-	-	-	-	MHGSRNNHP	0.71	63	63
FC27R_220._-1	HLA-DRB5*01:01	1	150	164	15	Consensus (smm/nn/sturniolo)	QTAENENPAAPENKG	91	91	-	-	-	-	ENPAAPENK	8633	86	86	ENPAAPENK	14636.4	91	91	-	-	-	-	QTAENENPA	-12.5	100	100
FC27R_220._-1	HLA-DRB3*01:01	1	129	143	15	Consensus (comb.lib./smm/nn)	SEKQNELNESTEEGP	91	91	LNESTEEGP	1000000	77	77	KQNELNEST	27854	91	91	ELNESTEEG	29229.8	99	99	-	-	-	-	-	-	-	-
FC27R_220._-1	HLA-DRB3*01:01	1	42	56	15	Consensus (comb.lib./smm/nn)	SMANEGSNTTSVGAN	91	91	SNTTSVGAN	1000000	77	77	MANEGSNTT	27737	91	91	MANEGSNTT	18156	93	93	-	-	-	-	-	-	-	-
FC27R_220._-1	HLA-DRB1*15:01	1	48	62	15	Consensus (smm/nn/sturniolo)	SNTTSVGANAPNADT	91	91	-	-	-	-	SVGANAPNA	12108	91	91	SVGANAPNA	19583	96	96	-	-	-	-	VGANAPNAD	-1.1	86	86
FC27R_220._-1	HLA-DRB1*07:01	1	75	89	15	Consensus (comb.lib./smm/nn)	STSTTNNGESQTTTP	91	91	STSTTNNGE	219385	84	84	TNNGESQTT	12031	91	91	TSTTNNGES	19749	98	98	-	-	-	-	-	-	-	-
FC27R_220._-1	HLA-DRB4*01:01	1	77	91	15	Consensus (comb.lib./smm/nn)	STTNNGESQTTTPTA	91	91	ESQTTTPTA	1000000	87	87	GESQTTTPT	12063	91	91	NGESQTTTP	24779.7	99	99	-	-	-	-	-	-	-	-
FC27R_220._-1	HLA-DRB3*01:01	1	98	112	15	Consensus (comb.lib./smm/nn)	TESNSPSPPITTTES	91	91	ESNSPSPPI	59510.8	62	62	ESNSPSPPI	27203	91	91	ESNSPSPPI	27695.9	98	98	-	-	-	-	-	-	-	-
FC27R_220._-1	HLA-DRB1*07:01	1	76	90	15	Consensus (comb.lib./smm/nn)	TSTTNNGESQTTTPT	91	91	GESQTTTPT	1000000	90	90	TNNGESQTT	11959	91	91	NGESQTTTP	21503.6	99	99	-	-	-	-	-	-	-	-
FC27R_220._-1	HLA-DRB4*01:01	1	76	90	15	Consensus (comb.lib./smm/nn)	TSTTNNGESQTTTPT	91	91	GESQTTTPT	1000000	87	87	NNGESQTTT	11915	91	91	NGESQTTTP	29262.1	100	100	-	-	-	-	-	-	-	-
FC27R_220._-1	HLA-DRB1*07:01	1	51	65	15	Consensus (comb.lib./smm/nn)	TSVGANAPNADTIAS	91	91	APNADTIAS	66084.2	78	78	ANAPNADTI	11241	91	91	ANAPNADTI	17646.6	97	97	-	-	-	-	-	-	-	-
FC27R_220._-1	HLA-DRB1*15:01	1	50	64	15	Consensus (smm/nn/sturniolo)	TTSVGANAPNADTIA	91	91	-	-	-	-	SVGANAPNA	13054	91	91	SVGANAPNA	21709.8	97	97	-	-	-	-	VGANAPNAD	-1.1	86	86
FC27R_220._-1	HLA-DRB4*01:01	1	53	67	15	Consensus (comb.lib./smm/nn)	VGANAPNADTIASGS	91	91	APNADTIAS	589204	85	85	PNADTIASG	11507	91	91	NAPNADTIA	19065.3	97	97	-	-	-	-	-	-	-	-
FC27R_220._-1	HLA-DRB4*01:01	1	158	172	15	Consensus (comb.lib./smm/nn)	AAPENKGTGQHGHMH	92	92	PENKGTGQH	219381	80	80	ENKGTGQHG	12757	92	92	KGTGQHGHM	19734.5	98	98	-	-	-	-	-	-	-	-
FC27R_220._-1	HLA-DRB4*01:01	1	64	78	15	Consensus (comb.lib./smm/nn)	ASGSQRSTNSASTST	92	92	QRSTNSAST	1463.42	48	48	GSQRSTNSA	12595	92	92	SQRSTNSAS	23926.9	99	99	-	-	-	-	-	-	-	-
FC27R_220._-1	HLA-DRB1*15:01	1	191	205	15	Consensus (smm/nn/sturniolo)	DGNKENCGAATSLLN	92	92	-	-	-	-	NKENCGAAT	14155	92	92	KENCGAATS	13261.3	89	89	-	-	-	-	DGNKENCGA	-12.5	100	100
FC27R_220._-1	HLA-DRB4*01:01	1	47	61	15	Consensus (comb.lib./smm/nn)	GSNTTSVGANAPNAD	92	92	TTSVGANAP	2368.25	52	52	TTSVGANAP	12933	92	92	SVGANAPNA	18532.5	97	97	-	-	-	-	-	-	-	-
FC27R_220._-1	HLA-DRB1*03:01	1	170	184	15	Consensus (smm/nn/sturniolo)	HMHGSRNNHPQNTSD	92	92	-	-	-	-	SRNNHPQNT	30670	92	92	MHGSRNNHP	20505.7	94	94	-	-	-	-	MHGSRNNHP	0.71	63	63
FC27R_220._-1	HLA-DRB3*01:01	1	43	57	15	Consensus (comb.lib./smm/nn)	MANEGSNTTSVGANA	92	92	NTTSVGANA	1000000	77	77	MANEGSNTT	28828	92	92	NEGSNTTSV	25177.8	97	97	-	-	-	-	-	-	-	-
FC27R_220._-1	HLA-DRB1*03:01	1	171	185	15	Consensus (smm/nn/sturniolo)	MHGSRNNHPQNTSDS	92	92	-	-	-	-	SRNNHPQNT	30717	92	92	GSRNNHPQN	27777.5	98	98	-	-	-	-	MHGSRNNHP	0.71	63	63
FC27R_220._-1	HLA-DRB1*15:01	1	162	176	15	Consensus (smm/nn/sturniolo)	NKGTGQHGHMHGSRN	92	92	-	-	-	-	QHGHMHGSR	9176	87	87	HGHMHGSRN	15777.6	92	92	-	-	-	-	NKGTGQHGH	-12.5	100	100
[truncated: 113,363 more rows]

## Sheet: MSP2_strong_binders
#ID	allele	seq_num	start	end	length	method	peptide	percentile_rank	adjusted_rank	comblib_core	comblib_score	comblib_rank	comblib_adjusted_rank	smm_align_core	smm_align_ic50	smm_align_rank	smm_align_adjusted_rank	nn_align_core	nn_align_ic50	nn_align_rank	nn_align_adjusted_rank	netmhciipan_core	netmhciipan_ic50	netmhciipan_rank	netmhciipan_adjusted_rank	sturniolo_core	sturniolo_score	sturniolo_rank	sturniolo_adjusted_rank
FC27R_220._-0	HLA-DRB1*07:01	1	218	232	15	Consensus (comb.lib./smm/nn)	VLISATLVLSFAIFI	0.95	0.95	ATLVLSFAI	0.02	0.95	0.95	ISATLVLSF	14	0.47	0.47	ATLVLSFAI	71.1	8.2	8.2	-	-	-	-	-	-	-	-
FC27R_220._-1	HLA-DRB1*07:01	1	218	232	15	Consensus (comb.lib./smm/nn)	VLISATLVLSFAIFI	0.95	0.95	ATLVLSFAI	0.02	0.95	0.95	ISATLVLSF	14	0.47	0.47	ATLVLSFAI	71.1	8.2	8.2	-	-	-	-	-	-	-	-
FC27R_220._-2	HLA-DRB1*07:01	1	218	232	15	Consensus (comb.lib./smm/nn)	VLISATLVLSFAIFI	0.95	0.95	ATLVLSFAI	0.02	0.95	0.95	ISATLVLSF	14	0.47	0.47	ATLVLSFAI	71.1	8.2	8.2	-	-	-	-	-	-	-	-
FC27R_220._-3	HLA-DRB1*07:01	1	218	232	15	Consensus (comb.lib./smm/nn)	VLISATLVLSFAIFI	0.95	0.95	ATLVLSFAI	0.02	0.95	0.95	ISATLVLSF	14	0.47	0.47	ATLVLSFAI	71.1	8.2	8.2	-	-	-	-	-	-	-	-
FC27R_220._-4	HLA-DRB1*07:01	1	218	232	15	Consensus (comb.lib./smm/nn)	VLISATLVLSFAIFI	0.95	0.95	ATLVLSFAI	0.02	0.95	0.95	ISATLVLSF	14	0.47	0.47	ATLVLSFAI	71.1	8.2	8.2	-	-	-	-	-	-	-	-
FC27R_220._-5	HLA-DRB1*07:01	1	218	232	15	Consensus (comb.lib./smm/nn)	VLISATLVLSFAIFI	0.95	0.95	ATLVLSFAI	0.02	0.95	0.95	ISATLVLSF	14	0.47	0.47	ATLVLSFAI	71.1	8.2	8.2	-	-	-	-	-	-	-	-
FC27R_256._-6	HLA-DRB1*07:01	1	230	244	15	Consensus (comb.lib./smm/nn)	VLISATLVLSFAIFI	0.95	0.95	ATLVLSFAI	0.02	0.95	0.95	ISATLVLSF	14	0.47	0.47	ATLVLSFAI	71.1	8.2	8.2	-	-	-	-	-	-	-	-
FC27R_256._-7	HLA-DRB1*07:01	1	230	244	15	Consensus (comb.lib./smm/nn)	VLISATLVLSFAIFI	0.95	0.95	ATLVLSFAI	0.02	0.95	0.95	ISATLVLSF	14	0.47	0.47	ATLVLSFAI	71.1	8.2	8.2	-	-	-	-	-	-	-	-
FC27R_292._-8	HLA-DRB5*01:01	1	10	24	15	Consensus (smm/nn/sturniolo)	INFFIFVTTTRRCNF	0.85	0.85	-	-	-	-	FIFVTTTRR	10	0.17	0.17	FIFVTTTRR	9	0.85	0.85	-	-	-	-	FIFVTTTRR	5	1.2	1.2
FC27R_292._-8	HLA-DRB5*01:01	1	9	23	15	Consensus (smm/nn/sturniolo)	IINFFIFVTTTRRCN	0.9	0.9	-	-	-	-	FIFVTTTRR	10	0.17	0.17	FIFVTTTRR	9.2	0.9	0.9	-	-	-	-	FIFVTTTRR	5	1.2	1.2
FC27R_292._-8	HLA-DRB1*07:01	1	254	268	15	Consensus (comb.lib./smm/nn)	VLISATLVLSFAIFI	0.95	0.95	ATLVLSFAI	0.02	0.95	0.95	ISATLVLSF	14	0.47	0.47	ATLVLSFAI	71.1	8.2	8.2	-	-	-	-	-	-	-	-
FC27R_301._-9	HLA-DRB1*07:01	1	245	259	15	Consensus (comb.lib./smm/nn)	VLISATLVLSFAIFI	0.95	0.95	ATLVLSFAI	0.02	0.95	0.95	ISATLVLSF	14	0.47	0.47	ATLVLSFAI	71.1	8.2	8.2	-	-	-	-	-	-	-	-
FC27R_301._-10	HLA-DRB1*07:01	1	245	259	15	Consensus (comb.lib./smm/nn)	VLISATLVLSFAIFI	0.95	0.95	ATLVLSFAI	0.02	0.95	0.95	ISATLVLSF	14	0.47	0.47	ATLVLSFAI	71.1	8.2	8.2	-	-	-	-	-	-	-	-
FC27R_316._-11	HLA-DRB1*07:01	1	250	264	15	Consensus (comb.lib./smm/nn)	VLISATLVLSFAIFI	0.95	0.95	ATLVLSFAI	0.02	0.95	0.95	ISATLVLSF	14	0.47	0.47	ATLVLSFAI	71.1	8.2	8.2	-	-	-	-	-	-	-	-
FC27R_328._-12	HLA-DRB1*07:01	1	254	268	15	Consensus (comb.lib./smm/nn)	VLISATLVLSFAIFI	0.95	0.95	ATLVLSFAI	0.02	0.95	0.95	ISATLVLSF	14	0.47	0.47	ATLVLSFAI	71.1	8.2	8.2	-	-	-	-	-	-	-	-
FC27R_328._-13	HLA-DRB1*07:01	1	254	268	15	Consensus (comb.lib./smm/nn)	VLISATLVLSFAIFI	0.95	0.95	ATLVLSFAI	0.02	0.95	0.95	ISATLVLSF	14	0.47	0.47	ATLVLSFAI	71.1	8.2	8.2	-	-	-	-	-	-	-	-
FC27R_328._-14	HLA-DRB1*07:01	1	254	268	15	Consensus (comb.lib./smm/nn)	VLISATLVLSFAIFI	0.95	0.95	ATLVLSFAI	0.02	0.95	0.95	ISATLVLSF	14	0.47	0.47	ATLVLSFAI	71.1	8.2	8.2	-	-	-	-	-	-	-	-
FC27R_328._-15	HLA-DRB1*07:01	1	254	268	15	Consensus (comb.lib./smm/nn)	VLISATLVLSFAIFI	0.95	0.95	ATLVLSFAI	0.02	0.95	0.95	ISATLVLSF	14	0.47	0.47	ATLVLSFAI	71.1	8.2	8.2	-	-	-	-	-	-	-	-
FC27R_328._-16	HLA-DRB1*07:01	1	254	268	15	Consensus (comb.lib./smm/nn)	VLISATLVLSFAIFI	0.95	0.95	ATLVLSFAI	0.02	0.95	0.95	ISATLVLSF	14	0.47	0.47	ATLVLSFAI	71.1	8.2	8.2	-	-	-	-	-	-	-	-
FC27R_328._-17	HLA-DRB1*07:01	1	254	268	15	Consensus (comb.lib./smm/nn)	VLISATLVLSFAIFI	0.95	0.95	ATLVLSFAI	0.02	0.95	0.95	ISATLVLSF	14	0.47	0.47	ATLVLSFAI	71.1	8.2	8.2	-	-	-	-	-	-	-	-
FC27R_328._-18	HLA-DRB1*07:01	1	254	268	15	Consensus (comb.lib./smm/nn)	VLISATLVLSFAIFI	0.95	0.95	ATLVLSFAI	0.02	0.95	0.95	ISATLVLSF	14	0.47	0.47	ATLVLSFAI	71.1	8.2	8.2	-	-	-	-	-	-	-	-
FC27R_328._-19	HLA-DRB1*07:01	1	254	268	15	Consensus (comb.lib./smm/nn)	VLISATLVLSFAIFI	0.95	0.95	ATLVLSFAI	0.02	0.95	0.95	ISATLVLSF	14	0.47	0.47	ATLVLSFAI	71.1	8.2	8.2	-	-	-	-	-	-	-	-
FC27R_376._-20	HLA-DRB1*07:01	1	270	284	15	Consensus (comb.lib./smm/nn)	VLISATLVLSFAIFI	0.95	0.95	ATLVLSFAI	0.02	0.95	0.95	ISATLVLSF	14	0.47	0.47	ATLVLSFAI	71.1	8.2	8.2	-	-	-	-	-	-	-	-
FC27R_376._-21	HLA-DRB1*07:01	1	270	284	15	Consensus (comb.lib./smm/nn)	VLISATLVLSFAIFI	0.95	0.95	ATLVLSFAI	0.02	0.95	0.95	ISATLVLSF	14	0.47	0.47	ATLVLSFAI	71.1	8.2	8.2	-	-	-	-	-	-	-	-
FC27R_376._-22	HLA-DRB1*07:01	1	270	284	15	Consensus (comb.lib./smm/nn)	VLISATLVLSFAIFI	0.95	0.95	ATLVLSFAI	0.02	0.95	0.95	ISATLVLSF	14	0.47	0.47	ATLVLSFAI	71.1	8.2	8.2	-	-	-	-	-	-	-	-
FC27R_385._-23	HLA-DRB1*07:01	1	273	287	15	Consensus (comb.lib./smm/nn)	VLISATLVLSFAIFI	0.95	0.95	ATLVLSFAI	0.02	0.95	0.95	ISATLVLSF	14	0.47	0.47	ATLVLSFAI	71.1	8.2	8.2	-	-	-	-	-	-	-	-
FC27R_385._-24	HLA-DRB1*07:01	1	273	287	15	Consensus (comb.lib./smm/nn)	VLISATLVLSFAIFI	0.95	0.95	ATLVLSFAI	0.02	0.95	0.95	ISATLVLSF	14	0.47	0.47	ATLVLSFAI	71.1	8.2	8.2	-	-	-	-	-	-	-	-
ICR_437._-25	HLA-DRB1*07:01	1	246	260	15	Consensus (comb.lib./smm/nn)	VLISATLVLSFAIFI	0.95	0.95	ATLVLSFAI	0.02	0.95	0.95	ISATLVLSF	14	0.47	0.47	ATLVLSFAI	71.1	8.2	8.2	-	-	-	-	-	-	-	-
ICR_440._-26	HLA-DRB1*07:01	1	247	261	15	Consensus (comb.lib./smm/nn)	VLISATLVLSFAIFI	0.95	0.95	ATLVLSFAI	0.02	0.95	0.95	ISATLVLSF	14	0.47	0.47	ATLVLSFAI	71.1	8.2	8.2	-	-	-	-	-	-	-	-
ICR_455._-27	HLA-DRB1*07:01	1	258	272	15	Consensus (comb.lib./smm/nn)	VLISATLVLSFAIFI	0.95	0.95	ATLVLSFAI	0.02	0.95	0.95	ISATLVLSF	14	0.47	0.47	ATLVLSFAI	71.1	8.2	8.2	-	-	-	-	-	-	-	-
ICR_455._-28	HLA-DRB1*07:01	1	252	266	15	Consensus (comb.lib./smm/nn)	VLISATLVLSFAIFI	0.95	0.95	ATLVLSFAI	0.02	0.95	0.95	ISATLVLSF	14	0.47	0.47	ATLVLSFAI	71.1	8.2	8.2	-	-	-	-	-	-	-	-
ICR_464._-29	HLA-DRB1*07:01	1	255	269	15	Consensus (comb.lib./smm/nn)	VLISATLVLSFAIFI	0.95	0.95	ATLVLSFAI	0.02	0.95	0.95	ISATLVLSF	14	0.47	0.47	ATLVLSFAI	71.1	8.2	8.2	-	-	-	-	-	-	-	-
ICR_473._-30	HLA-DRB1*07:01	1	258	272	15	Consensus (comb.lib./smm/nn)	VLISATLVLSFAIFI	0.95	0.95	ATLVLSFAI	0.02	0.95	0.95	ISATLVLSF	14	0.47	0.47	ATLVLSFAI	71.1	8.2	8.2	-	-	-	-	-	-	-	-
ICR_473._-31	HLA-DRB1*07:01	1	258	272	15	Consensus (comb.lib./smm/nn)	VLISATLVLSFAIFI	0.95	0.95	ATLVLSFAI	0.02	0.95	0.95	ISATLVLSF	14	0.47	0.47	ATLVLSFAI	71.1	8.2	8.2	-	-	-	-	-	-	-	-
ICR_479._-32	HLA-DRB1*07:01	1	260	274	15	Consensus (comb.lib./smm/nn)	VLISATLVLSFAIFI	0.95	0.95	ATLVLSFAI	0.02	0.95	0.95	ISATLVLSF	14	0.47	0.47	ATLVLSFAI	71.1	8.2	8.2	-	-	-	-	-	-	-	-
ICR_482._-33	HLA-DRB1*07:01	1	261	275	15	Consensus (comb.lib./smm/nn)	VLISATLVLSFAIFI	0.95	0.95	ATLVLSFAI	0.02	0.95	0.95	ISATLVLSF	14	0.47	0.47	ATLVLSFAI	71.1	8.2	8.2	-	-	-	-	-	-	-	-
ICR_485._-34	HLA-DRB1*07:01	1	262	276	15	Consensus (comb.lib./smm/nn)	VLISATLVLSFAIFI	0.95	0.95	ATLVLSFAI	0.02	0.95	0.95	ISATLVLSF	14	0.47	0.47	ATLVLSFAI	71.1	8.2	8.2	-	-	-	-	-	-	-	-
ICR_485._-35	HLA-DRB1*07:01	1	262	276	15	Consensus (comb.lib./smm/nn)	VLISATLVLSFAIFI	0.95	0.95	ATLVLSFAI	0.02	0.95	0.95	ISATLVLSF	14	0.47	0.47	ATLVLSFAI	71.1	8.2	8.2	-	-	-	-	-	-	-	-
ICR_488._-36	HLA-DRB1*07:01	1	263	277	15	Consensus (comb.lib./smm/nn)	VLISATLVLSFAIFI	0.95	0.95	ATLVLSFAI	0.02	0.95	0.95	ISATLVLSF	14	0.47	0.47	ATLVLSFAI	71.1	8.2	8.2	-	-	-	-	-	-	-	-
ICR_503._-37	HLA-DRB1*07:01	1	268	282	15	Consensus (comb.lib./smm/nn)	VLISATLVLSFAIFI	0.95	0.95	ATLVLSFAI	0.02	0.95	0.95	ISATLVLSF	14	0.47	0.47	ATLVLSFAI	71.1	8.2	8.2	-	-	-	-	-	-	-	-
ICR_509._-38	HLA-DRB1*07:01	1	270	284	15	Consensus (comb.lib./smm/nn)	VLISATLVLSFAIFI	0.95	0.95	ATLVLSFAI	0.02	0.95	0.95	ISATLVLSF	14	0.47	0.47	ATLVLSFAI	71.1	8.2	8.2	-	-	-	-	-	-	-	-
ICR_515._-39	HLA-DRB1*07:01	1	272	286	15	Consensus (comb.lib./smm/nn)	VLISATLVLSFAIFI	0.95	0.95	ATLVLSFAI	0.02	0.95	0.95	ISATLVLSF	14	0.47	0.47	ATLVLSFAI	71.1	8.2	8.2	-	-	-	-	-	-	-	-
ICR_515._-40	HLA-DRB1*07:01	1	272	286	15	Consensus (comb.lib./smm/nn)	VLISATLVLSFAIFI	0.95	0.95	ATLVLSFAI	0.02	0.95	0.95	ISATLVLSF	14	0.47	0.47	ATLVLSFAI	71.1	8.2	8.2	-	-	-	-	-	-	-	-
ICR_515._-41	HLA-DRB1*07:01	1	272	286	15	Consensus (comb.lib./smm/nn)	VLISATLVLSFAIFI	0.95	0.95	ATLVLSFAI	0.02	0.95	0.95	ISATLVLSF	14	0.47	0.47	ATLVLSFAI	71.1	8.2	8.2	-	-	-	-	-	-	-	-
ICR_516._-42	HLA-DRB1*07:01	1	272	286	15	Consensus (comb.lib./smm/nn)	VLISATLVLSFAIFI	0.95	0.95	ATLVLSFAI	0.02	0.95	0.95	ISATLVLSF	14	0.47	0.47	ATLVLSFAI	71.1	8.2	8.2	-	-	-	-	-	-	-	-
ICR_521._-43	HLA-DRB1*07:01	1	274	288	15	Consensus (comb.lib./smm/nn)	VLISATLVLSFAIFI	0.95	0.95	ATLVLSFAI	0.02	0.95	0.95	ISATLVLSF	14	0.47	0.47	ATLVLSFAI	71.1	8.2	8.2	-	-	-	-	-	-	-	-
ICR_521._-44	HLA-DRB1*07:01	1	274	288	15	Consensus (comb.lib./smm/nn)	VLISATLVLSFAIFI	0.95	0.95	ATLVLSFAI	0.02	0.95	0.95	ISATLVLSF	14	0.47	0.47	ATLVLSFAI	71.1	8.2	8.2	-	-	-	-	-	-	-	-
ICR_521._-45	HLA-DRB1*07:01	1	274	288	15	Consensus (comb.lib./smm/nn)	VLISATLVLSFAIFI	0.95	0.95	ATLVLSFAI	0.02	0.95	0.95	ISATLVLSF	14	0.47	0.47	ATLVLSFAI	71.1	8.2	8.2	-	-	-	-	-	-	-	-
ICR_533._-46	HLA-DRB1*07:01	1	278	292	15	Consensus (comb.lib./smm/nn)	VLISATLVLSFAIFI	0.95	0.95	ATLVLSFAI	0.02	0.95	0.95	ISATLVLSF	14	0.47	0.47	ATLVLSFAI	71.1	8.2	8.2	-	-	-	-	-	-	-	-
ICR_539._-47	HLA-DRB1*07:01	1	280	294	15	Consensus (comb.lib./smm/nn)	VLISATLVLSFAIFI	0.95	0.95	ATLVLSFAI	0.02	0.95	0.95	ISATLVLSF	14	0.47	0.47	ATLVLSFAI	71.1	8.2	8.2	-	-	-	-	-	-	-	-
ICR_545._-48	HLA-DRB1*07:01	1	282	296	15	Consensus (comb.lib./smm/nn)	VLISATLVLSFAIFI	0.95	0.95	ATLVLSFAI	0.02	0.95	0.95	ISATLVLSF	14	0.47	0.47	ATLVLSFAI	71.1	8.2	8.2	-	-	-	-	-	-	-	-
ICR_557._-49	HLA-DRB1*07:01	1	286	300	15	Consensus (comb.lib./smm/nn)	VLISATLVLSFAIFI	0.95	0.95	ATLVLSFAI	0.02	0.95	0.95	ISATLVLSF	14	0.47	0.47	ATLVLSFAI	71.1	8.2	8.2	-	-	-	-	-	-	-	-
ICR_557._-50	HLA-DRB1*07:01	1	286	300	15	Consensus (comb.lib./smm/nn)	VLISATLVLSFAIFI	0.95	0.95	ATLVLSFAI	0.02	0.95	0.95	ISATLVLSF	14	0.47	0.47	ATLVLSFAI	71.1	8.2	8.2	-	-	-	-	-	-	-	-
ICR_557._-51	HLA-DRB1*07:01	1	286	300	15	Consensus (comb.lib./smm/nn)	VLISATLVLSFAIFI	0.95	0.95	ATLVLSFAI	0.02	0.95	0.95	ISATLVLSF	14	0.47	0.47	ATLVLSFAI	71.1	8.2	8.2	-	-	-	-	-	-	-	-
ICR_566._-52	HLA-DRB1*07:01	1	289	303	15	Consensus (comb.lib./smm/nn)	VLISATLVLSFAIFI	0.95	0.95	ATLVLSFAI	0.02	0.95	0.95	ISATLVLSF	14	0.47	0.47	ATLVLSFAI	71.1	8.2	8.2	-	-	-	-	-	-	-	-
ICR_572._-53	HLA-DRB1*07:01	1	291	305	15	Consensus (comb.lib./smm/nn)	VLISATLVLSFAIFI	0.95	0.95	ATLVLSFAI	0.02	0.95	0.95	ISATLVLSF	14	0.47	0.47	ATLVLSFAI	71.1	8.2	8.2	-	-	-	-	-	-	-	-
ICR_575._-54	HLA-DRB1*07:01	1	292	306	15	Consensus (comb.lib./smm/nn)	VLISATLVLSFAIFI	0.95	0.95	ATLVLSFAI	0.02	0.95	0.95	ISATLVLSF	14	0.47	0.47	ATLVLSFAI	71.1	8.2	8.2	-	-	-	-	-	-	-	-
ICR_578._-55	HLA-DRB1*07:01	1	293	307	15	Consensus (comb.lib./smm/nn)	VLISATLVLSFAIFI	0.95	0.95	ATLVLSFAI	0.02	0.95	0.95	ISATLVLSF	14	0.47	0.47	ATLVLSFAI	71.1	8.2	8.2	-	-	-	-	-	-	-	-
ICR_578._-56	HLA-DRB1*07:01	1	293	307	15	Consensus (comb.lib./smm/nn)	VLISATLVLSFAIFI	0.95	0.95	ATLVLSFAI	0.02	0.95	0.95	ISATLVLSF	14	0.47	0.47	ATLVLSFAI	71.1	8.2	8.2	-	-	-	-	-	-	-	-
ICR_584._-57	HLA-DRB1*07:01	1	295	309	15	Consensus (comb.lib./smm/nn)	VLISATLVLSFAIFI	0.95	0.95	ATLVLSFAI	0.02	0.95	0.95	ISATLVLSF	14	0.47	0.47	ATLVLSFAI	71.1	8.2	8.2	-	-	-	-	-	-	-	-
ICR_587._-58	HLA-DRB1*07:01	1	296	310	15	Consensus (comb.lib./smm/nn)	VLISATLVLSFAIFI	0.95	0.95	ATLVLSFAI	0.02	0.95	0.95	ISATLVLSF	14	0.47	0.47	ATLVLSFAI	71.1	8.2	8.2	-	-	-	-	-	-	-	-
ICR_596._-59	HLA-DRB1*07:01	1	299	313	15	Consensus (comb.lib./smm/nn)	VLISATLVLSFAIFI	0.95	0.95	ATLVLSFAI	0.02	0.95	0.95	ISATLVLSF	14	0.47	0.47	ATLVLSFAI	71.1	8.2	8.2	-	-	-	-	-	-	-	-
ICR_602._-60	HLA-DRB1*07:01	1	301	315	15	Consensus (comb.lib./smm/nn)	VLISATLVLSFAIFI	0.95	0.95	ATLVLSFAI	0.02	0.95	0.95	ISATLVLSF	14	0.47	0.47	ATLVLSFAI	71.1	8.2	8.2	-	-	-	-	-	-	-	-
ICR_602._-61	HLA-DRB1*07:01	1	326	340	15	Consensus (comb.lib./smm/nn)	VLISATLVLSFAIFI	0.95	0.95	ATLVLSFAI	0.02	0.95	0.95	ISATLVLSF	14	0.47	0.47	ATLVLSFAI	71.1	8.2	8.2	-	-	-	-	-	-	-	-
ICR_605._-62	HLA-DRB1*07:01	1	302	316	15	Consensus (comb.lib./smm/nn)	VLISATLVLSFAIFI	0.95	0.95	ATLVLSFAI	0.02	0.95	0.95	ISATLVLSF	14	0.47	0.47	ATLVLSFAI	71.1	8.2	8.2	-	-	-	-	-	-	-	-
ICR_608._-63	HLA-DRB1*07:01	1	303	317	15	Consensus (comb.lib./smm/nn)	VLISATLVLSFAIFI	0.95	0.95	ATLVLSFAI	0.02	0.95	0.95	ISATLVLSF	14	0.47	0.47	ATLVLSFAI	71.1	8.2	8.2	-	-	-	-	-	-	-	-
ICR_620._-64	HLA-DRB1*07:01	1	307	321	15	Consensus (comb.lib./smm/nn)	VLISATLVLSFAIFI	0.95	0.95	ATLVLSFAI	0.02	0.95	0.95	ISATLVLSF	14	0.47	0.47	ATLVLSFAI	71.1	8.2	8.2	-	-	-	-	-	-	-	-
ICR_626._-65	HLA-DRB1*07:01	1	309	323	15	Consensus (comb.lib./smm/nn)	VLISATLVLSFAIFI	0.95	0.95	ATLVLSFAI	0.02	0.95	0.95	ISATLVLSF	14	0.47	0.47	ATLVLSFAI	71.1	8.2	8.2	-	-	-	-	-	-	-	-
ICR_638._-66	HLA-DRB1*07:01	1	313	327	15	Consensus (comb.lib./smm/nn)	VLISATLVLSFAIFI	0.95	0.95	ATLVLSFAI	0.02	0.95	0.95	ISATLVLSF	14	0.47	0.47	ATLVLSFAI	71.1	8.2	8.2	-	-	-	-	-	-	-	-
ICR_671._-67	HLA-DRB1*07:01	1	324	338	15	Consensus (comb.lib./smm/nn)	VLISATLVLSFAIFI	0.95	0.95	ATLVLSFAI	0.02	0.95	0.95	ISATLVLSF	14	0.47	0.47	ATLVLSFAI	71.1	8.2	8.2	-	-	-	-	-	-	-	-
ICR_677._-68	HLA-DRB1*07:01	1	326	340	15	Consensus (comb.lib./smm/nn)	VLISATLVLSFAIFI	0.95	0.95	ATLVLSFAI	0.02	0.95	0.95	ISATLVLSF	14	0.47	0.47	ATLVLSFAI	71.1	8.2	8.2	-	-	-	-	-	-	-	-
ICR_731._-69	HLA-DRB1*07:01	1	344	358	15	Consensus (comb.lib./smm/nn)	VLISATLVLSFAIFI	0.95	0.95	ATLVLSFAI	0.02	0.95	0.95	ISATLVLSF	14	0.47	0.47	ATLVLSFAI	71.1	8.2	8.2	-	-	-	-	-	-	-	-
ICR_737._-70	HLA-DRB1*07:01	1	346	360	15	Consensus (comb.lib./smm/nn)	VLISATLVLSFAIFI	0.95	0.95	ATLVLSFAI	0.02	0.95	0.95	ISATLVLSF	14	0.47	0.47	ATLVLSFAI	71.1	8.2	8.2	-	-	-	-	-	-	-	-

## Sheet: All_CSP_binders
#ID	allele	seq_num	start	end	length	method	peptide	percentile_rank	adjusted_rank	comblib_core	comblib_score	comblib_rank	comblib_adjusted_rank	smm_align_core	smm_align_ic50	smm_align_rank	smm_align_adjusted_rank	nn_align_core	nn_align_ic50	nn_align_rank	nn_align_adjusted_rank	netmhciipan_core	netmhciipan_ic50	netmhciipan_rank	netmhciipan_adjusted_rank	sturniolo_core	sturniolo_score	sturniolo_rank	sturniolo_adjusted_rank
101_Nyamisati_1999_Tanzania_lib12_Plate2_E1_1_1	HLA-DRB1*15:01	1	2	16	15	Consensus (smm/nn/sturniolo)	MRKLAILSVSSFLFV	0.92	0.92	-	-	-	-	ILSVSSFLF	60	0.92	0.92	ILSVSSFLF	13.7	0.5	0.5	-	-	-	-	MRKLAILSV	4.95	2.5	2.5
101_Nyamisati_1999_Tanzania_lib12_Plate2_E1_1_1	HLA-DRB1*15:01	1	4	18	15	Consensus (smm/nn/sturniolo)	KLAILSVSSFLFVEA	0.93	0.93	-	-	-	-	ILSVSSFLF	61	0.93	0.93	ILSVSSFLF	16.9	0.77	0.77	-	-	-	-	ILSVSSFLF	3	19	19
101_Nyamisati_1999_Tanzania_lib12_Plate2_E1_1_1	HLA-DRB1*15:01	1	3	17	15	Consensus (smm/nn/sturniolo)	RKLAILSVSSFLFVE	0.93	0.93	-	-	-	-	ILSVSSFLF	61	0.93	0.93	ILSVSSFLF	12.4	0.39	0.39	-	-	-	-	ILSVSSFLF	3	19	19
101_Nyamisati_1999_Tanzania_lib12_Plate2_E1_1_1	HLA-DRB1*07:01	1	4	18	15	Consensus (comb.lib./smm/nn)	KLAILSVSSFLFVEA	1.3	1.3	ILSVSSFLF	0.01	0.75	0.75	ILSVSSFLF	24	1.3	1.3	AILSVSSFL	269.8	23	23	-	-	-	-	-	-	-	-
101_Nyamisati_1999_Tanzania_lib12_Plate2_E1_1_1	HLA-DRB1*07:01	1	1	15	15	Consensus (comb.lib./smm/nn)	MMRKLAILSVSSFLF	1.3	1.3	ILSVSSFLF	0.01	0.75	0.75	AILSVSSFL	24	1.3	1.3	AILSVSSFL	125.1	14	14	-	-	-	-	-	-	-	-
101_Nyamisati_1999_Tanzania_lib12_Plate2_E1_1_1	HLA-DRB1*07:01	1	2	16	15	Consensus (comb.lib./smm/nn)	MRKLAILSVSSFLFV	1.3	1.3	ILSVSSFLF	0.01	0.75	0.75	ILSVSSFLF	23	1.3	1.3	AILSVSSFL	158.5	16	16	-	-	-	-	-	-	-	-
101_Nyamisati_1999_Tanzania_lib12_Plate2_E1_1_1	HLA-DRB1*07:01	1	3	17	15	Consensus (comb.lib./smm/nn)	RKLAILSVSSFLFVE	1.3	1.3	ILSVSSFLF	0.01	0.75	0.75	ILSVSSFLF	23	1.3	1.3	AILSVSSFL	204.2	19	19	-	-	-	-	-	-	-	-
101_Nyamisati_1999_Tanzania_lib12_Plate2_E1_1_1	HLA-DRB1*07:01	1	5	19	15	Consensus (comb.lib./smm/nn)	LAILSVSSFLFVEAL	1.4	1.4	ILSVSSFLF	0.01	0.75	0.75	ILSVSSFLF	25	1.4	1.4	AILSVSSFL	390.2	28	28	-	-	-	-	-	-	-	-
101_Nyamisati_1999_Tanzania_lib12_Plate2_E1_1_1	HLA-DRB1*15:01	1	1	15	15	Consensus (smm/nn/sturniolo)	MMRKLAILSVSSFLF	1.4	1.4	-	-	-	-	AILSVSSFL	63	1.1	1.1	ILSVSSFLF	24.2	1.4	1.4	-	-	-	-	MRKLAILSV	4.95	2.5	2.5
101_Nyamisati_1999_Tanzania_lib12_Plate2_E1_1_1	HLA-DRB1*15:01	1	5	19	15	Consensus (smm/nn/sturniolo)	LAILSVSSFLFVEAL	1.7	1.7	-	-	-	-	ILSVSSFLF	68	1.2	1.2	ILSVSSFLF	28.6	1.7	1.7	-	-	-	-	ILSVSSFLF	3	19	19
101_Nyamisati_1999_Tanzania_lib12_Plate2_E1_1_1	HLA-DRB4*01:01	1	1	15	15	Consensus (comb.lib./smm/nn)	MMRKLAILSVSSFLF	2.6	2.6	ILSVSSFLF	0.52	8.4	8.4	LAILSVSSF	133	2.6	2.6	KLAILSVSS	11.6	0.21	0.21	-	-	-	-	-	-	-	-
101_Nyamisati_1999_Tanzania_lib12_Plate2_E1_1_1	HLA-DRB4*01:01	1	2	16	15	Consensus (comb.lib./smm/nn)	MRKLAILSVSSFLFV	2.6	2.6	ILSVSSFLF	0.52	8.4	8.4	LAILSVSSF	133	2.6	2.6	KLAILSVSS	13	0.23	0.23	-	-	-	-	-	-	-	-
101_Nyamisati_1999_Tanzania_lib12_Plate2_E1_1_1	HLA-DRB5*01:01	1	397	411	15	Consensus (smm/nn/sturniolo)	NSSIGLIMVLSFLFL	2.7	2.7	-	-	-	-	LIMVLSFLF	53	2.7	2.7	LIMVLSFLF	2733.9	59	59	-	-	-	-	LIMVLSFLF	4.8	1.5	1.5
101_Nyamisati_1999_Tanzania_lib12_Plate2_E1_1_1	HLA-DRB5*01:01	1	398	412	15	Consensus (smm/nn/sturniolo)	SSIGLIMVLSFLFLN	2.7	2.7	-	-	-	-	LIMVLSFLF	53	2.7	2.7	LIMVLSFLF	2890.9	61	61	-	-	-	-	LIMVLSFLF	4.8	1.5	1.5
101_Nyamisati_1999_Tanzania_lib12_Plate2_E1_1_1	HLA-DRB1*07:01	1	390	404	15	Consensus (comb.lib./smm/nn)	SSVFNVVNSSIGLIM	2.8	2.8	VFNVVNSSI	0.09	2.8	2.8	FNVVNSSIG	58	4	4	VNSSIGLIM	13.9	1.3	1.3	-	-	-	-	-	-	-	-
101_Nyamisati_1999_Tanzania_lib12_Plate2_E1_1_1	HLA-DRB1*07:01	1	391	405	15	Consensus (comb.lib./smm/nn)	SVFNVVNSSIGLIMV	2.8	2.8	VFNVVNSSI	0.09	2.8	2.8	FNVVNSSIG	63	4.3	4.3	VNSSIGLIM	13	1.2	1.2	-	-	-	-	-	-	-	-
101_Nyamisati_1999_Tanzania_lib12_Plate2_E1_1_1	HLA-DRB1*07:01	1	392	406	15	Consensus (comb.lib./smm/nn)	VFNVVNSSIGLIMVL	2.8	2.8	VFNVVNSSI	0.09	2.8	2.8	VNSSIGLIM	85	5.7	5.7	VNSSIGLIM	12.7	1.1	1.1	-	-	-	-	-	-	-	-
101_Nyamisati_1999_Tanzania_lib12_Plate2_E1_1_1	HLA-DRB1*07:01	1	389	403	15	Consensus (comb.lib./smm/nn)	CSSVFNVVNSSIGLI	2.9	2.9	VFNVVNSSI	0.09	2.8	2.8	FNVVNSSIG	74	5	5	FNVVNSSIG	24.7	2.9	2.9	-	-	-	-	-	-	-	-
101_Nyamisati_1999_Tanzania_lib12_Plate2_E1_1_1	HLA-DRB5*01:01	1	7	21	15	Consensus (smm/nn/sturniolo)	ILSVSSFLFVEALFQ	2.9	2.9	-	-	-	-	ILSVSSFLF	32	1.3	1.3	FLFVEALFQ	380.4	27	27	-	-	-	-	FLFVEALFQ	4.2	2.9	2.9
101_Nyamisati_1999_Tanzania_lib12_Plate2_E1_1_1	HLA-DRB5*01:01	1	8	22	15	Consensus (smm/nn/sturniolo)	LSVSSFLFVEALFQE	2.9	2.9	-	-	-	-	FLFVEALFQ	34	1.4	1.4	FLFVEALFQ	334.5	25	25	-	-	-	-	FLFVEALFQ	4.2	2.9	2.9
101_Nyamisati_1999_Tanzania_lib12_Plate2_E1_1_1	HLA-DRB5*01:01	1	11	25	15	Consensus (smm/nn/sturniolo)	SSFLFVEALFQEYQC	2.9	2.9	-	-	-	-	FLFVEALFQ	34	1.4	1.4	FLFVEALFQ	314.4	24	24	-	-	-	-	FLFVEALFQ	4.2	2.9	2.9
101_Nyamisati_1999_Tanzania_lib12_Plate2_E1_1_1	HLA-DRB5*01:01	1	9	23	15	Consensus (smm/nn/sturniolo)	SVSSFLFVEALFQEY	2.9	2.9	-	-	-	-	FLFVEALFQ	33	1.4	1.4	FLFVEALFQ	289.2	23	23	-	-	-	-	FLFVEALFQ	4.2	2.9	2.9
101_Nyamisati_1999_Tanzania_lib12_Plate2_E1_1_1	HLA-DRB5*01:01	1	396	410	15	Consensus (smm/nn/sturniolo)	VNSSIGLIMVLSFLF	2.9	2.9	-	-	-	-	IGLIMVLSF	57	2.9	2.9	IGLIMVLSF	3078.5	62	62	-	-	-	-	LIMVLSFLF	4.8	1.5	1.5
101_Nyamisati_1999_Tanzania_lib12_Plate2_E1_1_1	HLA-DRB5*01:01	1	10	24	15	Consensus (smm/nn/sturniolo)	VSSFLFVEALFQEYQ	2.9	2.9	-	-	-	-	FLFVEALFQ	33	1.4	1.4	FLFVEALFQ	256.4	22	22	-	-	-	-	FLFVEALFQ	4.2	2.9	2.9
101_Nyamisati_1999_Tanzania_lib12_Plate2_E1_1_1	HLA-DRB1*07:01	1	330	344	15	Consensus (comb.lib./smm/nn)	HIEKYLKTIQNSLST	3.8	3.8	YLKTIQNSL	26.4	23	23	YLKTIQNSL	56	3.8	3.8	YLKTIQNSL	28.4	3.4	3.4	-	-	-	-	-	-	-	-
101_Nyamisati_1999_Tanzania_lib12_Plate2_E1_1_1	HLA-DRB1*07:01	1	329	343	15	Consensus (comb.lib./smm/nn)	QHIEKYLKTIQNSLS	3.9	3.9	YLKTIQNSL	26.4	23	23	YLKTIQNSL	57	3.9	3.9	YLKTIQNSL	23.2	2.7	2.7	-	-	-	-	-	-	-	-
101_Nyamisati_1999_Tanzania_lib12_Plate2_E1_1_1	HLA-DRB1*07:01	1	332	346	15	Consensus (comb.lib./smm/nn)	EKYLKTIQNSLSTEW	4	4	YLKTIQNSL	26.4	23	23	YLKTIQNSL	59	4	4	YLKTIQNSL	22.2	2.5	2.5	-	-	-	-	-	-	-	-
101_Nyamisati_1999_Tanzania_lib12_Plate2_E1_1_1	HLA-DRB1*07:01	1	388	402	15	Consensus (comb.lib./smm/nn)	KCSSVFNVVNSSIGL	4	4	VFNVVNSSI	0.09	2.8	2.8	FNVVNSSIG	81	5.4	5.4	FNVVNSSIG	33.2	4	4	-	-	-	-	-	-	-	-
101_Nyamisati_1999_Tanzania_lib12_Plate2_E1_1_1	HLA-DRB1*07:01	1	331	345	15	Consensus (comb.lib./smm/nn)	IEKYLKTIQNSLSTE	4.2	4.2	YLKTIQNSL	26.4	23	23	YLKTIQNSL	57	3.9	3.9	YLKTIQNSL	35.7	4.2	4.2	-	-	-	-	-	-	-	-
101_Nyamisati_1999_Tanzania_lib12_Plate2_E1_1_1	HLA-DRB3*01:01	1	370	384	15	Consensus (comb.lib./smm/nn)	KDQLDYANDIEKKIC	4.3	4.3	DQLDYANDI	1.03	12	12	YANDIEKKI	113	1.1	1.1	YANDIEKKI	113.2	4.3	4.3	-	-	-	-	-	-	-	-
101_Nyamisati_1999_Tanzania_lib12_Plate2_E1_1_1	HLA-DRB4*01:01	1	3	17	15	Consensus (comb.lib./smm/nn)	RKLAILSVSSFLFVE	4.5	4.5	ILSVSSFLF	0.52	8.4	8.4	LAILSVSSF	191	4.5	4.5	KLAILSVSS	22	0.72	0.72	-	-	-	-	-	-	-	-
101_Nyamisati_1999_Tanzania_lib12_Plate2_E1_1_1	HLA-DRB5*01:01	1	58	72	15	Consensus (smm/nn/sturniolo)	KQENWYSLKKNSRSL	4.6	4.6	-	-	-	-	WYSLKKNSR	82	4.6	4.6	WYSLKKNSR	14	1.9	1.9	-	-	-	-	WYSLKKNSR	3.2	8.8	8.8
101_Nyamisati_1999_Tanzania_lib12_Plate2_E1_1_1	HLA-DRB5*01:01	1	60	74	15	Consensus (smm/nn/sturniolo)	ENWYSLKKNSRSLGE	4.7	4.7	-	-	-	-	WYSLKKNSR	85	4.7	4.7	WYSLKKNSR	17.4	2.7	2.7	-	-	-	-	WYSLKKNSR	3.2	8.8	8.8
101_Nyamisati_1999_Tanzania_lib12_Plate2_E1_1_1	HLA-DRB3*01:01	1	369	383	15	Consensus (comb.lib./smm/nn)	PKDQLDYANDIEKKI	4.7	4.7	DQLDYANDI	1.03	12	12	DQLDYANDI	111	1	1	YANDIEKKI	126.5	4.7	4.7	-	-	-	-	-	-	-	-
101_Nyamisati_1999_Tanzania_lib12_Plate2_E1_1_1	HLA-DRB5*01:01	1	59	73	15	Consensus (smm/nn/sturniolo)	QENWYSLKKNSRSLG	4.7	4.7	-	-	-	-	WYSLKKNSR	85	4.7	4.7	WYSLKKNSR	14.5	2.1	2.1	-	-	-	-	WYSLKKNSR	3.2	8.8	8.8
101_Nyamisati_1999_Tanzania_lib12_Plate2_E1_1_1	HLA-DRB1*07:01	1	328	342	15	Consensus (comb.lib./smm/nn)	DQHIEKYLKTIQNSL	4.8	4.8	YLKTIQNSL	26.4	23	23	DQHIEKYLK	71	4.8	4.8	YLKTIQNSL	19.5	2.2	2.2	-	-	-	-	-	-	-	-
101_Nyamisati_1999_Tanzania_lib12_Plate2_E1_1_1	HLA-DRB1*07:01	1	7	21	15	Consensus (comb.lib./smm/nn)	ILSVSSFLFVEALFQ	4.8	4.8	ILSVSSFLF	0.01	0.75	0.75	ILSVSSFLF	72	4.8	4.8	FLFVEALFQ	423.4	30	30	-	-	-	-	-	-	-	-
101_Nyamisati_1999_Tanzania_lib12_Plate2_E1_1_1	HLA-DRB1*07:01	1	21	35	15	Consensus (comb.lib./smm/nn)	QEYQCYGSSSNTRVL	4.8	4.8	GSSSNTRVL	3.59	13	13	YGSSSNTRV	41	2.8	2.8	YGSSSNTRV	39.4	4.8	4.8	-	-	-	-	-	-	-	-
101_Nyamisati_1999_Tanzania_lib12_Plate2_E1_1_1	HLA-DRB5*01:01	1	57	71	15	Consensus (smm/nn/sturniolo)	GKQENWYSLKKNSRS	4.9	4.9	-	-	-	-	WYSLKKNSR	89	4.9	4.9	WYSLKKNSR	21.6	3.4	3.4	-	-	-	-	WYSLKKNSR	3.2	8.8	8.8
101_Nyamisati_1999_Tanzania_lib12_Plate2_E1_1_1	HLA-DRB1*07:01	1	6	20	15	Consensus (comb.lib./smm/nn)	AILSVSSFLFVEALF	5.1	5.1	ILSVSSFLF	0.01	0.75	0.75	ILSVSSFLF	75	5.1	5.1	ILSVSSFLF	478.6	32	32	-	-	-	-	-	-	-	-
101_Nyamisati_1999_Tanzania_lib12_Plate2_E1_1_1	HLA-DRB4*01:01	1	330	344	15	Consensus (comb.lib./smm/nn)	HIEKYLKTIQNSLST	5.1	5.1	IEKYLKTIQ	0.11	5.1	5.1	LKTIQNSLS	147	3	3	YLKTIQNSL	131.9	8	8	-	-	-	-	-	-	-	-
101_Nyamisati_1999_Tanzania_lib12_Plate2_E1_1_1	HLA-DRB4*01:01	1	331	345	15	Consensus (comb.lib./smm/nn)	IEKYLKTIQNSLSTE	5.1	5.1	IEKYLKTIQ	0.11	5.1	5.1	LKTIQNSLS	148	3	3	YLKTIQNSL	121.1	7.4	7.4	-	-	-	-	-	-	-	-
101_Nyamisati_1999_Tanzania_lib12_Plate2_E1_1_1	HLA-DRB4*01:01	1	329	343	15	Consensus (comb.lib./smm/nn)	QHIEKYLKTIQNSLS	5.1	5.1	IEKYLKTIQ	0.11	5.1	5.1	YLKTIQNSL	149	3	3	YLKTIQNSL	189.5	12	12	-	-	-	-	-	-	-	-
101_Nyamisati_1999_Tanzania_lib12_Plate2_E1_1_1	HLA-DRB3*01:01	1	372	386	15	Consensus (comb.lib./smm/nn)	QLDYANDIEKKICKM	5.3	5.3	YANDIEKKI	6.99	17	17	YANDIEKKI	113	1.1	1.1	YANDIEKKI	153.9	5.3	5.3	-	-	-	-	-	-	-	-
101_Nyamisati_1999_Tanzania_lib12_Plate2_E1_1_1	HLA-DRB3*01:01	1	371	385	15	Consensus (comb.lib./smm/nn)	DQLDYANDIEKKICK	5.5	5.5	DQLDYANDI	1.03	12	12	YANDIEKKI	114	1.1	1.1	YANDIEKKI	160.7	5.5	5.5	-	-	-	-	-	-	-	-
101_Nyamisati_1999_Tanzania_lib12_Plate2_E1_1_1	HLA-DRB1*07:01	1	22	36	15	Consensus (comb.lib./smm/nn)	EYQCYGSSSNTRVLN	5.6	5.6	GSSSNTRVL	3.59	13	13	YGSSSNTRV	41	2.8	2.8	YGSSSNTRV	47.3	5.6	5.6	-	-	-	-	-	-	-	-
101_Nyamisati_1999_Tanzania_lib12_Plate2_E1_1_1	HLA-DRB1*15:01	1	6	20	15	Consensus (smm/nn/sturniolo)	AILSVSSFLFVEALF	5.7	5.7	-	-	-	-	ILSVSSFLF	188	5.7	5.7	ILSVSSFLF	53.4	3.8	3.8	-	-	-	-	ILSVSSFLF	3	19	19
101_Nyamisati_1999_Tanzania_lib12_Plate2_E1_1_1	HLA-DRB4*01:01	1	333	347	15	Consensus (comb.lib./smm/nn)	KYLKTIQNSLSTEWS	5.8	5.8	YLKTIQNSL	21.86	22	22	LKTIQNSLS	184	4.3	4.3	YLKTIQNSL	99.1	5.8	5.8	-	-	-	-	-	-	-	-
101_Nyamisati_1999_Tanzania_lib12_Plate2_E1_1_1	HLA-DRB1*15:01	1	397	411	15	Consensus (smm/nn/sturniolo)	NSSIGLIMVLSFLFL	5.8	5.8	-	-	-	-	LIMVLSFLF	22	0.12	0.12	LIMVLSFLF	1339.9	42	42	-	-	-	-	LIMVLSFLF	4.3	5.8	5.8
101_Nyamisati_1999_Tanzania_lib12_Plate2_E1_1_1	HLA-DRB5*01:01	1	12	26	15	Consensus (smm/nn/sturniolo)	SFLFVEALFQEYQCY	5.8	5.8	-	-	-	-	FLFVEALFQ	102	5.8	5.8	FLFVEALFQ	427.9	29	29	-	-	-	-	FLFVEALFQ	4.2	2.9	2.9
101_Nyamisati_1999_Tanzania_lib12_Plate2_E1_1_1	HLA-DRB1*15:01	1	398	412	15	Consensus (smm/nn/sturniolo)	SSIGLIMVLSFLFLN	5.8	5.8	-	-	-	-	LIMVLSFLF	23	0.14	0.14	LIMVLSFLF	1219	40	40	-	-	-	-	LIMVLSFLF	4.3	5.8	5.8
101_Nyamisati_1999_Tanzania_lib12_Plate2_E1_1_1	HLA-DRB1*15:01	1	396	410	15	Consensus (smm/nn/sturniolo)	VNSSIGLIMVLSFLF	5.8	5.8	-	-	-	-	GLIMVLSFL	25	0.2	0.2	LIMVLSFLF	1211.5	40	40	-	-	-	-	LIMVLSFLF	4.3	5.8	5.8
101_Nyamisati_1999_Tanzania_lib12_Plate2_E1_1_1	HLA-DRB5*01:01	1	13	27	15	Consensus (smm/nn/sturniolo)	FLFVEALFQEYQCYG	5.9	5.9	-	-	-	-	FLFVEALFQ	104	5.9	5.9	FLFVEALFQ	850.7	38	38	-	-	-	-	FLFVEALFQ	4.2	2.9	2.9
101_Nyamisati_1999_Tanzania_lib12_Plate2_E1_1_1	HLA-DRB1*07:01	1	387	401	15	Consensus (comb.lib./smm/nn)	EKCSSVFNVVNSSIG	6.1	6.1	VFNVVNSSI	0.09	2.8	2.8	VFNVVNSSI	89	6.1	6.1	FNVVNSSIG	52.3	6.2	6.2	-	-	-	-	-	-	-	-
101_Nyamisati_1999_Tanzania_lib12_Plate2_E1_1_1	HLA-DRB4*01:01	1	332	346	15	Consensus (comb.lib./smm/nn)	EKYLKTIQNSLSTEW	6.1	6.1	YLKTIQNSL	21.86	22	22	LKTIQNSLS	153	3.2	3.2	YLKTIQNSL	104.6	6.1	6.1	-	-	-	-	-	-	-	-
101_Nyamisati_1999_Tanzania_lib12_Plate2_E1_1_1	HLA-DRB1*07:01	1	393	407	15	Consensus (comb.lib./smm/nn)	FNVVNSSIGLIMVLS	6.1	6.1	VVNSSIGLI	390.56	41	41	VNSSIGLIM	89	6.1	6.1	VNSSIGLIM	15.5	1.5	1.5	-	-	-	-	-	-	-	-
101_Nyamisati_1999_Tanzania_lib12_Plate2_E1_1_1	HLA-DRB1*07:01	1	20	34	15	Consensus (comb.lib./smm/nn)	FQEYQCYGSSSNTRV	6.7	6.7	YGSSSNTRV	8715.05	65	65	FQEYQCYGS	45	3	3	YGSSSNTRV	56.9	6.7	6.7	-	-	-	-	-	-	-	-
101_Nyamisati_1999_Tanzania_lib12_Plate2_E1_1_1	HLA-DRB1*07:01	1	394	408	15	Consensus (comb.lib./smm/nn)	NVVNSSIGLIMVLSF	6.8	6.8	VVNSSIGLI	390.56	41	41	VNSSIGLIM	100	6.8	6.8	VNSSIGLIM	28.1	3.3	3.3	-	-	-	-	-	-	-	-
101_Nyamisati_1999_Tanzania_lib12_Plate2_E1_1_1	HLA-DRB1*07:01	1	23	37	15	Consensus (comb.lib./smm/nn)	YQCYGSSSNTRVLNE	7.1	7.1	GSSSNTRVL	3.59	13	13	YGSSSNTRV	42	2.8	2.8	YGSSSNTRV	60.2	7.1	7.1	-	-	-	-	-	-	-	-
101_Nyamisati_1999_Tanzania_lib12_Plate2_E1_1_1	HLA-DRB5*01:01	1	101	115	15	Consensus (smm/nn/sturniolo)	DNEKLRKPKHKKLKQ	7.4	7.4	-	-	-	-	EKLRKPKHK	129	7.4	7.4	EKLRKPKHK	30	4.6	4.6	-	-	-	-	LRKPKHKKL	0.7	44	44
101_Nyamisati_1999_Tanzania_lib12_Plate2_E1_1_1	HLA-DRB5*01:01	1	100	114	15	Consensus (smm/nn/sturniolo)	EDNEKLRKPKHKKLK	7.4	7.4	-	-	-	-	EKLRKPKHK	129	7.4	7.4	EKLRKPKHK	28.6	4.4	4.4	-	-	-	-	LRKPKHKKL	0.7	44	44
101_Nyamisati_1999_Tanzania_lib12_Plate2_E1_1_1	HLA-DRB1*03:01	1	392	406	15	Consensus (smm/nn/sturniolo)	VFNVVNSSIGLIMVL	7.4	7.4	-	-	-	-	VVNSSIGLI	448	7.4	7.4	VNSSIGLIM	3199.3	48	48	-	-	-	-	VVNSSIGLI	4.7	3.1	3.1
101_Nyamisati_1999_Tanzania_lib12_Plate2_E1_1_1	HLA-DRB5*01:01	1	56	70	15	Consensus (smm/nn/sturniolo)	YGKQENWYSLKKNSR	7.4	7.4	-	-	-	-	YGKQENWYS	108	6.1	6.1	WYSLKKNSR	51.3	7.4	7.4	-	-	-	-	WYSLKKNSR	3.2	8.8	8.8
101_Nyamisati_1999_Tanzania_lib12_Plate2_E1_1_1	HLA-DRB1*03:01	1	393	407	15	Consensus (smm/nn/sturniolo)	FNVVNSSIGLIMVLS	7.5	7.5	-	-	-	-	VVNSSIGLI	455	7.5	7.5	VNSSIGLIM	3121.7	48	48	-	-	-	-	VVNSSIGLI	4.7	3.1	3.1
101_Nyamisati_1999_Tanzania_lib12_Plate2_E1_1_1	HLA-DRB3*01:01	1	373	387	15	Consensus (comb.lib./smm/nn)	LDYANDIEKKICKME	7.6	7.6	YANDIEKKI	6.99	17	17	YANDIEKKI	113	1.1	1.1	YANDIEKKI	248.8	7.6	7.6	-	-	-	-	-	-	-	-
101_Nyamisati_1999_Tanzania_lib12_Plate2_E1_1_1	HLA-DRB5*01:01	1	99	113	15	Consensus (smm/nn/sturniolo)	NEDNEKLRKPKHKKL	7.8	7.8	-	-	-	-	EKLRKPKHK	137	7.8	7.8	EKLRKPKHK	46	6.7	6.7	-	-	-	-	LRKPKHKKL	0.7	44	44
101_Nyamisati_1999_Tanzania_lib12_Plate2_E1_1_1	HLA-DRB1*07:01	1	333	347	15	Consensus (comb.lib./smm/nn)	KYLKTIQNSLSTEWS	7.9	7.9	YLKTIQNSL	26.4	23	23	YLKTIQNSL	116	7.9	7.9	YLKTIQNSL	25.7	2.9	2.9	-	-	-	-	-	-	-	-
101_Nyamisati_1999_Tanzania_lib12_Plate2_E1_1_1	HLA-DRB1*03:01	1	391	405	15	Consensus (smm/nn/sturniolo)	SVFNVVNSSIGLIMV	7.9	7.9	-	-	-	-	VVNSSIGLI	473	7.9	7.9	VNSSIGLIM	4443.9	57	57	-	-	-	-	VVNSSIGLI	4.7	3.1	3.1
101_Nyamisati_1999_Tanzania_lib12_Plate2_E1_1_1	HLA-DRB5*01:01	1	4	18	15	Consensus (smm/nn/sturniolo)	KLAILSVSSFLFVEA	8.2	8.2	-	-	-	-	ILSVSSFLF	143	8.2	8.2	ILSVSSFLF	853.1	38	38	-	-	-	-	ILSVSSFLF	3.5	6.5	6.5
101_Nyamisati_1999_Tanzania_lib12_Plate2_E1_1_1	HLA-DRB1*03:01	1	390	404	15	Consensus (smm/nn/sturniolo)	SSVFNVVNSSIGLIM	8.2	8.2	-	-	-	-	VVNSSIGLI	492	8.2	8.2	VNSSIGLIM	8423.9	75	75	-	-	-	-	VVNSSIGLI	4.7	3.1	3.1
101_Nyamisati_1999_Tanzania_lib12_Plate2_E1_1_1	HLA-DRB5*01:01	1	2	16	15	Consensus (smm/nn/sturniolo)	MRKLAILSVSSFLFV	8.3	8.3	-	-	-	-	ILSVSSFLF	145	8.3	8.3	ILSVSSFLF	715.3	36	36	-	-	-	-	ILSVSSFLF	3.5	6.5	6.5
101_Nyamisati_1999_Tanzania_lib12_Plate2_E1_1_1	HLA-DRB5*01:01	1	3	17	15	Consensus (smm/nn/sturniolo)	RKLAILSVSSFLFVE	8.3	8.3	-	-	-	-	ILSVSSFLF	145	8.3	8.3	ILSVSSFLF	773.5	37	37	-	-	-	-	ILSVSSFLF	3.5	6.5	6.5
101_Nyamisati_1999_Tanzania_lib12_Plate2_E1_1_1	HLA-DRB4*01:01	1	4	18	15	Consensus (comb.lib./smm/nn)	KLAILSVSSFLFVEA	8.4	8.4	ILSVSSFLF	0.52	8.4	8.4	LAILSVSSF	496	16	16	KLAILSVSS	109.8	6.6	6.6	-	-	-	-	-	-	-	-
101_Nyamisati_1999_Tanzania_lib12_Plate2_E1_1_1	HLA-DRB5*01:01	1	1	15	15	Consensus (smm/nn/sturniolo)	MMRKLAILSVSSFLF	8.5	8.5	-	-	-	-	MMRKLAILS	148	8.5	8.5	ILSVSSFLF	720.8	36	36	-	-	-	-	ILSVSSFLF	3.5	6.5	6.5
101_Nyamisati_1999_Tanzania_lib12_Plate2_E1_1_1	HLA-DRB5*01:01	1	5	19	15	Consensus (smm/nn/sturniolo)	LAILSVSSFLFVEAL	8.8	8.8	-	-	-	-	ILSVSSFLF	154	8.8	8.8	ILSVSSFLF	1516.4	48	48	-	-	-	-	ILSVSSFLF	3.5	6.5	6.5
101_Nyamisati_1999_Tanzania_lib12_Plate2_E1_1_1	HLA-DRB5*01:01	1	61	75	15	Consensus (smm/nn/sturniolo)	NWYSLKKNSRSLGEN	8.8	8.8	-	-	-	-	YSLKKNSRS	160	9.2	9.2	WYSLKKNSR	22.9	3.6	3.6	-	-	-	-	WYSLKKNSR	3.2	8.8	8.8
101_Nyamisati_1999_Tanzania_lib12_Plate2_E1_1_1	HLA-DRB5*01:01	1	62	76	15	Consensus (smm/nn/sturniolo)	WYSLKKNSRSLGEND	8.8	8.8	-	-	-	-	WYSLKKNSR	253	15	15	WYSLKKNSR	54.7	7.7	7.7	-	-	-	-	WYSLKKNSR	3.2	8.8	8.8
101_Nyamisati_1999_Tanzania_lib12_Plate2_E1_1_1	HLA-DRB3*01:01	1	297	311	15	Consensus (comb.lib./smm/nn)	GHNMPNDPNRNVDEN	9.5	9.5	GHNMPNDPN	0.49	9.5	9.5	MPNDPNRNV	534	6.5	6.5	MPNDPNRNV	2379.9	37	37	-	-	-	-	-	-	-	-
101_Nyamisati_1999_Tanzania_lib12_Plate2_E1_1_1	HLA-DRB3*01:01	1	295	309	15	Consensus (comb.lib./smm/nn)	GQGHNMPNDPNRNVD	9.5	9.5	GHNMPNDPN	0.49	9.5	9.5	MPNDPNRNV	532	6.5	6.5	MPNDPNRNV	2457.5	38	38	-	-	-	-	-	-	-	-
101_Nyamisati_1999_Tanzania_lib12_Plate2_E1_1_1	HLA-DRB3*01:01	1	294	308	15	Consensus (comb.lib./smm/nn)	NGQGHNMPNDPNRNV	9.5	9.5	GHNMPNDPN	0.49	9.5	9.5	NMPNDPNRN	548	6.7	6.7	MPNDPNRNV	4781.5	55	55	-	-	-	-	-	-	-	-
101_Nyamisati_1999_Tanzania_lib12_Plate2_E1_1_1	HLA-DRB3*01:01	1	296	310	15	Consensus (comb.lib./smm/nn)	QGHNMPNDPNRNVDE	9.5	9.5	GHNMPNDPN	0.49	9.5	9.5	MPNDPNRNV	532	6.5	6.5	MPNDPNRNV	2310.2	36	36	-	-	-	-	-	-	-	-
101_Nyamisati_1999_Tanzania_lib12_Plate2_E1_1_1	HLA-DRB1*15:01	1	330	344	15	Consensus (smm/nn/sturniolo)	HIEKYLKTIQNSLST	9.6	9.6	-	-	-	-	LKTIQNSLS	297	9.6	9.6	LKTIQNSLS	123.7	8.7	8.7	-	-	-	-	LKTIQNSLS	2.4	28	28
101_Nyamisati_1999_Tanzania_lib12_Plate2_E1_1_1	HLA-DRB1*07:01	1	396	410	15	Consensus (comb.lib./smm/nn)	VNSSIGLIMVLSFLF	9.8	9.8	LIMVLSFLF	20.51	21	21	IGLIMVLSF	22	1.2	1.2	VNSSIGLIM	86	9.8	9.8	-	-	-	-	-	-	-	-
101_Nyamisati_1999_Tanzania_lib12_Plate2_E1_1_1	HLA-DRB1*15:01	1	332	346	15	Consensus (smm/nn/sturniolo)	EKYLKTIQNSLSTEW	11	11	-	-	-	-	LKTIQNSLS	304	9.9	9.9	LKTIQNSLS	150.7	11	11	-	-	-	-	LKTIQNSLS	2.4	28	28
101_Nyamisati_1999_Tanzania_lib12_Plate2_E1_1_1	HLA-DRB1*15:01	1	331	345	15	Consensus (smm/nn/sturniolo)	IEKYLKTIQNSLSTE	11	11	-	-	-	-	LKTIQNSLS	301	9.8	9.8	LKTIQNSLS	149.5	11	11	-	-	-	-	LKTIQNSLS	2.4	28	28
101_Nyamisati_1999_Tanzania_lib12_Plate2_E1_1_1	HLA-DRB3*01:01	1	35	49	15	Consensus (comb.lib./smm/nn)	LNELNYDNAGTNLYN	11	11	ELNYDNAGT	265.43	33	33	LNYDNAGTN	887	11	11	LNYDNAGTN	235	7.3	7.3	-	-	-	-	-	-	-	-
101_Nyamisati_1999_Tanzania_lib12_Plate2_E1_1_1	HLA-DRB5*01:01	1	98	112	15	Consensus (smm/nn/sturniolo)	NNEDNEKLRKPKHKK	11	11	-	-	-	-	EKLRKPKHK	182	11	11	EKLRKPKHK	72.2	9.7	9.7	-	-	-	-	NNEDNEKLR	-12.5	100	100
101_Nyamisati_1999_Tanzania_lib12_Plate2_E1_1_1	HLA-DRB1*07:01	1	24	38	15	Consensus (comb.lib./smm/nn)	QCYGSSSNTRVLNEL	11	11	GSSSNTRVL	3.59	13	13	YGSSSNTRV	43	2.9	2.9	YGSSSNTRV	94.7	11	11	-	-	-	-	-	-	-	-
101_Nyamisati_1999_Tanzania_lib12_Plate2_E1_1_1	HLA-DRB3*01:01	1	34	48	15	Consensus (comb.lib./smm/nn)	VLNELNYDNAGTNLY	11	11	ELNYDNAGT	265.43	33	33	LNYDNAGTN	883	11	11	LNYDNAGTN	253.7	7.6	7.6	-	-	-	-	-	-	-	-
101_Nyamisati_1999_Tanzania_lib12_Plate2_E1_1_1	HLA-DRB1*07:01	1	334	348	15	Consensus (comb.lib./smm/nn)	YLKTIQNSLSTEWSP	11	11	YLKTIQNSL	26.4	23	23	YLKTIQNSL	163	11	11	IQNSLSTEW	50.6	6	6	-	-	-	-	-	-	-	-
101_Nyamisati_1999_Tanzania_lib12_Plate2_E1_1_1	HLA-DRB3*01:01	1	366	380	15	Consensus (comb.lib./smm/nn)	ANKPKDQLDYANDIE	12	12	DQLDYANDI	1.03	12	12	DQLDYANDI	593	7.3	7.3	DQLDYANDI	448.2	12	12	-	-	-	-	-	-	-	-
101_Nyamisati_1999_Tanzania_lib12_Plate2_E1_1_1	HLA-DRB1*03:01	1	389	403	15	Consensus (smm/nn/sturniolo)	CSSVFNVVNSSIGLI	12	12	-	-	-	-	CSSVFNVVN	697	12	12	NVVNSSIGL	13127.2	86	86	-	-	-	-	VVNSSIGLI	4.7	3.1	3.1
101_Nyamisati_1999_Tanzania_lib12_Plate2_E1_1_1	HLA-DRB3*01:01	1	368	382	15	Consensus (comb.lib./smm/nn)	KPKDQLDYANDIEKK	12	12	DQLDYANDI	1.03	12	12	DQLDYANDI	624	7.7	7.7	DQLDYANDI	545.2	14	14	-	-	-	-	-	-	-	-
101_Nyamisati_1999_Tanzania_lib12_Plate2_E1_1_1	HLA-DRB1*15:01	1	333	347	15	Consensus (smm/nn/sturniolo)	KYLKTIQNSLSTEWS	12	12	-	-	-	-	LKTIQNSLS	336	11	11	LKTIQNSLS	167.6	12	12	-	-	-	-	LKTIQNSLS	2.4	28	28
101_Nyamisati_1999_Tanzania_lib12_Plate2_E1_1_1	HLA-DRB1*07:01	1	386	400	15	Consensus (comb.lib./smm/nn)	MEKCSSVFNVVNSSI	12	12	VFNVVNSSI	0.09	2.8	2.8	MEKCSSVFN	166	12	12	VFNVVNSSI	512.9	33	33	-	-	-	-	-	-	-	-
101_Nyamisati_1999_Tanzania_lib12_Plate2_E1_1_1	HLA-DRB3*01:01	1	36	50	15	Consensus (comb.lib./smm/nn)	NELNYDNAGTNLYNE	12	12	ELNYDNAGT	265.43	33	33	LNYDNAGTN	910	12	12	LNYDNAGTN	290.8	8.4	8.4	-	-	-	-	-	-	-	-
101_Nyamisati_1999_Tanzania_lib12_Plate2_E1_1_1	HLA-DRB3*01:01	1	367	381	15	Consensus (comb.lib./smm/nn)	NKPKDQLDYANDIEK	12	12	DQLDYANDI	1.03	12	12	DQLDYANDI	616	7.6	7.6	DQLDYANDI	510.8	13	13	-	-	-	-	-	-	-	-
101_Nyamisati_1999_Tanzania_lib12_Plate2_E1_1_1	HLA-DRB1*03:01	1	394	408	15	Consensus (smm/nn/sturniolo)	NVVNSSIGLIMVLSF	12	12	-	-	-	-	VNSSIGLIM	678	12	12	VNSSIGLIM	3439.4	50	50	-	-	-	-	VVNSSIGLI	4.7	3.1	3.1
101_Nyamisati_1999_Tanzania_lib12_Plate2_E1_1_1	HLA-DRB1*15:01	1	329	343	15	Consensus (smm/nn/sturniolo)	QHIEKYLKTIQNSLS	12	12	-	-	-	-	YLKTIQNSL	296	9.6	9.6	LKTIQNSLS	174.8	12	12	-	-	-	-	LKTIQNSLS	2.4	28	28
101_Nyamisati_1999_Tanzania_lib12_Plate2_E1_1_1	HLA-DRB3*01:01	1	365	379	15	Consensus (comb.lib./smm/nn)	SANKPKDQLDYANDI	12	12	DQLDYANDI	1.03	12	12	KPKDQLDYA	593	7.3	7.3	DQLDYANDI	552	14	14	-	-	-	-	-	-	-	-
101_Nyamisati_1999_Tanzania_lib12_Plate2_E1_1_1	HLA-DRB1*07:01	1	25	39	15	Consensus (comb.lib./smm/nn)	CYGSSSNTRVLNELN	13	13	GSSSNTRVL	3.59	13	13	YGSSSNTRV	124	8.4	8.4	YGSSSNTRV	163.2	16	16	-	-	-	-	-	-	-	-
101_Nyamisati_1999_Tanzania_lib12_Plate2_E1_1_1	HLA-DRB1*03:01	1	4	18	15	Consensus (smm/nn/sturniolo)	KLAILSVSSFLFVEA	13	13	-	-	-	-	AILSVSSFL	765	13	13	ILSVSSFLF	6606.6	68	68	-	-	-	-	LAILSVSSF	3.67	9.7	9.7
101_Nyamisati_1999_Tanzania_lib12_Plate2_E1_1_1	HLA-DRB1*03:01	1	2	16	15	Consensus (smm/nn/sturniolo)	MRKLAILSVSSFLFV	13	13	-	-	-	-	AILSVSSFL	754	13	13	ILSVSSFLF	8530.5	75	75	-	-	-	-	LAILSVSSF	3.67	9.7	9.7
101_Nyamisati_1999_Tanzania_lib12_Plate2_E1_1_1	HLA-DRB1*03:01	1	3	17	15	Consensus (smm/nn/sturniolo)	RKLAILSVSSFLFVE	13	13	-	-	-	-	AILSVSSFL	751	13	13	ILSVSSFLF	6747.9	68	68	-	-	-	-	LAILSVSSF	3.67	9.7	9.7
101_Nyamisati_1999_Tanzania_lib12_Plate2_E1_1_1	HLA-DRB1*03:01	1	398	412	15	Consensus (smm/nn/sturniolo)	SSIGLIMVLSFLFLN	13	13	-	-	-	-	LIMVLSFLF	740	13	13	IGLIMVLSF	5116.2	61	61	-	-	-	-	IGLIMVLSF	4.3	4.4	4.4
101_Nyamisati_1999_Tanzania_lib12_Plate2_E1_1_1	HLA-DRB1*03:01	1	396	410	15	Consensus (smm/nn/sturniolo)	VNSSIGLIMVLSFLF	13	13	-	-	-	-	VNSSIGLIM	752	13	13	IGLIMVLSF	5792.4	64	64	-	-	-	-	IGLIMVLSF	4.3	4.4	4.4
101_Nyamisati_1999_Tanzania_lib12_Plate2_E1_1_1	HLA-DRB1*07:01	1	26	40	15	Consensus (comb.lib./smm/nn)	YGSSSNTRVLNELNY	13	13	GSSSNTRVL	3.59	13	13	YGSSSNTRV	121	8.3	8.3	YGSSSNTRV	492.2	32	32	-	-	-	-	-	-	-	-
101_Nyamisati_1999_Tanzania_lib12_Plate2_E1_1_1	HLA-DRB3*01:01	1	374	388	15	Consensus (comb.lib./smm/nn)	DYANDIEKKICKMEK	14	14	YANDIEKKI	6.99	17	17	YANDIEKKI	347	3.9	3.9	YANDIEKKI	569.2	14	14	-	-	-	-	-	-	-	-
101_Nyamisati_1999_Tanzania_lib12_Plate2_E1_1_1	HLA-DRB1*03:01	1	1	15	15	Consensus (smm/nn/sturniolo)	MMRKLAILSVSSFLF	14	14	-	-	-	-	AILSVSSFL	788	14	14	AILSVSSFL	8057.4	74	74	-	-	-	-	LAILSVSSF	3.67	9.7	9.7
101_Nyamisati_1999_Tanzania_lib12_Plate2_E1_1_1	HLA-DRB1*03:01	1	397	411	15	Consensus (smm/nn/sturniolo)	NSSIGLIMVLSFLFL	14	14	-	-	-	-	LIMVLSFLF	787	14	14	IGLIMVLSF	5363.1	62	62	-	-	-	-	IGLIMVLSF	4.3	4.4	4.4
101_Nyamisati_1999_Tanzania_lib12_Plate2_E1_1_1	HLA-DRB4*01:01	1	397	411	15	Consensus (comb.lib./smm/nn)	NSSIGLIMVLSFLFL	14	14	IMVLSFLFL	3.17	14	14	IGLIMVLSF	148	3	3	LIMVLSFLF	1387.7	47	47	-	-	-	-	-	-	-	-
101_Nyamisati_1999_Tanzania_lib12_Plate2_E1_1_1	HLA-DRB4*01:01	1	398	412	15	Consensus (comb.lib./smm/nn)	SSIGLIMVLSFLFLN	14	14	IMVLSFLFL	3.17	14	14	IGLIMVLSF	149	3	3	LIMVLSFLF	1215.1	44	44	-	-	-	-	-	-	-	-
101_Nyamisati_1999_Tanzania_lib12_Plate2_E1_1_1	HLA-DRB4*01:01	1	334	348	15	Consensus (comb.lib./smm/nn)	YLKTIQNSLSTEWSP	14	14	YLKTIQNSL	21.86	22	22	LKTIQNSLS	438	14	14	YLKTIQNSL	227.8	14	14	-	-	-	-	-	-	-	-
101_Nyamisati_1999_Tanzania_lib12_Plate2_E1_1_1	HLA-DRB5*01:01	1	103	117	15	Consensus (smm/nn/sturniolo)	EKLRKPKHKKLKQPA	15	15	-	-	-	-	EKLRKPKHK	264	15	15	EKLRKPKHK	76.5	11	11	-	-	-	-	LRKPKHKKL	0.7	44	44
101_Nyamisati_1999_Tanzania_lib12_Plate2_E1_1_1	HLA-DRB4*01:01	1	5	19	15	Consensus (comb.lib./smm/nn)	LAILSVSSFLFVEAL	15	15	ILSVSSFLF	0.52	8.4	8.4	LAILSVSSF	479	15	15	AILSVSSFL	461.6	24	24	-	-	-	-	-	-	-	-
101_Nyamisati_1999_Tanzania_lib12_Plate2_E1_1_1	HLA-DRB3*01:01	1	2	16	15	Consensus (comb.lib./smm/nn)	MRKLAILSVSSFLFV	15	15	MRKLAILSV	56.23	25	25	ILSVSSFLF	1232	15	15	AILSVSSFL	487.1	13	13	-	-	-	-	-	-	-	-
101_Nyamisati_1999_Tanzania_lib12_Plate2_E1_1_1	HLA-DRB5*01:01	1	102	116	15	Consensus (smm/nn/sturniolo)	NEKLRKPKHKKLKQP	15	15	-	-	-	-	EKLRKPKHK	251	15	15	EKLRKPKHK	36.1	5.5	5.5	-	-	-	-	LRKPKHKKL	0.7	44	44
101_Nyamisati_1999_Tanzania_lib12_Plate2_E1_1_1	HLA-DRB3*01:01	1	3	17	15	Consensus (comb.lib./smm/nn)	RKLAILSVSSFLFVE	15	15	ILSVSSFLF	185.84	31	31	ILSVSSFLF	1233	15	15	LSVSSFLFV	529.2	13	13	-	-	-	-	-	-	-	-
101_Nyamisati_1999_Tanzania_lib12_Plate2_E1_1_1	HLA-DRB3*01:01	1	33	47	15	Consensus (comb.lib./smm/nn)	RVLNELNYDNAGTNL	15	15	RVLNELNYD	224.91	32	32	LNYDNAGTN	1108	14	14	LNYDNAGTN	639.7	15	15	-	-	-	-	-	-	-	-
101_Nyamisati_1999_Tanzania_lib12_Plate2_E1_1_1	HLA-DRB1*15:01	1	390	404	15	Consensus (smm/nn/sturniolo)	SSVFNVVNSSIGLIM	16	16	-	-	-	-	FNVVNSSIG	450	16	16	FNVVNSSIG	316.5	18	18	-	-	-	-	VFNVVNSSI	3.2	16	16
101_Nyamisati_1999_Tanzania_lib12_Plate2_E1_1_1	HLA-DRB1*15:01	1	391	405	15	Consensus (smm/nn/sturniolo)	SVFNVVNSSIGLIMV	16	16	-	-	-	-	FNVVNSSIG	462	16	16	FNVVNSSIG	318.2	18	18	-	-	-	-	VFNVVNSSI	3.2	16	16
101_Nyamisati_1999_Tanzania_lib12_Plate2_E1_1_1	HLA-DRB1*07:01	1	395	409	15	Consensus (comb.lib./smm/nn)	VVNSSIGLIMVLSFL	16	16	VVNSSIGLI	390.56	41	41	VNSSIGLIM	234	16	16	VNSSIGLIM	41	5	5	-	-	-	-	-	-	-	-
101_Nyamisati_1999_Tanzania_lib12_Plate2_E1_1_1	HLA-DRB3*01:01	1	4	18	15	Consensus (comb.lib./smm/nn)	KLAILSVSSFLFVEA	17	17	ILSVSSFLF	185.84	31	31	ILSVSSFLF	1251	16	16	LSVSSFLFV	703.4	17	17	-	-	-	-	-	-	-	-
101_Nyamisati_1999_Tanzania_lib12_Plate2_E1_1_1	HLA-DRB3*01:01	1	1	15	15	Consensus (comb.lib./smm/nn)	MMRKLAILSVSSFLF	17	17	MRKLAILSV	56.23	25	25	AILSVSSFL	1259	16	16	AILSVSSFL	734	17	17	-	-	-	-	-	-	-	-
101_Nyamisati_1999_Tanzania_lib12_Plate2_E1_1_1	HLA-DRB1*03:01	1	395	409	15	Consensus (smm/nn/sturniolo)	VVNSSIGLIMVLSFL	17	17	-	-	-	-	VVNSSIGLI	1021	17	17	IGLIMVLSF	4363.4	56	56	-	-	-	-	VVNSSIGLI	4.7	3.1	3.1
101_Nyamisati_1999_Tanzania_lib12_Plate2_E1_1_1	HLA-DRB3*01:01	1	375	389	15	Consensus (comb.lib./smm/nn)	YANDIEKKICKMEKC	17	17	YANDIEKKI	6.99	17	17	YANDIEKKI	346	3.9	3.9	YANDIEKKI	2793.6	41	41	-	-	-	-	-	-	-	-
101_Nyamisati_1999_Tanzania_lib12_Plate2_E1_1_1	HLA-DRB1*15:01	1	389	403	15	Consensus (smm/nn/sturniolo)	CSSVFNVVNSSIGLI	18	18	-	-	-	-	FNVVNSSIG	523	18	18	FNVVNSSIG	496.8	24	24	-	-	-	-	VFNVVNSSI	3.2	16	16
101_Nyamisati_1999_Tanzania_lib12_Plate2_E1_1_1	HLA-DRB1*15:01	1	7	21	15	Consensus (smm/nn/sturniolo)	ILSVSSFLFVEALFQ	18	18	-	-	-	-	ILSVSSFLF	177	5.2	5.2	ILSVSSFLF	323.3	18	18	-	-	-	-	ILSVSSFLF	3	19	19
101_Nyamisati_1999_Tanzania_lib12_Plate2_E1_1_1	HLA-DRB3*01:01	1	389	403	15	Consensus (comb.lib./smm/nn)	CSSVFNVVNSSIGLI	19	19	VFNVVNSSI	13.19	19	19	NVVNSSIGL	1228	15	15	NVVNSSIGL	1747.9	30	30	-	-	-	-	-	-	-	-
101_Nyamisati_1999_Tanzania_lib12_Plate2_E1_1_1	HLA-DRB3*01:01	1	37	51	15	Consensus (comb.lib./smm/nn)	ELNYDNAGTNLYNEL	19	19	ELNYDNAGT	265.43	33	33	YDNAGTNLY	1576	19	19	YDNAGTNLY	386.6	11	11	-	-	-	-	-	-	-	-
101_Nyamisati_1999_Tanzania_lib12_Plate2_E1_1_1	HLA-DRB1*15:01	1	388	402	15	Consensus (smm/nn/sturniolo)	KCSSVFNVVNSSIGL	19	19	-	-	-	-	FNVVNSSIG	557	19	19	FNVVNSSIG	852.7	33	33	-	-	-	-	VFNVVNSSI	3.2	16	16
101_Nyamisati_1999_Tanzania_lib12_Plate2_E1_1_1	HLA-DRB3*01:01	1	390	404	15	Consensus (comb.lib./smm/nn)	SSVFNVVNSSIGLIM	19	19	VFNVVNSSI	13.19	19	19	VVNSSIGLI	1194	15	15	NVVNSSIGL	1410.4	27	27	-	-	-	-	-	-	-	-
101_Nyamisati_1999_Tanzania_lib12_Plate2_E1_1_1	HLA-DRB3*01:01	1	391	405	15	Consensus (comb.lib./smm/nn)	SVFNVVNSSIGLIMV	19	19	VFNVVNSSI	13.19	19	19	VVNSSIGLI	1169	15	15	NVVNSSIGL	1251.9	25	25	-	-	-	-	-	-	-	-
101_Nyamisati_1999_Tanzania_lib12_Plate2_E1_1_1	HLA-DRB3*01:01	1	392	406	15	Consensus (comb.lib./smm/nn)	VFNVVNSSIGLIMVL	19	19	VFNVVNSSI	13.19	19	19	VVNSSIGLI	1141	15	15	VNSSIGLIM	1567	29	29	-	-	-	-	-	-	-	-
101_Nyamisati_1999_Tanzania_lib12_Plate2_E1_1_1	HLA-DRB5*01:01	1	389	403	15	Consensus (smm/nn/sturniolo)	CSSVFNVVNSSIGLI	21	21	-	-	-	-	FNVVNSSIG	206	12	12	FNVVNSSIG	1674.2	50	50	-	-	-	-	FNVVNSSIG	2.1	21	21
101_Nyamisati_1999_Tanzania_lib12_Plate2_E1_1_1	HLA-DRB4*01:01	1	328	342	15	Consensus (comb.lib./smm/nn)	DQHIEKYLKTIQNSL	21	21	IEKYLKTIQ	0.11	5.1	5.1	EKYLKTIQN	636	21	21	YLKTIQNSL	468.6	25	25	-	-	-	-	-	-	-	-
101_Nyamisati_1999_Tanzania_lib12_Plate2_E1_1_1	HLA-DRB5*01:01	1	387	401	15	Consensus (smm/nn/sturniolo)	EKCSSVFNVVNSSIG	21	21	-	-	-	-	EKCSSVFNV	236	14	14	FNVVNSSIG	3610.3	65	65	-	-	-	-	FNVVNSSIG	2.1	21	21
101_Nyamisati_1999_Tanzania_lib12_Plate2_E1_1_1	HLA-DRB4*01:01	1	354	368	15	Consensus (comb.lib./smm/nn)	GNGIQVRIKPGSANK	21	21	IQVRIKPGS	16.67	21	21	GIQVRIKPG	663	21	21	QVRIKPGSA	577.7	28	28	-	-	-	-	-	-	-	-
101_Nyamisati_1999_Tanzania_lib12_Plate2_E1_1_1	HLA-DRB5*01:01	1	388	402	15	Consensus (smm/nn/sturniolo)	KCSSVFNVVNSSIGL	21	21	-	-	-	-	FNVVNSSIG	218	13	13	FNVVNSSIG	1952.3	53	53	-	-	-	-	FNVVNSSIG	2.1	21	21
101_Nyamisati_1999_Tanzania_lib12_Plate2_E1_1_1	HLA-DRB3*01:01	1	38	52	15	Consensus (comb.lib./smm/nn)	LNYDNAGTNLYNELE	21	21	YDNAGTNLY	296575	71	71	YDNAGTNLY	1596	20	20	YDNAGTNLY	989.8	21	21	-	-	-	-	-	-	-	-
101_Nyamisati_1999_Tanzania_lib12_Plate2_E1_1_1	HLA-DRB1*07:01	1	397	411	15	Consensus (comb.lib./smm/nn)	NSSIGLIMVLSFLFL	21	21	LIMVLSFLF	20.51	21	21	LIMVLSFLF	20	1.1	1.1	LIMVLSFLF	1284.5	50	50	-	-	-	-	-	-	-	-
101_Nyamisati_1999_Tanzania_lib12_Plate2_E1_1_1	HLA-DRB3*01:01	1	12	26	15	Consensus (comb.lib./smm/nn)	SFLFVEALFQEYQCY	21	21	SFLFVEALF	19.49	21	21	FVEALFQEY	4724	44	44	LFVEALFQE	935.3	20	20	-	-	-	-	-	-	-	-
[truncated: 284,468+ more rows]

## Sheet: CSP_strong_binders
#ID	allele	seq_num	start	end	length	method	peptide	percentile_rank	adjusted_rank	comblib_core	comblib_score	comblib_rank	comblib_adjusted_rank	smm_align_core	smm_align_ic50	smm_align_rank	smm_align_adjusted_rank	nn_align_core	nn_align_ic50	nn_align_rank	nn_align_adjusted_rank	netmhciipan_core	netmhciipan_ic50	netmhciipan_rank	netmhciipan_adjusted_rank	sturniolo_core	sturniolo_score	sturniolo_rank	sturniolo_adjusted_rank
[truncated: 459 more rows]
